# Supplementary material for: DNA methylation signatures of early-life adversity are exposure-dependent in wild baboons
Source: Proc Natl Acad Sci U S A. 2024 Mar 5;121(11):e2309469121. doi: 10.1073/pnas.2309469121 (PMC10945818; doi:10.1073/pnas.2309469121)
Supplement: Supplementary file 5 — Dataset S02C (TXT) [file pnas.2309469121.sd02c.txt]

habitat_quality_bhat	mat_loss_high_quality_bhat	mat_loss_low_quality_bhat	drought_high_quality_bhat	drought_low_quality_bhat	big_grp_high_quality_bhat	big_grp_low_quality_bhat	low_rank_mom_high_quality_bhat	low_rank_mom_low_quality_bhat	competing_sib_high_quality_bhat	competing_sib_low_quality_bhat	age_bhat	habitat_quality_se_beta	mat_loss_high_quality_se_beta	mat_loss_low_quality_se_beta	drought_high_quality_se_beta	drought_low_quality_se_beta	big_grp_high_quality_se_beta	big_grp_low_quality_se_beta	low_rank_mom_high_quality_se_beta	low_rank_mom_low_quality_se_beta	competing_sib_high_quality_se_beta	competing_sib_low_quality_se_beta	age_se_beta	habitat_quality_pvalue	mat_loss_high_quality_pvalue	mat_loss_low_quality_pvalue	drought_high_quality_pvalue	drought_low_quality_pvalue	big_grp_high_quality_pvalue	big_grp_low_quality_pvalue	low_rank_mom_high_quality_pvalue	low_rank_mom_low_quality_pvalue	competing_sib_high_quality_pvalue	competing_sib_low_quality_pvalue	age_pvalue
chr1_100004771	0.029	0.11	-0.72	-0.0068	-0.099	-0.075	-0.61	0.026	-0.76	0.052	1.8	-0.055	0.54	0.22	0.4	0.28	0.41	0.21	0.67	0.22	0.38	0.23	0.68	0.083	0.96	0.62	0.093	0.98	0.83	0.73	0.49	0.91	0.067	0.83	0.055	0.51
chr1_100010	0.62	-0.027	-0.79	0.19	0.8	0.24	2	0.061	-0.052	0.29	0.087	-0.2	0.42	0.18	0.38	0.24	0.36	0.18	0.59	0.17	0.33	0.19	0.43	0.067	0.18	0.89	0.053	0.45	0.036	0.19	0.007	0.73	0.88	0.15	0.85	0.0027
chr1_100073	0.12	-0.072	-0.47	0.37	-0.052	0.024	3.8	0.012	0.16	0.36	0.017	-0.011	0.43	0.18	0.31	0.28	0.33	0.18	0.73	0.17	0.35	0.18	0.39	0.061	0.79	0.69	0.14	0.21	0.88	0.89	0.00038	0.94	0.67	0.051	0.97	0.86
chr1_100094	0.17	-0.2	-0.51	0.24	0.034	0.062	0.56	0.026	0.14	0.086	-0.23	-0.29	0.34	0.15	0.29	0.23	0.27	0.16	0.47	0.16	0.24	0.16	0.32	0.054	0.63	0.18	0.09	0.3	0.9	0.69	0.3	0.87	0.59	0.59	0.49	1.3e-07
chr1_100119	0.13	-0.061	-0.43	-0.04	0.27	0.1	0.37	-0.067	-0.24	0.13	-0.2	-0.23	0.27	0.14	0.25	0.17	0.25	0.13	0.35	0.12	0.23	0.14	0.27	0.052	0.64	0.66	0.098	0.81	0.3	0.43	0.32	0.59	0.31	0.37	0.47	7e-06
chr1_1001328	-0.042	-0.019	0.68	-0.22	-0.15	-0.15	-1.9	0.25	0.073	0.26	-0.052	0.042	0.46	0.2	0.38	0.26	0.34	0.21	0.65	0.2	0.38	0.21	0.45	0.078	0.93	0.92	0.099	0.41	0.68	0.47	0.026	0.22	0.86	0.23	0.92	0.59
chr1_1001342	-0.32	-0.11	0.42	0.11	-0.086	0.026	-0.62	0.14	-0.51	0.28	0.22	0.15	0.45	0.2	0.34	0.27	0.33	0.18	0.55	0.2	0.33	0.22	0.44	0.071	0.53	0.57	0.24	0.69	0.8	0.89	0.35	0.48	0.14	0.21	0.65	0.036
chr1_1001372	0.22	0.14	-0.32	-0.3	0.35	-0.22	-0.59	0.37	0.34	0.2	0.85	-0.015	0.49	0.21	0.4	0.27	0.37	0.21	0.64	0.2	0.37	0.21	0.5	0.087	0.69	0.52	0.46	0.29	0.38	0.32	0.47	0.069	0.39	0.36	0.14	0.86
chr1_1001378	-0.23	-0.35	0.44	-0.36	-0.17	-0.3	-1.3	0.025	-0.15	0.023	0.91	0.0082	0.5	0.26	0.48	0.31	0.43	0.23	0.66	0.23	0.4	0.25	0.55	0.094	0.69	0.19	0.41	0.27	0.71	0.2	0.14	0.92	0.72	0.93	0.16	0.93
chr1_100145074	0.34	0.022	0.12	-0.11	0.024	0.071	0.55	-0.042	-0.2	0.12	-0.017	-0.0074	0.18	0.077	0.19	0.1	0.16	0.074	0.27	0.081	0.16	0.078	0.19	0.031	0.074	0.78	0.52	0.29	0.88	0.34	0.048	0.61	0.22	0.11	0.93	0.81
chr1_100145170	-0.52	-6e-04	-0.27	0.04	-0.031	-0.02	-0.75	0.025	-0.057	-0.049	-0.13	-0.068	0.21	0.082	0.19	0.11	0.17	0.081	0.28	0.078	0.16	0.082	0.21	0.032	0.015	0.99	0.16	0.71	0.86	0.8	0.011	0.75	0.73	0.55	0.55	0.034
chr1_100155	-0.08	0.015	-0.3	-0.081	0.41	-0.063	-0.26	-0.13	-0.17	0.016	-0.35	-0.19	0.25	0.12	0.22	0.16	0.21	0.12	0.33	0.11	0.21	0.12	0.26	0.042	0.76	0.9	0.18	0.61	0.063	0.62	0.45	0.24	0.43	0.9	0.2	8.6e-06
chr1_100205822	0.99	-0.053	0.31	0.028	0.64	0.17	0.59	-0.15	1.2	-0.018	0.42	-0.19	0.44	0.2	0.37	0.28	0.39	0.2	0.66	0.2	0.39	0.19	0.46	0.071	0.041	0.8	0.44	0.92	0.12	0.4	0.5	0.46	0.0049	0.93	0.42	0.0065
chr1_100205856	1.2	-0.023	0.14	0.48	1.4	-0.37	0.51	0.042	0.58	-0.051	0.73	-0.21	0.41	0.17	0.34	0.24	0.34	0.19	0.54	0.17	0.35	0.18	0.4	0.066	0.011	0.89	0.7	0.06	0.00015	0.054	0.43	0.81	0.12	0.78	0.096	0.0013
chr1_100205867	0.17	-0.047	0.037	0.21	0.51	-0.14	-0.82	-0.022	-0.058	-0.05	-0.82	-0.24	0.43	0.19	0.42	0.25	0.38	0.18	0.58	0.17	0.35	0.2	0.41	0.068	0.73	0.8	0.94	0.41	0.22	0.44	0.26	0.9	0.88	0.8	0.068	0.00047
chr1_100211921	0.039	0.0098	0.44	-0.011	-0.15	0.13	-0.78	-0.13	0.069	0.083	0.092	-0.18	0.39	0.15	0.37	0.19	0.33	0.16	0.47	0.16	0.31	0.16	0.41	0.062	0.93	0.95	0.27	0.95	0.65	0.43	0.14	0.4	0.83	0.61	0.84	0.0037
chr1_10021625	-0.23	0.19	0.32	-0.11	-0.53	0.28	-1.2	0.045	-0.62	0.16	0.79	0.012	0.53	0.24	0.45	0.3	0.48	0.25	0.72	0.22	0.46	0.25	0.57	0.09	0.72	0.44	0.52	0.71	0.33	0.27	0.25	0.85	0.23	0.54	0.26	0.9
chr1_10021632	-0.89	-0.22	-0.073	-0.11	-0.99	0.37	-1.3	-0.21	-0.66	-0.23	-0.49	-0.13	0.53	0.18	0.33	0.27	0.36	0.22	0.73	0.21	0.39	0.2	0.5	0.078	0.15	0.24	0.84	0.69	0.011	0.11	0.24	0.31	0.12	0.28	0.4	0.11
chr1_10021638	-0.82	-0.059	0.56	-0.18	-0.51	0.19	-1.8	0.015	-0.47	0.21	-0.45	-0.094	0.38	0.18	0.36	0.22	0.32	0.18	0.54	0.18	0.34	0.19	0.38	0.067	0.045	0.74	0.14	0.43	0.12	0.29	0.0052	0.93	0.19	0.29	0.26	0.16
chr1_10021666	-0.78	-0.14	0.95	0.46	-0.044	0.22	-0.61	-0.15	-0.53	-0.3	-0.4	0.045	0.64	0.24	0.5	0.33	0.41	0.26	0.85	0.25	0.43	0.26	0.51	0.09	0.34	0.56	0.1	0.18	0.92	0.42	0.7	0.56	0.27	0.27	0.51	0.61
chr1_100238	0.79	-0.15	-0.019	-0.26	0.61	0.067	-0.019	-0.25	0.028	-0.099	0.64	-0.16	0.26	0.14	0.24	0.17	0.21	0.13	0.36	0.13	0.23	0.14	0.3	0.052	0.0028	0.28	0.94	0.14	0.0054	0.6	0.96	0.055	0.91	0.48	0.041	0.0027
chr1_1002510	-0.74	0.0084	-0.33	0.15	0.29	0.23	-2.9	0.15	-0.11	0.046	-0.63	-0.14	0.55	0.2	0.45	0.3	0.45	0.22	0.6	0.23	0.48	0.23	0.56	0.085	0.26	0.97	0.52	0.63	0.56	0.33	0.00012	0.53	0.84	0.84	0.35	0.096
chr1_1002553	0.54	0.017	-0.12	0.32	0.021	-0.0042	0.79	-0.22	0.62	-0.031	0.45	-0.077	0.35	0.16	0.27	0.23	0.27	0.17	0.52	0.15	0.29	0.15	0.35	0.057	0.14	0.92	0.65	0.17	0.94	0.98	0.2	0.14	0.038	0.84	0.22	0.18
chr1_1002593	-0.16	-0.08	-0.017	-0.73	0.31	-0.22	-2.3	0.16	0.77	-0.064	-0.97	-0.05	0.53	0.2	0.34	0.27	0.3	0.18	0.75	0.18	0.3	0.19	0.41	0.072	0.79	0.7	0.96	0.0095	0.32	0.24	0.038	0.41	0.016	0.74	0.033	0.49
chr1_1002631	-0.29	-0.0089	0.027	0.089	-0.27	0.1	-0.44	-0.14	-0.23	-0.044	-0.28	-0.026	0.21	0.094	0.18	0.13	0.18	0.097	0.29	0.089	0.17	0.094	0.22	0.034	0.19	0.92	0.88	0.49	0.12	0.31	0.14	0.13	0.18	0.64	0.22	0.43
chr1_1002634	-0.11	-0.074	-0.01	-0.34	0.42	-0.13	-1.1	0.14	-0.28	0.17	0.27	-0.23	0.34	0.16	0.28	0.21	0.28	0.17	0.43	0.15	0.28	0.16	0.36	0.058	0.76	0.64	0.97	0.12	0.15	0.45	0.017	0.38	0.34	0.29	0.49	7.6e-05
chr1_100265852	0.3	0.055	-0.062	0.064	0.34	0.15	0.61	-0.14	0.075	0.0077	0.62	-0.21	0.35	0.14	0.26	0.19	0.25	0.13	0.42	0.14	0.26	0.14	0.34	0.053	0.42	0.69	0.82	0.74	0.19	0.26	0.18	0.34	0.78	0.96	0.088	6.8e-05
chr1_100265897	-2.3	0.091	-0.054	-0.17	0.57	0.095	-21	0.28	-1.1	-0.04	1.1	0.14	0.64	0.3	0.55	0.38	0.56	0.3	0.94	0.3	0.54	0.32	0.71	0.1	0.0056	0.77	0.94	0.68	0.4	0.76	1.3e-14	0.36	0.086	0.9	0.28	0.18
chr1_100265947	0.24	0.095	-0.11	-0.062	0.17	-0.094	0.56	0.17	-0.19	0.25	0.46	-0.072	0.35	0.16	0.32	0.2	0.31	0.16	0.45	0.15	0.28	0.18	0.42	0.059	0.51	0.57	0.74	0.76	0.59	0.56	0.27	0.26	0.51	0.18	0.31	0.23
chr1_1002680	0.29	0.017	-0.27	-0.0063	-0.34	0.073	0.5	-0.045	0.019	0.06	-0.73	-0.13	0.38	0.15	0.33	0.2	0.29	0.15	0.63	0.14	0.29	0.15	0.41	0.06	0.49	0.92	0.43	0.98	0.26	0.62	0.54	0.76	0.95	0.68	0.1	0.038
chr1_1002731	0.78	-0.033	0.22	-0.092	0.3	-0.11	1	0.046	0.095	0.0022	0.25	-0.073	0.2	0.089	0.17	0.12	0.16	0.088	0.29	0.087	0.16	0.093	0.2	0.034	0.00017	0.71	0.19	0.46	0.064	0.23	0.00075	0.6	0.54	0.98	0.23	0.032
chr1_1002794	0.97	0.032	0.36	0.15	0.44	0.12	0.7	-0.037	-0.13	-0.19	0.094	-0.066	0.41	0.15	0.3	0.2	0.26	0.15	0.53	0.14	0.25	0.16	0.34	0.063	0.029	0.83	0.25	0.47	0.099	0.43	0.26	0.79	0.62	0.23	0.79	0.3
chr1_1002816	0.36	0.69	-3.5	-0.24	1.3	0.048	-7.8	0.2	-2.3	-0.2	-0.14	0.033	0.68	0.33	0.61	0.41	0.66	0.34	1.1	0.31	0.64	0.3	0.8	0.12	0.7	0.047	4.4e-06	0.59	0.14	0.89	NA	0.53	0.0053	0.52	0.92	0.78
chr1_100321	0.94	0.17	-0.33	0.17	-0.39	0.081	2.6	-0.22	1.3	-0.083	-0.14	-0.18	0.55	0.23	0.42	0.29	0.4	0.23	0.77	0.24	0.45	0.24	0.51	0.089	0.15	0.48	0.48	0.57	0.37	0.73	0.028	0.35	0.0091	0.74	0.81	0.044
chr1_100405211	0.044	-0.3	0.46	0.34	-0.42	0.23	-0.71	-0.34	-0.41	0.027	-0.72	-0.23	0.59	0.26	0.52	0.35	0.48	0.29	0.92	0.28	0.44	0.26	0.55	0.1	0.95	0.27	0.45	0.36	0.44	0.45	0.77	0.24	0.41	0.92	0.27	0.028
chr1_100405255	0.41	0.00068	0.19	0.092	0.17	-0.13	0.58	0.35	-0.45	0.34	0.47	-0.12	0.37	0.17	0.32	0.21	0.28	0.16	0.56	0.17	0.3	0.17	0.42	0.058	0.3	1	0.58	0.67	0.58	0.41	0.38	0.043	0.16	0.056	0.31	0.037
chr1_100405295	-0.72	-0.4	-0.1	-0.17	-0.36	0.15	0.71	-0.00062	-1.1	0.23	-1.5	-0.091	0.51	0.23	0.45	0.28	0.41	0.24	0.75	0.22	0.44	0.25	0.49	0.08	0.22	0.088	0.84	0.55	0.43	0.56	0.54	1	0.029	0.38	0.006	0.26
chr1_10044326	0.35	-0.1	-0.0023	0.7	0.74	0.12	-0.78	-0.24	0.18	0.086	3.6	-0.17	0.65	0.22	0.41	0.31	0.4	0.25	0.73	0.24	0.35	0.23	0.88	0.085	0.68	0.65	1	0.032	0.086	0.62	0.46	0.34	0.64	0.72	0.048	0.045
chr1_100447334	0.67	0.035	0.59	-0.26	0.87	-0.1	-0.38	0.058	0.23	-0.14	0.14	-0.13	0.35	0.15	0.3	0.19	0.26	0.16	0.43	0.16	0.26	0.17	0.39	0.062	0.079	0.82	0.057	0.18	0.0012	0.54	0.42	0.71	0.41	0.42	0.74	0.031
chr1_100447355	7.1	0.022	1.5	-0.53	-0.74	-0.39	-2.9	1.1	1.2	-0.56	-0.58	-0.087	0.87	0.33	0.73	0.38	0.63	0.35	1.2	0.37	0.6	0.33	0.72	0.14	7e-05	0.95	0.14	0.2	0.37	0.3	NA	0.0076	0.11	0.11	0.57	0.54
chr1_100448325	0.22	0.18	0.76	-0.014	-0.14	-0.17	-1.4	0.021	0.087	-0.0044	-0.28	-0.17	0.5	0.19	0.46	0.23	0.39	0.2	0.7	0.21	0.36	0.22	0.59	0.073	0.71	0.36	0.14	0.95	0.74	0.4	0.16	0.93	0.82	0.98	0.7	0.018
chr1_100448353	0.88	-0.0095	-0.64	-0.17	0.13	-0.35	4.4	0.28	-0.062	0.19	-0.0058	-0.12	0.5	0.17	0.36	0.2	0.3	0.18	0.84	0.17	0.32	0.17	0.51	0.066	0.12	0.96	0.098	0.41	0.69	0.051	0.005	0.12	0.85	0.26	0.99	0.071
chr1_100448380	0.33	-0.14	0.42	0.17	0.72	-0.0026	0.47	-0.18	0.12	-0.082	-0.42	-0.022	0.42	0.17	0.41	0.21	0.34	0.17	0.64	0.15	0.29	0.18	0.39	0.068	0.48	0.4	0.35	0.43	0.047	0.99	0.57	0.22	0.69	0.66	0.31	0.75
chr1_100448408	0.99	-0.012	-0.14	0.27	0.41	-0.12	1.4	-0.27	0.54	-0.023	0.58	-0.15	0.44	0.13	0.28	0.18	0.26	0.14	0.56	0.14	0.28	0.15	0.4	0.061	0.042	0.93	0.64	0.14	0.13	0.41	0.037	0.058	0.065	0.88	0.18	0.014
chr1_100448416	0.78	-0.18	0.53	0.19	0.51	0.11	0.62	-0.28	0.14	-0.095	0.071	-0.14	0.3	0.11	0.26	0.14	0.22	0.11	0.45	0.11	0.22	0.12	0.3	0.044	0.013	0.12	0.047	0.18	0.027	0.3	0.22	0.0099	0.54	0.45	0.82	0.001
chr1_100448474	0.19	-0.081	-0.096	-0.078	0.34	0.17	0.5	-0.14	-0.12	0.12	-0.31	-0.22	0.26	0.1	0.24	0.15	0.2	0.1	0.38	0.1	0.2	0.12	0.27	0.047	0.49	0.42	0.69	0.61	0.097	0.093	0.23	0.17	0.54	0.33	0.27	3.7e-06
chr1_100448564	0.72	-0.033	0.43	0.044	0.45	0.062	0.57	0.074	-0.024	0.1	-0.02	-0.12	0.37	0.15	0.33	0.18	0.27	0.15	0.58	0.16	0.27	0.15	0.35	0.054	0.074	0.83	0.22	0.81	0.11	0.68	0.42	0.65	0.93	0.51	0.96	0.025
chr1_100449563	-0.61	-0.012	-0.35	0.5	-0.73	-0.1	0.5	-0.13	0.029	-0.19	-0.76	-0.055	0.53	0.22	0.47	0.3	0.41	0.22	0.73	0.22	0.47	0.23	0.48	0.083	0.33	0.96	0.52	0.12	0.11	0.66	0.64	0.56	0.96	0.43	0.16	0.51
chr1_100449624	0.15	-0.19	0.78	-0.13	0.021	0.027	-0.0031	0.21	0.18	0.23	-0.51	-0.091	0.37	0.15	0.37	0.22	0.28	0.17	0.47	0.16	0.29	0.16	0.36	0.06	0.72	0.23	0.048	0.56	0.94	0.87	1	0.19	0.56	0.15	0.18	0.13
chr1_100471676	3.2	0.23	1.6	0.86	0.14	0.11	260	-0.48	1.4	0.25	0.78	-0.0075	0.71	0.27	0.54	0.38	0.5	0.3	1	0.26	0.6	0.28	0.65	0.1	0.0019	0.43	0.016	0.037	0.8	0.73	0	0.077	0.056	0.39	0.36	0.94
chr1_100471765	-0.014	0.16	0.32	0.26	0.05	-0.15	-0.16	0.038	-0.037	0.16	0.53	-0.15	0.4	0.2	0.33	0.24	0.33	0.2	0.5	0.18	0.34	0.2	0.43	0.072	0.97	0.44	0.36	0.28	0.89	0.47	0.77	0.84	0.92	0.43	0.27	0.042
chr1_100521147	0.37	0.0016	-0.013	-0.19	-0.025	-0.063	0.4	0.17	0.082	0.098	-0.17	-0.32	0.35	0.13	0.31	0.17	0.25	0.13	0.58	0.13	0.26	0.14	0.38	0.055	0.33	0.99	0.97	0.27	0.92	0.64	0.58	0.22	0.75	0.5	0.69	8.9e-09
chr1_100521192	-0.22	-0.11	-0.46	0.072	0.17	-0.014	-0.04	0.022	-0.38	0.099	-0.88	-0.27	0.29	0.11	0.23	0.15	0.21	0.11	0.44	0.12	0.21	0.12	0.3	0.045	0.47	0.36	0.053	0.62	0.44	0.9	0.93	0.85	0.078	0.42	0.0048	3.2e-09
chr1_100521208	-0.14	0.087	-0.27	-0.0078	0.052	-0.13	0.33	0.012	-0.6	0.21	-0.5	-0.13	0.38	0.13	0.27	0.16	0.21	0.14	0.57	0.13	0.21	0.14	0.31	0.048	0.74	0.5	0.34	0.96	0.81	0.36	0.63	0.93	0.0046	0.13	0.13	0.0062
chr1_100572366	-0.046	0.32	-0.76	0.2	-0.16	0.0044	1.8	-0.18	-0.89	-0.092	0.11	0.12	0.49	0.18	0.46	0.23	0.33	0.17	0.69	0.18	0.36	0.2	0.45	0.069	0.93	0.085	0.15	0.4	0.65	0.98	0.063	0.34	0.02	0.65	0.82	0.088
chr1_100572372	0.29	0.28	-0.24	0.12	-0.093	0.087	1.3	-0.011	-0.49	-0.047	0.7	-0.036	0.36	0.16	0.36	0.2	0.28	0.16	0.54	0.15	0.29	0.17	0.41	0.065	0.45	0.074	0.52	0.54	0.75	0.59	0.048	0.94	0.11	0.78	0.11	0.58
chr1_100572381	0.92	0.02	-0.1	0.099	0.4	-0.055	0.54	-0.076	0.41	-0.27	1	-0.099	0.43	0.17	0.37	0.21	0.33	0.16	0.59	0.18	0.33	0.18	0.46	0.069	0.05	0.91	0.8	0.64	0.25	0.74	0.46	0.68	0.23	0.14	0.048	0.16
chr1_100572458	0.55	-0.11	-0.061	0.11	0.27	-0.11	0.3	-0.0079	0.47	-0.096	0.74	-0.034	0.3	0.14	0.28	0.16	0.25	0.13	0.42	0.14	0.26	0.14	0.34	0.049	0.088	0.44	0.83	0.51	0.28	0.4	0.51	0.95	0.077	0.48	0.041	0.5
chr1_10061085	-2.2	0.4	-1.5	-0.35	-0.88	0.074	-5.6	0.58	0.23	-0.22	1.3	0.024	0.78	0.36	0.65	0.47	0.62	0.35	0.97	0.35	0.63	0.37	0.83	0.11	0.073	0.3	0.074	0.52	0.26	0.84	0.13	0.12	0.77	0.58	0.38	0.83
chr1_100687597	0.65	0.18	-0.17	-0.072	0.18	-0.23	0.7	0.07	-0.55	-0.025	0.43	-0.19	0.36	0.16	0.36	0.21	0.3	0.16	0.53	0.16	0.3	0.16	0.41	0.061	0.096	0.26	0.66	0.74	0.56	0.17	0.26	0.67	0.083	0.88	0.34	0.0018
chr1_100687646	0.22	0.028	-0.12	-0.25	0.58	0.12	-0.13	-0.12	-0.1	0.067	-0.23	-0.29	0.27	0.11	0.24	0.14	0.23	0.11	0.39	0.12	0.21	0.12	0.26	0.041	0.43	0.81	0.64	0.086	0.012	0.29	0.75	0.29	0.63	0.57	0.4	2e-12
chr1_100687671	-0.96	0.097	0.42	-0.26	-0.058	0.36	-3.8	-0.043	0.31	0.22	0.25	-0.15	0.58	0.25	0.46	0.32	0.44	0.25	0.79	0.24	0.47	0.26	0.55	0.08	0.17	0.7	0.42	0.44	0.91	0.17	0.0033	0.86	0.57	0.41	0.71	0.062
chr1_100687691	-0.15	-0.28	-0.11	-0.18	-0.33	0.19	-0.63	-0.33	-0.64	0.068	-0.72	-0.21	0.33	0.15	0.29	0.18	0.29	0.16	0.5	0.14	0.29	0.14	0.33	0.05	0.67	0.068	0.72	0.3	0.28	0.24	0.27	0.022	0.035	0.64	0.038	3.8e-05
chr1_100700255	2.6	-0.21	-1.5	-0.27	1.2	0.27	5.1	0.15	0.66	0.17	1.5	-0.23	0.69	0.21	0.42	0.31	0.51	0.23	0.86	0.24	0.43	0.27	0.58	0.088	0.0063	0.33	0.0014	0.4	0.045	0.25	0.0033	0.52	0.17	0.54	0.032	0.0088
chr1_100700269	2.4	-0.13	-0.69	0.37	0.18	-0.29	-9.2	-0.37	-0.2	0.23	1	-0.31	0.67	0.25	0.48	0.36	0.44	0.27	1.1	0.23	0.43	0.28	0.63	0.092	0.0071	0.62	0.21	0.33	0.7	0.3	NA	0.12	0.68	0.43	0.21	0.00079
chr1_100700895	0.98	-0.41	-0.032	0.57	0.064	0.11	2.3	-0.31	-0.5	-0.28	0.16	-0.22	0.53	0.22	0.49	0.35	0.38	0.24	0.72	0.23	0.37	0.23	0.6	0.082	0.12	0.066	0.96	0.13	0.87	0.67	0.027	0.18	0.21	0.24	0.83	0.0087
chr1_100700913	-2.4	-0.13	-2.3	-0.51	-0.29	0.43	5.5	-0.54	-2.6	-0.066	5.2	0.19	0.86	0.34	0.67	0.44	0.63	0.37	1.1	0.35	0.7	0.36	0.9	0.12	0.17	0.72	0.01	0.29	0.72	0.27	NA	0.14	0.0072	0.86	0.011	0.1
chr1_100700978	2.9	-0.31	-0.38	-0.12	0.3	-0.15	1.9	-0.11	0.55	-0.013	2.5	-0.22	0.63	0.24	0.46	0.33	0.48	0.23	0.78	0.24	0.49	0.25	0.71	0.091	0.00032	0.21	0.46	0.72	0.59	0.51	0.13	0.64	0.33	0.96	0.014	0.015
chr1_100707587	0.21	-0.065	0.66	0.23	-0.32	0.061	0.13	-0.16	0.55	0.052	-0.52	-0.24	0.39	0.16	0.33	0.23	0.29	0.16	0.61	0.15	0.29	0.18	0.4	0.051	0.62	0.69	0.063	0.33	0.29	0.71	0.87	0.29	0.071	0.77	0.23	1.9e-06
chr1_100707596	0.34	-0.057	0.64	0.2	-0.64	-0.09	-0.93	-0.4	0.35	0.14	0.8	-0.31	0.4	0.16	0.36	0.25	0.28	0.18	0.56	0.18	0.33	0.17	0.51	0.062	0.44	0.72	0.095	0.45	0.028	0.62	0.17	0.031	0.32	0.42	0.18	4.6e-07
chr1_100707617	0.39	0.079	-0.17	0.12	0.32	-0.07	0.18	-0.097	0.19	0.014	-0.37	-0.2	0.44	0.18	0.33	0.22	0.32	0.18	0.59	0.17	0.33	0.18	0.44	0.068	0.43	0.67	0.64	0.61	0.34	0.7	0.8	0.57	0.59	0.94	0.46	0.004
chr1_100707648	1.1	-0.23	-0.59	-0.21	1	0.15	1.4	-0.27	-0.48	0.022	0.13	-0.26	0.45	0.16	0.33	0.21	0.34	0.19	0.64	0.17	0.32	0.18	0.45	0.059	0.034	0.16	0.096	0.33	0.0051	0.44	0.098	0.11	0.15	0.9	0.8	1.1e-05
chr1_1007384	-0.32	-0.2	-0.23	0.28	-0.14	-0.035	0.48	-0.014	0.056	-0.082	-0.37	-0.0048	0.44	0.2	0.37	0.28	0.37	0.2	0.62	0.2	0.36	0.21	0.43	0.076	0.51	0.33	0.56	0.33	0.72	0.86	0.55	0.95	0.88	0.7	0.44	0.95
chr1_1007388	-0.089	0.14	-0.27	-0.029	-0.066	0.092	-0.14	-0.29	0.4	0.096	0.33	-0.17	0.52	0.27	0.39	0.3	0.38	0.22	0.7	0.2	0.39	0.24	0.55	0.079	0.88	0.63	0.53	0.93	0.87	0.69	0.88	0.16	0.35	0.69	0.62	0.031
chr1_1007390	-0.26	-0.46	-0.33	0.7	0.37	0.25	1.2	-0.02	-0.19	0.16	0.6	0.048	0.54	0.25	0.42	0.43	0.45	0.25	0.78	0.23	0.45	0.25	0.57	0.092	0.68	0.083	0.48	0.14	0.46	0.35	0.34	0.93	0.71	0.54	0.38	0.61
chr1_1007400	0.57	-0.098	0.48	0.16	0.24	-0.02	-0.1	-0.00026	0.7	0.022	0.96	0.012	0.51	0.23	0.43	0.34	0.39	0.22	0.72	0.22	0.42	0.23	0.55	0.089	0.34	0.67	0.32	0.65	0.56	0.93	0.92	1	0.12	0.93	0.15	0.89
chr1_1007444	0.56	-0.26	0.11	-0.32	0.061	0.039	0.013	0.041	-0.052	0.18	0.36	-0.13	0.31	0.13	0.25	0.17	0.23	0.14	0.42	0.14	0.25	0.14	0.28	0.044	0.084	0.054	0.68	0.059	0.8	0.79	0.98	0.77	0.84	0.2	0.23	0.0046
chr1_1007553	-0.95	0.77	0.11	0.086	-1.2	-0.51	4.7	0.31	0.22	-0.086	-0.34	-0.15	0.75	0.33	0.53	0.39	0.54	0.31	0.92	0.3	0.5	0.31	0.61	0.12	0.39	0.026	0.86	0.84	0.061	0.11	0.05	0.32	0.7	0.79	0.67	0.23
chr1_100765640	0.56	0.11	0.15	0.21	-0.38	0.14	1	-0.13	-0.4	0.046	0.2	-0.35	0.54	0.24	0.51	0.39	0.46	0.24	0.79	0.24	0.44	0.27	0.65	0.089	0.39	0.67	0.79	0.62	0.47	0.57	0.45	0.59	0.42	0.87	0.81	7.6e-05
chr1_100765644	-1.8	0.13	0.61	0.56	-0.52	0.03	-0.68	-0.13	0.74	0.026	0.8	-0.14	1.8	0.26	0.59	0.36	0.47	0.3	3.6	0.26	0.5	0.29	0.63	0.085	NA	0.62	0.41	0.15	0.33	0.92	NA	0.62	0.2	0.93	0.33	0.11
chr1_100765684	0.21	0.11	-0.17	0.072	0.42	0.073	0.051	-0.099	0.14	-0.15	-0.75	-0.21	0.39	0.17	0.34	0.23	0.33	0.17	0.55	0.17	0.29	0.18	0.36	0.069	0.61	0.53	0.63	0.76	0.23	0.67	0.94	0.57	0.65	0.42	0.055	0.0026
chr1_100765700	0.19	0.063	0.045	0.15	0.59	0.15	0.27	-0.042	-0.091	-0.092	-0.59	-0.17	0.33	0.15	0.33	0.22	0.3	0.15	0.47	0.14	0.26	0.16	0.34	0.055	0.59	0.68	0.9	0.51	0.058	0.34	0.61	0.77	0.74	0.57	0.1	0.0017
chr1_100765714	0.12	0.23	-0.4	0.11	0.26	-0.33	-0.31	0.049	0.64	-0.18	-1	-0.37	0.46	0.21	0.38	0.31	0.4	0.21	0.62	0.21	0.35	0.21	0.49	0.073	0.82	0.27	0.33	0.74	0.56	0.12	0.69	0.82	0.09	0.39	0.066	2.7e-07
chr1_1007826	0.27	-0.098	0.59	-0.44	0.39	0.052	-1.9	0.11	0.26	-0.2	-0.56	-0.32	0.41	0.17	0.32	0.23	0.34	0.17	0.52	0.16	0.32	0.18	0.38	0.059	0.55	0.57	0.078	0.06	0.28	0.77	0.0015	0.52	0.44	0.26	0.17	4.4e-08
chr1_10086504	-1.8	0.49	-0.77	0.33	-1.2	-0.19	-1.7	0.15	0.16	-0.2	-0.85	-0.19	0.43	0.21	0.35	0.3	0.37	0.21	0.61	0.2	0.43	0.21	0.45	0.069	0.00016	0.024	0.042	0.29	0.002	0.37	0.032	0.47	0.74	0.36	0.094	0.0053
chr1_10086518	-1.6	0.53	-0.47	0.43	-1.2	-0.27	-1.4	0.14	0.44	0.21	-0.8	-0.21	0.46	0.22	0.42	0.29	0.43	0.21	0.6	0.2	0.43	0.24	0.45	0.077	0.0022	0.022	0.3	0.16	0.011	0.21	0.053	0.49	0.36	0.38	0.11	0.0057
chr1_10086538	0.9	-0.089	0.43	-0.13	0.47	-0.19	-0.019	-0.22	0.35	-0.13	0.51	-0.058	0.46	0.19	0.43	0.3	0.37	0.21	0.55	0.21	0.43	0.21	0.46	0.069	0.078	0.65	0.37	0.67	0.23	0.39	0.98	0.31	0.47	0.54	0.33	0.4
chr1_100909205	-7.2	0.23	2.3	0.67	-0.28	0.099	-1.2	0.18	2	-0.18	2.2	-0.32	1.1	0.31	0.75	0.43	0.62	0.3	1.5	0.35	0.7	0.34	0.84	0.12	NA	0.48	0.042	0.17	0.72	0.75	NA	0.64	0.04	0.61	0.16	0.007
chr1_100974659	-0.18	0.07	-0.47	-0.088	0.42	-0.039	-0.25	0.068	-0.12	-0.09	0.12	-0.23	0.37	0.15	0.33	0.2	0.29	0.17	0.44	0.14	0.28	0.19	0.41	0.06	0.66	0.63	0.17	0.66	0.17	0.82	0.61	0.64	0.67	0.64	0.79	0.00011
chr1_100974707	-0.094	0.056	-0.33	0.051	0.41	-0.1	-0.0014	0.089	-0.2	0.11	-0.054	-0.13	0.23	0.099	0.2	0.13	0.18	0.096	0.32	0.093	0.19	0.11	0.26	0.041	0.69	0.57	0.11	0.69	0.026	0.3	1	0.34	0.3	0.29	0.84	0.0012
chr1_101058958	0.81	0.25	0.34	-0.07	0.75	-0.11	7	0.074	-0.18	0.21	-0.56	-0.35	0.61	0.2	0.44	0.24	0.41	0.2	0.94	0.19	0.42	0.21	0.55	0.075	0.29	0.21	0.49	0.78	0.093	0.58	0.0095	0.7	0.7	0.32	0.4	3.4e-06
chr1_101129633	1.4	-0.28	-0.62	-0.6	0.36	0.015	0.0097	-0.11	1	0.44	1.2	-0.13	0.59	0.27	0.53	0.37	0.54	0.29	0.79	0.25	0.53	0.31	0.7	0.098	0.049	0.31	0.33	0.13	0.57	0.96	0.99	0.68	0.099	0.18	0.22	0.18
chr1_101129664	1.9	0.21	1.5	-0.062	2.1	0.22	0.61	-0.021	-0.18	0.47	1.7	-0.094	0.51	0.2	0.49	0.27	0.48	0.22	0.69	0.18	0.39	0.22	0.59	0.073	0.0016	0.32	0.0065	0.82	0.00015	0.33	0.52	0.91	0.67	0.032	0.019	0.2
chr1_101129685	2.8	0.21	0.27	3e-04	2.3	0.17	-38	0.42	-0.55	0.59	0.26	-0.22	0.7	0.24	0.49	0.33	0.66	0.27	1	0.23	0.47	0.23	0.58	0.087	0.0035	0.38	0.63	1	0.0099	0.54	NA	0.074	0.31	0.014	0.71	0.011
chr1_101129689	2.1	-0.21	-0.73	-1	0.39	0.34	1.4	-0.048	0.082	0.18	4.5	-0.17	0.68	0.28	0.5	0.32	0.62	0.28	0.82	0.26	0.52	0.27	0.87	0.096	0.025	0.46	0.21	0.0033	0.62	0.23	0.32	0.86	0.89	0.51	0.012	0.074
chr1_101129694	1.5	0.12	-0.29	-0.51	0.49	0.19	1.2	-0.27	0.25	0.12	1.7	-0.17	0.53	0.24	0.5	0.31	0.46	0.24	0.71	0.25	0.48	0.26	0.63	0.08	0.018	0.63	0.61	0.12	0.34	0.44	0.24	0.29	0.64	0.65	0.033	0.039
chr1_10113830	-8.6	1.4	-0.39	0.057	-5	-0.02	0.48	0.051	-0.46	-0.83	24	-0.034	0.94	0.4	0.8	0.52	0.81	0.41	1.2	0.42	0.77	0.43	0.99	0.13	0.003	0.0019	0.76	0.93	0.00036	0.96	NA	0.91	0.7	0.083	0.0078	0.8
chr1_101170949	4.6	-0.0069	0.75	0.33	0.13	-0.4	-8.2	-0.05	3.4	0.053	3.5	-0.26	0.75	0.25	0.57	0.31	0.6	0.27	1.1	0.26	0.62	0.27	0.72	0.085	5.6e-05	0.98	0.28	0.3	0.86	0.15	NA	0.86	1.7e-05	0.85	0.00093	0.0026
chr1_101222383	1.8	-0.19	0.13	0.018	0.62	0.092	1.6	-0.22	0.4	-0.13	0.47	-0.19	0.42	0.18	0.38	0.25	0.39	0.19	0.61	0.17	0.36	0.19	0.49	0.065	0.00013	0.3	0.75	0.94	0.14	0.64	0.032	0.2	0.31	0.52	0.4	0.0038
chr1_101222397	0.85	-0.027	0.45	0.054	0.53	-0.043	-0.37	0.05	0.85	0.35	-0.63	-0.27	0.5	0.2	0.43	0.25	0.46	0.2	0.71	0.19	0.45	0.19	0.47	0.07	0.14	0.9	0.35	0.84	0.3	0.84	0.72	0.8	0.091	0.064	0.24	9.3e-05
chr1_101222457	0.034	0.046	0.34	0.14	0.86	0.034	0.58	-0.17	-0.29	0.0027	-0.25	-0.28	0.45	0.18	0.38	0.25	0.38	0.2	0.53	0.2	0.37	0.2	0.46	0.07	0.95	0.8	0.41	0.59	0.036	0.87	0.36	0.42	0.48	0.99	0.63	5.4e-05
chr1_1012342	0.19	-0.26	-0.31	-0.088	-0.11	-0.14	1.2	-0.13	0.34	-0.16	-1.2	-0.046	0.43	0.17	0.38	0.23	0.34	0.18	0.61	0.18	0.35	0.2	0.54	0.071	0.69	0.14	0.46	0.7	0.77	0.47	0.11	0.47	0.36	0.42	0.055	0.52
chr1_1012382	0.59	-0.16	0.41	0.11	0.093	-0.01	0.73	-0.11	-0.092	0.081	-0.16	-0.12	0.28	0.14	0.24	0.15	0.23	0.12	0.35	0.12	0.23	0.13	0.3	0.049	0.04	0.23	0.11	0.46	0.69	0.93	0.055	0.37	0.7	0.53	0.6	0.017
chr1_1012401	0.029	-0.03	0.47	0.048	0.15	0.075	0.24	-0.041	-0.43	-0.045	-0.64	-0.11	0.28	0.11	0.23	0.13	0.21	0.11	0.38	0.12	0.21	0.12	0.29	0.045	0.92	0.79	0.043	0.72	0.48	0.49	0.56	0.73	0.046	0.7	0.032	0.015
chr1_1012449	0.87	-0.11	-0.021	-0.11	0.36	-0.12	1.5	0.0073	0.091	-0.27	-0.41	-0.09	0.32	0.13	0.3	0.17	0.25	0.13	0.46	0.13	0.25	0.14	0.32	0.052	0.0091	0.41	0.95	0.51	0.16	0.38	0.0032	0.96	0.72	0.05	0.22	0.086
chr1_1012460	-0.039	-0.0054	-0.67	0.033	0.093	-0.039	1.3	0.0028	-0.33	-0.085	-0.6	-0.15	0.35	0.14	0.29	0.16	0.24	0.13	0.53	0.13	0.24	0.13	0.32	0.047	0.92	0.97	0.027	0.83	0.71	0.76	0.04	0.98	0.17	0.51	0.075	0.0015
chr1_10128573	3.3	-0.28	-0.52	0.25	-0.25	0.025	-13	-0.11	0.39	0.52	4.9	-0.084	0.74	0.23	0.44	0.34	0.43	0.22	1.1	0.23	0.48	0.3	0.79	0.091	0.0027	0.23	0.28	0.49	0.6	0.91	NA	0.63	0.48	0.1	0.00014	0.36
chr1_101316005	-0.056	0.14	0.031	0.14	0.12	-0.087	-0.68	-0.044	0.57	0.17	-0.21	-0.3	0.45	0.19	0.37	0.26	0.36	0.19	0.51	0.18	0.36	0.22	0.46	0.068	0.91	0.46	0.94	0.61	0.76	0.66	0.25	0.82	0.14	0.45	0.69	9e-06
chr1_101316010	0.17	-0.014	-0.55	-0.15	0.66	0.0055	0.2	-0.04	0.085	0.3	0.049	-0.32	0.42	0.18	0.35	0.23	0.36	0.2	0.56	0.19	0.33	0.19	0.49	0.062	0.71	0.94	0.15	0.53	0.083	0.98	0.76	0.83	0.81	0.11	0.93	2.1e-07
chr1_101316021	0.79	0.089	-0.21	-0.096	0.81	-0.09	0.58	-0.21	0.15	-0.14	-0.18	-0.26	0.37	0.15	0.31	0.2	0.3	0.16	0.49	0.14	0.28	0.16	0.37	0.058	0.045	0.57	0.52	0.65	0.0086	0.57	0.3	0.14	0.6	0.41	0.65	9.4e-06
chr1_101316035	1.8	0.063	-0.53	0.092	0.71	0.084	5.6	-0.22	0.43	-0.23	-0.015	-0.17	0.46	0.16	0.3	0.22	0.32	0.16	0.79	0.15	0.28	0.17	0.39	0.062	0.00061	0.69	0.089	0.69	0.035	0.61	1.1e-05	0.15	0.14	0.19	0.97	0.0063
chr1_101316066	0.52	-0.44	0.12	-0.15	-1	-0.19	1.1	-0.44	0.96	-0.18	-1.7	-0.36	0.56	0.24	0.52	0.3	0.43	0.27	0.87	0.26	0.45	0.25	0.56	0.088	0.44	0.071	0.84	0.64	0.031	0.48	0.56	0.096	0.055	0.49	0.011	5.4e-05
chr1_10133156	0.067	-0.19	-0.9	-0.24	0.14	0.34	0.19	-0.053	-0.39	-0.17	1.1	0.15	0.47	0.22	0.44	0.24	0.38	0.19	0.71	0.18	0.4	0.21	0.43	0.076	0.9	0.4	0.069	0.34	0.73	0.077	0.85	0.78	0.36	0.43	0.023	0.043
chr1_10134287	0.5	0.046	0.63	0.24	-0.0051	0.07	0.97	0.15	0.69	-0.13	0.35	0.17	0.4	0.17	0.37	0.23	0.32	0.18	0.53	0.19	0.32	0.2	0.46	0.07	0.25	0.79	0.12	0.3	0.99	0.71	0.12	0.45	0.042	0.51	0.51	0.016
chr1_10135121	0.98	0.39	-1.2	-0.12	0.0018	0.23	-170	0.27	1.2	-0.25	4	0.14	0.76	0.34	0.62	0.42	0.61	0.33	1	0.33	0.62	0.34	0.81	0.1	0.4	0.27	0.13	0.8	1	0.52	NA	0.44	0.13	0.48	0.0042	0.16
chr1_10138833	0.74	0.048	-0.95	-0.59	1.2	0.16	-15	0.26	-0.87	-0.03	-0.4	-0.14	0.68	0.3	0.6	0.35	0.67	0.25	1	0.24	0.51	0.3	0.66	0.13	0.42	0.88	0.2	0.12	0.18	0.53	NA	0.3	0.14	0.92	0.65	0.28
chr1_101407524	-0.12	0.27	-0.22	0.18	0.14	-0.23	1.1	0.12	0.11	0.18	0.04	-0.21	0.51	0.21	0.39	0.28	0.34	0.23	0.61	0.22	0.37	0.22	0.45	0.076	0.84	0.21	0.61	0.53	0.69	0.33	0.16	0.59	0.78	0.44	0.94	0.007
chr1_101407552	0.6	0.082	-0.19	0.053	0.32	-0.091	1.2	0.11	0.025	0.24	-0.035	-0.12	0.35	0.17	0.34	0.23	0.28	0.17	0.52	0.18	0.31	0.17	0.36	0.064	0.11	0.63	0.6	0.82	0.28	0.6	0.041	0.52	0.94	0.15	0.93	0.069
chr1_101407582	0.23	0.14	-0.41	-0.17	0.14	0.095	-0.49	-0.21	0.17	-0.12	0.52	-0.19	0.44	0.21	0.37	0.28	0.39	0.23	0.58	0.22	0.42	0.22	0.55	0.077	0.63	0.5	0.31	0.57	0.74	0.69	0.48	0.34	0.72	0.6	0.43	0.013
chr1_1014203	0.26	0.19	0.43	-0.16	-0.54	-0.029	1.5	0.05	-0.32	-0.31	0.14	-0.052	0.45	0.22	0.42	0.26	0.33	0.21	0.7	0.21	0.34	0.22	0.48	0.089	0.6	0.41	0.35	0.54	0.12	0.89	0.12	0.82	0.37	0.16	0.8	0.56
chr1_1014265	0.099	-0.18	0.2	0.014	0.023	-0.063	0.014	0.12	0.23	0.22	0.11	-0.038	0.25	0.12	0.22	0.15	0.19	0.12	0.31	0.12	0.19	0.13	0.28	0.045	0.7	0.11	0.36	0.93	0.91	0.59	0.97	0.33	0.24	0.082	0.7	0.4
chr1_1014295	-0.17	0.049	-0.43	0.069	0.046	0.29	0.063	0.045	0.11	0.11	0.11	-0.022	0.41	0.21	0.32	0.25	0.32	0.18	0.49	0.17	0.31	0.22	0.47	0.067	0.71	0.82	0.2	0.79	0.89	0.11	0.91	0.8	0.73	0.62	0.84	0.75
chr1_101434484	-0.37	-0.12	0.24	-0.17	-0.42	0.21	-0.33	0.028	-0.66	-0.32	-0.69	-0.056	0.63	0.28	0.55	0.39	0.54	0.32	0.77	0.28	0.54	0.35	0.64	0.11	0.64	0.69	0.71	0.69	0.51	0.53	0.78	0.92	0.3	0.39	0.4	0.62
chr1_101434488	0.34	-0.046	0.39	0.38	-0.59	-0.078	1.7	-0.16	0.36	0.12	-0.7	-0.15	0.46	0.23	0.41	0.32	0.42	0.23	0.58	0.22	0.43	0.23	0.48	0.081	0.51	0.84	0.38	0.26	0.21	0.74	0.017	0.48	0.46	0.6	0.2	0.072
chr1_101434509	1.4	0.00052	-0.74	0.64	0.49	0.17	3.6	-0.018	0.47	-0.31	1.4	-0.19	0.51	0.23	0.42	0.32	0.48	0.26	0.77	0.22	0.5	0.25	0.55	0.082	0.021	1	0.12	0.054	0.37	0.51	0.0034	0.94	0.41	0.22	0.037	0.019
chr1_1014408	0.17	0.046	0.034	0.043	0.25	-0.09	0.0083	0.019	0.12	-0.031	0.17	-0.064	0.17	0.073	0.17	0.099	0.14	0.075	0.21	0.073	0.15	0.08	0.18	0.03	0.33	0.53	0.84	0.67	0.078	0.23	0.97	0.8	0.41	0.7	0.36	0.036
chr1_1014428	-0.7	0.38	0.074	0.58	-0.12	-0.097	-0.64	-0.036	-0.36	0.046	0.2	-0.14	0.37	0.18	0.34	0.22	0.29	0.17	0.43	0.17	0.32	0.18	0.4	0.063	0.076	0.034	0.84	0.0098	0.7	0.58	0.18	0.84	0.29	0.79	0.64	0.027
chr1_1014446	-0.36	-0.074	-0.078	0.11	0.75	-0.026	-1.2	-0.024	-0.62	0.11	-0.061	-0.049	0.33	0.15	0.26	0.2	0.28	0.14	0.38	0.15	0.24	0.17	0.38	0.058	0.29	0.62	0.77	0.6	0.011	0.86	0.0031	0.87	0.011	0.51	0.88	0.4
chr1_1014506	-0.23	-0.051	0.1	0.094	-0.65	0.028	-0.34	-0.073	-0.007	-0.036	-0.1	-0.052	0.16	0.078	0.15	0.098	0.15	0.075	0.21	0.071	0.15	0.078	0.17	0.029	0.16	0.52	0.51	0.34	1.8e-05	0.71	0.11	0.31	0.96	0.65	0.55	0.069
chr1_1014586	0.22	-0.074	-0.15	0.087	0.08	-0.022	-0.043	-0.16	-0.21	-0.012	0.54	-0.23	0.23	0.11	0.21	0.15	0.2	0.11	0.32	0.11	0.21	0.12	0.27	0.04	0.35	0.52	0.5	0.58	0.7	0.84	0.9	0.14	0.33	0.92	0.052	1.2e-08
chr1_1014590	-2.5	-0.088	0.28	-0.4	1.4	0.32	3.7	-0.52	0.51	-0.044	1.6	-0.23	0.8	0.33	0.62	0.44	0.61	0.31	1.4	0.3	0.58	0.34	0.66	0.12	0.066	0.8	0.72	0.41	0.059	0.33	NA	0.1	0.47	0.9	0.074	0.051
chr1_1014608	0.038	-0.17	-0.2	-0.087	-0.23	0.27	0.056	-0.069	-0.29	0.36	0.33	-0.018	0.38	0.17	0.34	0.25	0.33	0.18	0.5	0.17	0.32	0.19	0.43	0.072	0.93	0.33	0.58	0.73	0.52	0.15	0.92	0.69	0.38	0.068	0.48	0.8
chr1_1014615	-0.49	-0.063	-0.37	-0.06	-0.084	0.04	-1.7	-0.2	0.52	0.18	-1	-0.023	0.4	0.18	0.37	0.25	0.37	0.18	0.52	0.18	0.37	0.2	0.45	0.073	0.26	0.74	0.34	0.82	0.84	0.83	0.004	0.27	0.19	0.38	0.04	0.76
chr1_1014620	-1.2	-0.15	-1.1	0.18	-0.4	0.14	-1.3	0.19	-1.3	0.22	-0.4	0.04	0.46	0.24	0.44	0.26	0.45	0.23	0.66	0.21	0.43	0.26	0.54	0.088	0.02	0.56	0.024	0.5	0.42	0.56	0.15	0.39	0.0052	0.42	0.53	0.65
chr1_101464604	4	-0.0094	1.1	-0.0011	0.81	-0.65	-2.6	0.24	1.1	0.1	7.4	-0.32	0.65	0.28	0.47	0.3	0.52	0.26	1.2	0.23	0.54	0.34	0.81	0.099	2.9e-06	0.97	0.037	1	0.18	0.016	NA	0.31	0.096	0.78	4.9e-08	0.0014
chr1_101484917	-2.9	0.95	0.57	-1.2	-0.15	0.46	0.14	0.16	2.1	-0.95	-0.79	-0.19	1.2	0.52	1.1	0.69	1.1	0.54	1.4	0.49	0.95	0.52	1.4	0.15	NA	0.12	NA	0.2	NA	0.47	NA	0.78	0.48	0.12	NA	0.22
chr1_101484955	0.65	0.31	0.27	-0.29	0.25	0.018	-0.42	0.14	0.27	0.038	0.32	-0.12	0.54	0.23	0.52	0.31	0.5	0.23	0.71	0.24	0.49	0.25	0.56	0.086	0.31	0.19	0.65	0.38	0.67	0.94	0.67	0.59	0.63	0.88	0.64	0.18
chr1_101484964	-0.68	0.34	0.03	0.53	0.098	-0.16	-0.98	0.058	-0.22	0.18	-0.024	-0.034	0.39	0.18	0.34	0.26	0.32	0.19	0.48	0.17	0.33	0.19	0.38	0.059	0.11	0.06	0.93	0.052	0.77	0.41	0.071	0.74	0.54	0.35	0.95	0.57
chr1_101484971	0.65	-0.061	0.092	-0.24	0.41	-0.11	0.18	0.024	0.24	0.061	0.29	-0.24	0.23	0.11	0.2	0.15	0.21	0.11	0.31	0.11	0.2	0.12	0.27	0.041	0.0065	0.57	0.66	0.12	0.055	0.32	0.58	0.83	0.23	0.61	0.31	7.6e-09
chr1_101484985	0.062	-0.19	0.19	-0.32	-0.096	-0.076	-0.72	-0.036	0.084	-0.06	-0.32	-0.17	0.32	0.15	0.29	0.21	0.27	0.15	0.41	0.14	0.26	0.14	0.35	0.057	0.85	0.19	0.53	0.13	0.73	0.62	0.12	0.8	0.75	0.68	0.4	0.0037
chr1_101485016	0.58	0.13	0.36	-0.16	-0.094	-0.0097	0.78	-0.079	-0.35	0.21	0.087	-0.18	0.57	0.25	0.55	0.34	0.49	0.25	0.76	0.24	0.53	0.26	0.61	0.085	0.4	0.62	0.59	0.66	0.87	0.97	0.51	0.75	0.58	0.43	0.91	0.035
chr1_1014891	-1.2	-0.0045	-0.65	0.056	-0.78	0.18	-0.51	0.087	-0.84	-0.23	-0.41	-0.1	0.35	0.16	0.34	0.21	0.3	0.17	0.46	0.16	0.29	0.17	0.41	0.066	0.0014	0.98	0.072	0.79	0.013	0.31	0.33	0.59	0.0058	0.18	0.36	0.12
chr1_1014972	0.53	-0.071	0.29	-0.045	0.24	-0.062	0.42	0.2	0.51	0.024	0.51	-0.11	0.34	0.17	0.3	0.21	0.31	0.17	0.43	0.15	0.28	0.16	0.38	0.061	0.15	0.68	0.37	0.84	0.45	0.71	0.37	0.21	0.079	0.89	0.21	0.067
chr1_1014975	0.11	-0.13	0.14	-0.24	0.58	-0.26	0.32	0.078	-0.17	0.11	-0.73	-0.036	0.35	0.18	0.28	0.23	0.3	0.17	0.39	0.16	0.29	0.16	0.36	0.06	0.78	0.46	0.63	0.31	0.067	0.13	0.46	0.63	0.57	0.51	0.057	0.55
chr1_101504009	0.6	-0.39	0.74	-0.1	-0.46	-0.11	0.081	-0.079	-0.08	0.14	0.74	0.063	0.38	0.2	0.3	0.26	0.31	0.17	0.46	0.19	0.35	0.22	0.44	0.063	0.14	0.049	0.02	0.69	0.16	0.5	0.87	0.68	0.83	0.55	0.12	0.31
chr1_101504064	-1.3	0.023	-0.9	-0.18	-0.52	0.016	-0.77	0.077	-0.25	0.1	0.099	-0.09	0.41	0.15	0.37	0.19	0.31	0.16	0.49	0.16	0.31	0.15	0.36	0.06	0.0048	0.88	0.023	0.36	0.11	0.92	0.18	0.63	0.44	0.5	0.8	0.14
chr1_1015065	-0.31	-0.091	-0.85	0.19	-0.068	-0.0073	-0.073	-0.0037	-0.59	0.018	-0.48	-0.13	0.43	0.19	0.36	0.22	0.37	0.19	0.57	0.18	0.35	0.18	0.49	0.072	0.51	0.65	0.028	0.4	0.86	0.97	0.92	0.98	0.11	0.93	0.39	0.065
chr1_1015148	-1	-0.042	-0.28	0.0019	-0.063	-0.29	-0.86	0.098	-1.2	0.14	-0.67	-0.1	0.41	0.18	0.33	0.22	0.3	0.17	0.55	0.17	0.35	0.19	0.48	0.07	0.022	0.82	0.42	0.99	0.84	0.097	0.19	0.57	0.0013	0.47	0.21	0.15
chr1_1015154	0.62	-0.1	-0.82	0.081	0.29	0.19	1.2	-0.23	0.19	0.019	0.24	0.015	0.42	0.18	0.35	0.22	0.33	0.2	0.55	0.18	0.36	0.19	0.5	0.067	0.17	0.57	0.029	0.72	0.41	0.34	0.077	0.21	0.62	0.92	0.68	0.82
chr1_101524360	-0.046	0.24	0.082	0.38	-0.28	0.041	-1.3	-0.078	-0.2	0.15	3.3	-0.16	0.53	0.22	0.44	0.28	0.39	0.21	0.62	0.21	0.46	0.23	0.77	0.086	0.94	0.27	0.87	0.2	0.51	0.85	0.089	0.72	0.71	0.53	0.007	0.061
chr1_101524494	0.6	0.002	-0.95	-0.089	-0.012	0.12	0.37	0.049	0.63	-0.076	1.1	-0.18	0.41	0.15	0.36	0.19	0.32	0.16	0.5	0.16	0.31	0.16	0.5	0.061	0.18	0.99	0.013	0.65	0.97	0.45	0.52	0.76	0.055	0.64	0.057	0.0042
chr1_101524530	0.18	-0.13	0.43	0.11	0.053	0.19	-0.18	0.0052	0.19	0.037	-0.089	-0.12	0.27	0.11	0.25	0.14	0.22	0.11	0.35	0.1	0.22	0.12	0.31	0.043	0.53	0.24	0.097	0.43	0.82	0.076	0.63	0.96	0.4	0.76	0.78	0.0038
chr1_101524567	-0.2	-0.15	0.089	0.28	-0.05	0.14	-0.43	0.058	0.31	0.12	-0.31	-0.22	0.29	0.11	0.25	0.14	0.22	0.11	0.35	0.11	0.22	0.11	0.29	0.041	0.5	0.16	0.73	0.046	0.83	0.22	0.25	0.6	0.17	0.27	0.3	6.3e-08
chr1_101524608	0.34	-0.15	-0.18	0.13	-0.24	0.11	1.8	-0.32	0.26	0.14	-1.2	-0.33	0.45	0.16	0.39	0.22	0.36	0.17	0.72	0.17	0.32	0.18	0.46	0.064	0.5	0.37	0.67	0.57	0.53	0.53	0.088	0.061	0.45	0.44	0.016	3.4e-07
chr1_101545566	1.8	0.48	0.74	0.26	0.98	-0.38	-0.29	0.078	-0.12	0.18	4.9	-0.15	0.56	0.25	0.54	0.32	0.5	0.23	0.68	0.22	0.38	0.24	0.79	0.084	0.0075	0.061	0.25	0.43	0.091	0.11	0.75	0.74	0.77	0.45	0.00014	0.065
chr1_101545624	-0.8	-0.12	-0.35	0.11	0.64	0.06	-2.3	-0.18	-0.73	0.16	-0.59	-0.19	0.43	0.18	0.39	0.25	0.42	0.19	0.61	0.2	0.4	0.2	0.47	0.073	0.094	0.52	0.4	0.67	0.16	0.76	0.0023	0.37	0.091	0.44	0.27	0.0093
chr1_101545700	-0.1	0.04	-0.37	0.016	0.14	-0.21	-0.012	-0.068	-0.14	-0.095	0.0071	-0.0067	0.28	0.13	0.23	0.17	0.23	0.12	0.36	0.12	0.25	0.13	0.3	0.048	0.73	0.76	0.12	0.92	0.55	0.079	0.97	0.58	0.59	0.47	0.98	0.89
chr1_101545778	0.57	-0.19	-0.29	0.093	0.19	0.25	2.1	-0.22	0.51	0.39	0.13	-0.21	0.42	0.18	0.32	0.23	0.29	0.17	0.58	0.17	0.31	0.2	0.4	0.062	0.22	0.3	0.39	0.7	0.54	0.16	0.0027	0.21	0.12	0.048	0.76	0.00062
chr1_10158641	0.56	0.15	0.39	-0.29	-0.62	0.21	0.7	-0.12	-0.14	-0.51	0.00097	-0.015	0.4	0.19	0.41	0.24	0.34	0.2	0.55	0.18	0.37	0.19	0.44	0.074	0.2	0.45	0.38	0.24	0.084	0.31	0.29	0.51	0.74	0.0072	1	0.84
chr1_10158710	0.57	-0.2	0.53	-0.079	-0.4	0.28	0.54	-0.066	0.51	-0.1	-0.78	-0.22	0.35	0.13	0.3	0.17	0.27	0.14	0.52	0.15	0.29	0.13	0.37	0.058	0.13	0.14	0.09	0.65	0.15	0.048	0.37	0.65	0.087	0.44	0.048	2e-04
chr1_101616768	-0.4	-0.23	-0.55	0.19	-0.1	0.014	-0.067	0.046	-0.32	-0.18	-0.041	-0.11	0.37	0.17	0.3	0.22	0.29	0.17	0.49	0.17	0.32	0.2	0.37	0.069	0.32	0.18	0.085	0.41	0.73	0.94	0.9	0.79	0.35	0.38	0.92	0.1
chr1_101616782	-0.19	-0.072	-0.35	0.13	-0.18	0.044	-0.2	-0.13	-0.063	-0.16	-0.14	-0.0086	0.22	0.11	0.18	0.15	0.18	0.11	0.29	0.11	0.2	0.11	0.22	0.041	0.39	0.5	0.064	0.4	0.3	0.68	0.52	0.23	0.75	0.15	0.54	0.84
chr1_101616811	-0.84	-0.32	-0.66	0.26	-0.57	0.26	-0.34	-0.33	-0.59	0.059	-0.12	-0.05	0.37	0.17	0.31	0.23	0.29	0.17	0.52	0.18	0.32	0.18	0.37	0.065	0.036	0.069	0.044	0.28	0.056	0.14	0.58	0.07	0.086	0.75	0.76	0.44
chr1_101634753	0.35	0.24	-0.34	-0.26	0.13	-0.13	0.9	0.033	-0.27	0.18	0.9	0.076	0.25	0.13	0.27	0.17	0.23	0.14	0.36	0.13	0.24	0.14	0.3	0.051	0.18	0.061	0.23	0.12	0.6	0.34	0.02	0.81	0.27	0.21	0.0045	0.14
chr1_101634769	0.062	0.063	-0.49	0.055	-0.062	-0.092	0.48	0.0099	0.46	0.062	0.099	0.069	0.32	0.14	0.32	0.18	0.27	0.15	0.45	0.14	0.26	0.15	0.39	0.06	0.86	0.66	0.14	0.76	0.83	0.54	0.34	0.94	0.09	0.68	0.82	0.25
chr1_101636801	-0.3	0.1	-1.7	-0.3	-0.51	-0.5	5.2	0.35	-0.99	-0.43	1.3	0.31	0.7	0.33	0.68	0.42	0.63	0.31	0.92	0.3	0.63	0.36	0.88	0.12	0.75	0.77	0.064	0.52	0.53	0.12	0.03	0.26	0.23	0.26	0.46	0.011
chr1_101644761	1.6	0.0085	-0.6	0.39	0.42	0.13	-0.55	-0.25	0.97	-0.22	4.4	0.064	0.61	0.26	0.52	0.37	0.59	0.26	0.6	0.26	0.55	0.28	0.8	0.11	0.037	0.97	0.32	0.33	0.57	0.62	0.46	0.35	0.14	0.45	0.00076	0.55
chr1_101644775	1.8	-0.11	-0.25	0.067	1.5	0.44	-0.0028	-0.41	0.43	-0.25	2.7	-0.079	0.55	0.25	0.54	0.33	0.54	0.25	0.62	0.24	0.52	0.27	0.64	0.091	0.0082	0.68	0.69	0.85	0.02	0.086	1	0.092	0.48	0.37	0.0013	0.39
chr1_101644786	2.6	0.13	-0.54	0.65	3	0.2	-0.71	-0.13	-1.2	-0.53	66	0.046	0.74	0.35	0.64	0.42	0.75	0.34	0.7	0.31	0.62	0.34	0.97	0.13	0.015	0.73	0.52	0.16	0.0079	0.58	0.47	0.68	0.15	0.14	0	0.72
chr1_101644791	-0.014	-0.21	-0.77	0.32	-0.68	0.24	-2	0.082	0.16	-0.046	3.6	-0.14	0.65	0.27	0.52	0.36	0.59	0.25	0.62	0.26	0.52	0.26	0.71	0.097	0.99	0.45	0.2	0.42	0.35	0.37	0.012	0.76	0.79	0.86	0.00033	0.16
chr1_101729217	-1.5	-0.092	-0.61	0.86	1.2	0.46	3.1	-1.1	-2.2	1.2	4.2	4.6e-05	0.79	0.37	0.69	0.53	0.69	0.4	1.1	0.39	0.72	0.39	0.89	0.11	0.25	0.82	0.53	0.17	0.21	0.29	NA	0.0082	0.032	0.0053	0.036	1
chr1_101729250	-0.027	-0.58	-2	0.92	2.4	0.11	2.2	-0.15	-0.66	0.28	1.3	-0.0082	0.65	0.27	0.52	0.41	0.75	0.27	0.8	0.27	0.52	0.29	0.66	0.094	0.98	0.04	0.00093	0.043	0.037	0.7	0.11	0.59	0.28	0.37	0.13	0.93
chr1_101729261	-0.11	-0.28	-0.98	0.54	0.28	0.33	0.92	-0.3	-0.28	0.057	0.46	-0.0069	0.5	0.19	0.39	0.28	0.4	0.2	0.69	0.21	0.41	0.21	0.52	0.079	0.85	0.15	0.021	0.066	0.53	0.12	0.34	0.16	0.53	0.78	0.45	0.93
chr1_101733625	0.33	-0.24	-0.41	-0.074	-0.21	0.21	0.81	0.084	0.19	0.19	-0.32	0.077	0.46	0.19	0.41	0.32	0.37	0.26	0.62	0.21	0.38	0.2	0.43	0.088	0.53	0.22	0.37	0.82	0.6	0.43	0.31	0.7	0.65	0.35	0.5	0.38
chr1_101733659	1.3	0.34	0.27	0.086	-0.17	-0.22	3.5	-0.16	0.56	-0.11	-0.49	-0.26	0.44	0.18	0.34	0.25	0.3	0.18	0.73	0.18	0.32	0.16	0.35	0.056	0.0065	0.057	0.45	0.74	0.59	0.22	0.001	0.38	0.092	0.49	0.19	2.8e-06
chr1_1017427	0.4	0.19	-1.4	0.017	-0.3	0.13	3.4	0.14	-0.5	-0.17	0.15	-0.3	0.49	0.22	0.42	0.28	0.39	0.22	0.73	0.21	0.41	0.22	0.49	0.085	0.49	0.42	0.0022	0.95	0.48	0.55	0.0013	0.5	0.27	0.46	0.79	0.00039
chr1_1017442	0.49	0.17	-0.19	-0.2	0.15	0.21	0.33	-0.17	0.21	-0.048	0.0031	-0.24	0.35	0.15	0.29	0.19	0.26	0.14	0.49	0.14	0.27	0.16	0.36	0.056	0.19	0.25	0.53	0.29	0.58	0.15	0.56	0.25	0.44	0.76	0.99	1.2e-05
chr1_1017449	0.12	0.23	-0.49	-0.0019	0.067	0.24	0.11	-0.34	0.016	0.16	-0.078	-0.17	0.35	0.16	0.29	0.2	0.27	0.15	0.46	0.15	0.25	0.16	0.34	0.055	0.75	0.15	0.1	0.99	0.81	0.12	0.83	0.022	0.95	0.32	0.83	0.0025
chr1_1017460	-0.22	-0.2	-0.37	0.27	0.37	0.18	0.24	-0.064	-0.41	0.14	-0.59	-0.16	0.26	0.12	0.22	0.16	0.2	0.12	0.38	0.12	0.19	0.12	0.25	0.046	0.42	0.097	0.1	0.1	0.064	0.13	0.56	0.59	0.036	0.25	0.025	0.00034
chr1_1017513	-0.18	0.32	0.45	-0.054	0.49	-0.022	-0.96	0.25	0.042	0.096	-0.24	-0.09	0.4	0.17	0.31	0.21	0.3	0.16	0.46	0.16	0.28	0.15	0.36	0.058	0.68	0.058	0.16	0.8	0.11	0.89	0.065	0.12	0.89	0.52	0.53	0.12
chr1_1017526	2.4	-0.25	1.7	-0.13	0.13	-0.061	2.6	0.023	0.028	0.19	0.25	0.0027	0.6	0.22	0.56	0.32	0.41	0.26	0.73	0.24	0.38	0.23	0.52	0.089	0.00098	0.26	0.012	0.7	0.77	0.82	0.015	0.93	0.94	0.41	0.68	0.98
chr1_101761762	NA	NA	NA	NA	NA	NA	NA	NA	NA	NA	NA	NA	NA	NA	NA	NA	NA	NA	NA	NA	NA	NA	NA	NA	NA	NA	NA	NA	NA	NA	NA	NA	NA	NA	NA	NA
chr1_10178491	5.3	-0.23	-1.2	-0.1	-0.39	0.44	8	-0.17	0.47	0.049	-13	-0.27	0.85	0.33	0.64	0.46	0.56	0.33	1.1	0.31	0.67	0.32	1.1	0.12	0.001	0.51	0.16	0.85	0.57	0.2	NA	0.61	0.6	0.89	NA	0.034
chr1_10179680	0.36	-0.16	0.1	-0.088	0.14	-0.085	0.48	-0.0081	0.17	-0.11	-0.86	-0.14	0.35	0.13	0.29	0.16	0.26	0.14	0.52	0.13	0.26	0.13	0.34	0.051	0.34	0.24	0.74	0.59	0.6	0.54	0.44	0.95	0.53	0.41	0.017	0.0056
chr1_10179805	1.3	0.026	0.61	0.43	0.59	0.16	0.073	-0.049	0.26	0.25	5.3	-0.097	0.6	0.21	0.46	0.27	0.39	0.2	0.62	0.22	0.4	0.23	0.86	0.077	0.086	0.9	0.23	0.13	0.17	0.44	0.93	0.83	0.55	0.28	0.0014	0.21
chr1_10179831	-0.28	-0.051	0.089	0.19	-0.049	-0.33	-0.4	-0.11	0.23	0.15	-0.42	-0.24	0.29	0.14	0.24	0.17	0.23	0.14	0.39	0.14	0.23	0.13	0.3	0.051	0.36	0.72	0.72	0.26	0.84	0.02	0.33	0.42	0.33	0.25	0.18	1.5e-06
chr1_10179858	0.054	0.046	0.046	0.11	-0.29	0.096	-0.073	-0.22	0.03	-0.057	0.11	0.031	0.25	0.11	0.22	0.15	0.2	0.11	0.34	0.12	0.22	0.12	0.24	0.042	0.83	0.68	0.84	0.47	0.16	0.38	0.84	0.074	0.89	0.64	0.64	0.46
chr1_10179919	0.025	-0.012	0.47	0.16	0.012	-0.0097	-0.27	-0.18	-0.13	-0.051	0.23	-0.059	0.22	0.099	0.18	0.12	0.18	0.11	0.28	0.096	0.17	0.1	0.21	0.04	0.91	0.9	0.013	0.21	0.95	0.93	0.36	0.068	0.46	0.62	0.29	0.14
chr1_10179930	-0.2	-0.1	-0.17	-0.0098	0.13	0.082	0.28	-0.14	-0.4	0.052	-0.26	-0.039	0.26	0.11	0.25	0.16	0.22	0.12	0.34	0.12	0.21	0.13	0.27	0.045	0.46	0.39	0.51	0.95	0.55	0.49	0.43	0.23	0.068	0.69	0.35	0.39
chr1_1018308	0.9	-0.055	-0.096	-0.24	0.39	0.048	0.065	-0.39	0.31	-0.19	0.41	-0.16	0.36	0.18	0.33	0.18	0.32	0.16	0.52	0.15	0.32	0.16	0.35	0.06	0.021	0.76	0.79	0.2	0.26	0.77	0.92	0.013	0.36	0.25	0.28	0.0085
chr1_10183236	3.6	-0.077	-0.22	-0.58	1.2	0.053	-16	-0.5	-0.37	0.24	0.59	-0.14	0.76	0.23	0.45	0.3	0.45	0.25	1.1	0.24	0.44	0.27	0.65	0.089	0.0019	0.74	0.66	0.062	0.02	0.84	NA	0.04	0.45	0.4	0.49	0.13
chr1_1018342	-1.3	0.13	0.25	0.12	0.8	0.016	5.6	-0.47	1.1	0.3	1.2	0.024	0.78	0.33	0.63	0.44	0.64	0.35	1.1	0.33	0.68	0.37	0.74	0.097	0.28	0.71	0.76	0.81	0.33	0.97	NA	0.18	0.24	0.44	0.29	0.81
chr1_1018352	0.61	-0.063	0.22	-0.26	0.15	-0.084	0.29	-0.31	-0.43	-0.035	0.31	-0.13	0.4	0.15	0.32	0.19	0.32	0.15	0.55	0.15	0.31	0.15	0.37	0.055	0.16	0.68	0.52	0.18	0.66	0.59	0.66	0.034	0.2	0.82	0.45	0.02
chr1_101836383	-0.13	-0.0057	0.15	0.21	-0.53	0.1	0.43	-0.2	-0.054	-0.03	0.51	0.14	0.3	0.14	0.23	0.17	0.22	0.12	0.39	0.13	0.24	0.16	0.33	0.046	0.68	0.97	0.54	0.23	0.019	0.41	0.32	0.13	0.83	0.85	0.15	0.0028
chr1_101836432	0.2	-0.0037	0.3	0.014	0.2	0.13	-0.27	0.07	0.44	0.087	0.2	0.031	0.25	0.12	0.21	0.14	0.2	0.12	0.33	0.11	0.21	0.13	0.25	0.042	0.44	0.97	0.16	0.92	0.34	0.28	0.45	0.54	0.044	0.5	0.45	0.46
chr1_101836462	0.39	-0.028	-0.67	-0.078	-0.19	-0.047	0.28	0.15	-0.14	0.25	0.49	-0.05	0.42	0.21	0.42	0.28	0.36	0.21	0.58	0.2	0.36	0.2	0.45	0.08	0.4	0.9	0.15	0.79	0.63	0.83	0.69	0.47	0.72	0.23	0.32	0.53
chr1_1018374	4.7	0.15	0.4	-0.037	0.25	-0.29	-3.1	0.28	-0.71	0.057	1.1	-0.11	0.86	0.23	0.48	0.28	0.46	0.21	1.3	0.23	0.5	0.23	0.69	0.091	0.0069	0.53	0.46	0.9	0.63	0.19	NA	0.24	0.22	0.81	0.24	0.24
chr1_101839614	0.15	-0.01	0.63	-0.56	0.38	-0.078	-2	-0.22	-0.68	0.51	0.77	-0.12	0.57	0.28	0.47	0.35	0.45	0.26	0.76	0.25	0.45	0.27	0.64	0.09	0.82	0.97	0.23	0.13	0.46	0.77	0.087	0.38	0.17	0.065	0.35	0.19
chr1_101839652	0.31	-0.013	-0.2	-0.02	0.54	-0.24	0.59	0.23	-0.17	-0.007	-0.59	-0.18	0.37	0.17	0.35	0.22	0.32	0.17	0.51	0.17	0.32	0.18	0.4	0.064	0.42	0.94	0.6	0.93	0.11	0.17	0.32	0.18	0.62	0.97	0.17	0.0043
chr1_101839693	0.019	0.023	0.26	0.11	-0.02	0.087	-0.33	-0.35	0.74	0.23	-0.31	-0.13	0.37	0.17	0.31	0.23	0.32	0.18	0.44	0.16	0.33	0.18	0.4	0.056	0.96	0.9	0.41	0.65	0.95	0.64	0.5	0.032	0.033	0.21	0.48	0.023
chr1_101839704	-0.093	-0.1	0.31	0.12	-0.11	0.087	-0.51	0.07	-0.052	0.21	0.067	-0.12	0.31	0.16	0.28	0.19	0.26	0.15	0.41	0.14	0.27	0.15	0.33	0.052	0.78	0.52	0.28	0.55	0.69	0.57	0.26	0.63	0.85	0.17	0.85	0.018
chr1_101839713	-0.016	-0.15	0.62	0.045	-0.14	-0.24	-0.86	0.28	0.1	-0.012	0.076	-0.18	0.32	0.15	0.27	0.21	0.28	0.14	0.38	0.13	0.26	0.17	0.33	0.05	0.96	0.33	0.024	0.83	0.63	0.099	0.036	0.038	0.71	0.95	0.83	0.00021
chr1_101839727	-0.13	0.0049	-0.11	0.1	-0.064	0.083	-0.19	0.0076	-0.0048	0.27	0.25	-0.22	0.26	0.12	0.22	0.16	0.21	0.12	0.33	0.12	0.22	0.13	0.28	0.042	0.62	0.97	0.62	0.53	0.77	0.5	0.59	0.95	0.98	0.042	0.4	1.4e-07
chr1_101839734	-0.38	-0.033	-0.68	0.19	0.017	0.17	-0.59	0.019	-0.46	0.19	-0.39	-0.27	0.33	0.16	0.32	0.23	0.33	0.17	0.46	0.16	0.34	0.19	0.44	0.056	0.27	0.84	0.046	0.41	0.96	0.3	0.25	0.91	0.2	0.32	0.42	1.6e-06
chr1_101839738	-0.18	-0.12	0.24	0.25	0.26	0.044	-0.48	0.089	-0.23	0.18	-0.22	-0.17	0.38	0.16	0.35	0.21	0.32	0.17	0.5	0.15	0.29	0.18	0.42	0.059	0.66	0.46	0.52	0.26	0.44	0.8	0.4	0.56	0.45	0.31	0.64	0.0035
chr1_1018429	-0.062	-0.08	-0.58	0.14	-0.3	-0.15	0.39	0.45	0.15	-0.01	0.16	-0.091	0.35	0.15	0.27	0.2	0.26	0.16	0.44	0.15	0.28	0.16	0.32	0.062	0.87	0.6	0.035	0.49	0.26	0.35	0.43	0.0024	0.6	0.95	0.64	0.14
chr1_1018459	-0.43	-0.11	-0.19	-0.048	-0.017	-0.073	-0.72	0.034	-0.24	-0.028	-0.31	-0.12	0.26	0.14	0.22	0.17	0.22	0.13	0.34	0.13	0.23	0.13	0.28	0.047	0.1	0.43	0.42	0.78	0.94	0.57	0.046	0.79	0.32	0.83	0.28	0.011
chr1_1018488	1	-0.027	0.31	-0.16	-0.27	0.058	1.2	-0.19	0.39	0.045	0.4	-0.17	0.33	0.14	0.28	0.19	0.24	0.15	0.44	0.14	0.25	0.16	0.3	0.051	0.0037	0.85	0.29	0.39	0.28	0.69	0.013	0.18	0.14	0.78	0.21	0.00068
chr1_1018499	-0.11	0.13	0.42	-0.034	-0.9	-0.089	-0.22	-0.071	-0.54	0.18	-0.12	-0.11	0.33	0.15	0.35	0.22	0.25	0.17	0.45	0.16	0.27	0.19	0.38	0.065	0.76	0.4	0.25	0.88	0.00049	0.61	0.66	0.67	0.052	0.35	0.77	0.079
chr1_1018519	-0.16	0.023	0.13	-0.077	0.15	0.032	-0.78	-0.17	0.24	0.029	-0.48	-0.19	0.3	0.15	0.27	0.19	0.29	0.14	0.4	0.13	0.27	0.17	0.32	0.052	0.62	0.87	0.64	0.69	0.62	0.82	0.072	0.21	0.39	0.86	0.16	0.00017
chr1_1018526	0.58	-0.33	0.78	-0.3	0.51	-0.32	-0.64	0.18	0.49	-0.058	0.6	-0.2	0.5	0.25	0.5	0.28	0.5	0.24	0.65	0.22	0.43	0.23	0.58	0.085	0.32	0.21	0.17	0.31	0.38	0.2	0.45	0.4	0.3	0.8	0.39	0.019
chr1_10185311	-0.21	0.037	-0.46	0.23	-0.35	-0.04	0.12	-0.1	-0.33	0.077	0.029	-0.18	0.29	0.13	0.23	0.18	0.21	0.13	0.42	0.13	0.21	0.13	0.27	0.052	0.49	0.78	0.053	0.19	0.11	0.76	0.79	0.44	0.12	0.56	0.92	0.00071
chr1_10185330	0.33	0.088	-0.19	0.17	0.17	-0.13	0.9	0.00032	-0.059	0.042	-0.2	-0.044	0.26	0.12	0.23	0.15	0.2	0.11	0.46	0.12	0.19	0.12	0.25	0.048	0.23	0.47	0.44	0.27	0.41	0.25	0.082	1	0.76	0.72	0.44	0.36
chr1_10185347	0.15	0.035	0.019	0.11	-0.16	-0.088	0.3	-0.055	0.019	-0.0064	0.06	0.013	0.22	0.094	0.18	0.14	0.17	0.1	0.3	0.1	0.17	0.11	0.25	0.04	0.52	0.71	0.92	0.44	0.35	0.39	0.35	0.58	0.91	0.95	0.82	0.75
chr1_10185379	-0.026	-0.017	-0.042	0.084	-0.13	-0.053	0.025	-0.084	0.24	-0.039	-0.2	-0.14	0.25	0.11	0.21	0.16	0.19	0.11	0.37	0.11	0.21	0.12	0.26	0.044	0.92	0.88	0.84	0.61	0.52	0.63	0.95	0.46	0.27	0.74	0.44	0.0014
chr1_10185388	0.36	-0.042	-0.054	0.0095	0.2	0.074	0.57	-0.054	0.31	0.11	-0.12	-0.12	0.3	0.11	0.22	0.16	0.19	0.13	0.45	0.11	0.19	0.13	0.32	0.044	0.26	0.71	0.81	0.95	0.32	0.56	0.26	0.64	0.12	0.39	0.72	0.0065
chr1_10186257	1	0.094	-0.38	-0.11	0.55	-0.37	0.83	0.14	-1.1	-0.33	0.65	-0.14	0.6	0.22	0.47	0.28	0.41	0.24	0.72	0.26	0.41	0.22	0.77	0.1	0.19	0.68	0.48	0.71	0.22	0.14	0.42	0.6	0.014	0.15	0.58	0.16
chr1_10186267	0.58	0.041	0.25	-0.036	0.36	0.012	-0.076	-0.15	0.28	0.053	0.34	-0.2	0.37	0.17	0.33	0.24	0.3	0.18	0.42	0.17	0.29	0.19	0.44	0.062	0.15	0.81	0.48	0.88	0.26	0.95	0.87	0.41	0.36	0.78	0.49	0.00091
chr1_10186322	-0.012	0.093	0.32	0.032	0.01	0.19	-0.4	-0.13	-0.14	-0.2	-0.33	-0.12	0.27	0.13	0.25	0.17	0.24	0.12	0.36	0.12	0.23	0.13	0.29	0.05	0.97	0.47	0.2	0.85	0.97	0.12	0.3	0.29	0.55	0.12	0.28	0.015
chr1_10186400	1.2	-0.066	1.2	-0.35	0.61	0.77	-1.7	-0.54	-0.0076	-0.26	-0.37	-0.22	0.57	0.24	0.46	0.28	0.44	0.28	0.94	0.25	0.42	0.2	0.58	0.085	0.084	0.79	0.021	0.22	0.22	0.0093	0.54	0.039	0.99	0.21	0.6	0.012
chr1_10186408	1.8	-0.14	2.1	-0.53	0.54	0.29	0.6	-0.082	0.6	0.087	-0.45	-0.22	0.52	0.22	0.54	0.27	0.42	0.23	0.79	0.22	0.38	0.21	0.51	0.075	0.003	0.54	0.0013	0.053	0.25	0.21	0.65	0.71	0.14	0.68	0.45	0.0038
chr1_10189945	0.57	-0.34	0.02	-0.19	0.36	0.072	0.43	-0.069	-0.11	-0.082	-0.18	-0.22	0.34	0.16	0.32	0.22	0.31	0.15	0.51	0.15	0.3	0.16	0.38	0.06	0.12	0.031	0.95	0.38	0.27	0.63	0.47	0.64	0.73	0.61	0.67	0.00018
chr1_101929447	3.2	0.26	-0.1	0.47	1.1	-0.096	-3.3	0.15	2.4	-0.043	-4.8	-0.25	0.84	0.32	0.69	0.39	0.74	0.28	0.79	0.25	0.67	0.28	1.2	0.11	0.043	0.43	0.91	0.27	0.31	0.74	0.0098	0.57	0.0075	0.88	NA	0.019
chr1_101929491	-0.035	-0.039	-0.7	0.23	0.72	-0.067	-0.89	-0.28	0.22	0.089	-0.47	-0.36	0.38	0.18	0.38	0.23	0.36	0.17	0.53	0.18	0.36	0.2	0.46	0.061	0.93	0.83	0.084	0.35	0.066	0.7	0.15	0.12	0.57	0.66	0.36	6.4e-09
chr1_101929496	-0.1	-0.21	-0.47	-0.37	-0.66	-0.15	-1.5	0.23	-0.22	-0.28	-0.11	-0.16	0.49	0.26	0.48	0.33	0.47	0.27	0.66	0.23	0.5	0.27	0.62	0.092	0.85	0.43	0.39	0.29	0.21	0.6	0.098	0.34	0.7	0.33	0.89	0.081
chr1_101929506	0.67	0.022	-0.74	0.27	0.68	-0.18	0.88	-0.013	0.31	0.05	0.69	-0.15	0.45	0.19	0.34	0.25	0.38	0.2	0.54	0.19	0.36	0.19	0.49	0.068	0.19	0.91	0.041	0.3	0.098	0.38	0.17	0.95	0.42	0.8	0.21	0.027
chr1_101929540	0.35	-0.28	-0.51	-0.31	-1.4	-0.25	2.5	0.06	-0.084	-0.083	-1.7	-0.21	0.55	0.22	0.42	0.3	0.42	0.22	0.82	0.23	0.45	0.23	0.49	0.077	0.6	0.22	0.28	0.32	0.0027	0.28	0.081	0.8	0.87	0.72	0.0025	0.0079
chr1_101929551	1.6	0.024	-0.95	-0.35	0.68	-0.3	8.3	-0.23	0.34	-0.13	0.54	-0.013	0.59	0.28	0.43	0.31	0.45	0.25	0.89	0.2	0.39	0.25	0.58	0.096	0.032	0.93	0.045	0.28	0.18	0.25	3e-05	0.28	0.42	0.61	0.45	0.9
chr1_101940208	-3.4	0.55	-1.4	-0.45	-0.97	0.52	-0.063	-0.54	0.11	0.3	-2.4	-0.1	0.86	0.38	0.76	0.45	0.63	0.41	1.1	0.37	0.69	0.41	0.89	0.13	0.044	0.18	0.22	0.38	0.24	0.24	NA	0.18	0.91	0.5	0.22	0.44
chr1_101940211	1.7	-0.27	0.25	-0.63	-0.53	-0.25	61	-0.1	0.16	-0.52	1.5	-0.03	0.68	0.28	0.6	0.35	0.47	0.27	0.99	0.3	0.55	0.29	0.84	0.097	0.074	0.36	0.74	0.093	0.32	0.39	1.5e-14	0.75	0.81	0.087	0.34	0.76
chr1_101940222	0.85	-0.32	-0.52	0.23	0.14	-0.32	3.7	0.41	-0.36	0.072	1.6	-0.03	0.63	0.23	0.49	0.32	0.42	0.23	0.91	0.24	0.47	0.25	0.77	0.092	0.29	0.17	0.35	0.5	0.76	0.18	0.085	0.098	0.5	0.78	0.18	0.75
chr1_10197366	0.41	0.25	0.23	-0.02	0.3	-0.11	-0.22	-0.017	0.39	-0.062	-0.13	-0.2	0.36	0.16	0.36	0.22	0.3	0.17	0.48	0.18	0.3	0.19	0.42	0.067	0.3	0.13	0.55	0.93	0.35	0.53	0.69	0.93	0.21	0.74	0.78	0.0036
chr1_10197458	0.5	0.06	-0.47	-0.031	-0.092	-0.15	2.7	-0.22	0.061	-0.0013	0.3	-0.27	0.46	0.17	0.3	0.17	0.29	0.15	0.62	0.14	0.32	0.16	0.42	0.057	0.34	0.73	0.13	0.86	0.76	0.32	0.00068	0.12	0.86	0.99	0.52	3e-06
chr1_102035121	-0.13	-0.17	-0.14	-0.015	-0.2	0.069	-0.44	-0.18	0.033	-0.017	-0.14	0.032	0.28	0.14	0.27	0.18	0.24	0.14	0.38	0.14	0.24	0.13	0.3	0.046	0.65	0.22	0.61	0.93	0.41	0.63	0.29	0.2	0.9	0.9	0.65	0.49
chr1_102035136	-0.39	-0.0013	-0.11	0.024	-0.049	0.15	-0.93	-0.061	-0.063	0.073	0.26	-0.13	0.35	0.19	0.33	0.26	0.3	0.18	0.49	0.16	0.29	0.17	0.37	0.054	0.29	0.99	0.75	0.93	0.88	0.43	0.098	0.71	0.83	0.67	0.52	0.017
chr1_102035160	0.63	-0.15	-0.17	-0.049	0.31	-0.051	0.87	-0.032	0.54	0.089	-0.26	-0.085	0.3	0.13	0.25	0.18	0.23	0.13	0.46	0.13	0.25	0.14	0.28	0.049	0.048	0.25	0.52	0.79	0.18	0.69	0.095	0.8	0.04	0.52	0.37	0.08
chr1_102035192	0.33	-0.14	0.11	0.045	0.71	-0.17	-0.024	0.12	0.94	-0.063	-0.61	-0.13	0.35	0.17	0.3	0.23	0.33	0.19	0.48	0.17	0.31	0.2	0.36	0.062	0.38	0.42	0.74	0.85	0.039	0.37	0.96	0.49	0.0043	0.76	0.12	0.03
chr1_102037323	-0.22	0.055	-0.13	0.15	-0.53	0.024	0.067	-0.083	-0.24	-0.12	0.27	0.0059	0.29	0.12	0.23	0.16	0.22	0.12	0.36	0.13	0.2	0.13	0.29	0.055	0.47	0.65	0.6	0.37	0.02	0.84	0.86	0.52	0.25	0.34	0.36	0.91
chr1_102079584	2.2	-0.091	1.4	0.17	0.58	-0.26	-0.59	0.025	0.47	0.2	23	-0.097	0.66	0.21	0.52	0.3	0.38	0.2	0.6	0.21	0.38	0.26	0.96	0.078	0.012	0.68	0.026	0.59	0.16	0.21	0.43	0.91	0.25	0.45	4.6e-11	0.21
chr1_10209925	0.69	0.01	0.14	-0.06	0.64	0.15	0.81	-0.21	0.048	-0.026	-0.024	-0.17	0.27	0.1	0.23	0.15	0.18	0.12	0.38	0.11	0.19	0.11	0.26	0.048	0.013	0.92	0.56	0.7	0.00047	0.21	0.049	0.071	0.81	0.81	0.93	0.00024
chr1_10210032	-0.17	0.055	-0.58	-0.043	0.23	0.2	0.19	-0.087	-0.37	-0.038	0.21	-0.029	0.29	0.14	0.27	0.19	0.24	0.13	0.37	0.13	0.26	0.13	0.32	0.054	0.56	0.7	0.038	0.82	0.37	0.13	0.63	0.51	0.16	0.78	0.53	0.59
chr1_1021140	1	-0.034	-0.62	-0.24	0.32	-0.026	1.4	0.037	0.42	0.17	0.0081	-0.081	0.33	0.14	0.28	0.19	0.27	0.14	0.48	0.14	0.27	0.15	0.32	0.053	0.0033	0.81	0.031	0.21	0.25	0.85	0.0089	0.79	0.13	0.24	0.98	0.13
chr1_10211772	-0.89	-0.049	-0.37	0.13	-0.0023	-0.2	-2.8	-0.045	-0.032	-0.04	0.22	-0.31	0.49	0.26	0.45	0.31	0.42	0.24	0.63	0.22	0.48	0.24	0.54	0.085	0.12	0.85	0.45	0.69	1	0.42	0.00054	0.84	0.95	0.87	0.73	0.00034
chr1_10211834	-0.089	0.062	0.11	-0.035	0.075	0.12	-1.1	0.076	0.52	-0.2	0.056	-0.13	0.36	0.15	0.3	0.19	0.3	0.16	0.48	0.14	0.33	0.15	0.38	0.057	0.82	0.68	0.72	0.86	0.81	0.44	0.042	0.6	0.13	0.2	0.89	0.03
chr1_10211851	0.57	-0.33	-0.63	0.16	0.73	-0.022	1	0.054	-0.52	0.084	1.3	-0.1	0.46	0.16	0.33	0.24	0.34	0.17	0.68	0.17	0.31	0.17	0.44	0.062	0.28	0.05	0.069	0.52	0.044	0.9	0.28	0.76	0.11	0.63	0.0096	0.11
chr1_10211860	0.45	-0.031	-0.37	-0.028	0.69	-0.29	-0.3	-0.2	0.56	0.012	-0.087	-0.11	0.39	0.17	0.3	0.2	0.32	0.18	0.51	0.15	0.36	0.15	0.36	0.058	0.29	0.85	0.25	0.89	0.039	0.11	0.62	0.18	0.15	0.94	0.82	0.053
chr1_10211868	0.35	0.12	-0.78	-0.017	0.14	-0.054	0.84	0.092	-0.17	0.0039	0.32	-0.059	0.36	0.14	0.26	0.2	0.26	0.15	0.55	0.14	0.28	0.15	0.36	0.055	0.36	0.38	0.0042	0.93	0.59	0.71	0.2	0.52	0.57	0.98	0.41	0.28
chr1_10211888	0.73	-0.066	0.28	0.21	0.28	-0.18	0.12	-0.065	0.73	0.036	0.44	-0.18	0.3	0.13	0.27	0.16	0.24	0.11	0.43	0.12	0.24	0.12	0.33	0.048	0.02	0.61	0.31	0.19	0.25	0.11	0.81	0.58	0.0038	0.77	0.21	0.00013
chr1_10212120	-0.34	-0.043	0.25	0.24	0.2	-0.088	-0.27	0.028	-0.53	0.22	-0.47	-0.25	0.39	0.17	0.33	0.24	0.29	0.19	0.54	0.18	0.31	0.19	0.41	0.065	0.42	0.8	0.48	0.33	0.5	0.65	0.67	0.88	0.1	0.26	0.3	0.00011
chr1_10218284	0.92	0.012	0.4	0.0044	0.26	-0.13	0.59	0.043	0.52	-0.26	0.094	-0.23	0.38	0.16	0.35	0.23	0.28	0.18	0.49	0.18	0.28	0.18	0.41	0.063	0.024	0.94	0.28	0.99	0.37	0.49	0.29	0.82	0.079	0.14	0.83	0.00028
chr1_102209003	NA	NA	NA	NA	NA	NA	NA	NA	NA	NA	NA	NA	NA	NA	NA	NA	NA	NA	NA	NA	NA	NA	NA	NA	NA	NA	NA	NA	NA	NA	NA	NA	NA	NA	NA	NA
chr1_102255595	-0.51	0.14	-0.3	0.08	0.8	0.53	-0.6	-0.37	-1.6	0.12	-0.78	-0.18	0.49	0.24	0.45	0.28	0.41	0.24	0.68	0.2	0.48	0.23	0.56	0.075	0.36	0.58	0.56	0.78	0.073	0.034	0.51	0.064	0.0039	0.61	0.25	0.014
chr1_102296639	-0.12	-0.13	0.094	-0.043	0.00052	0.096	-0.12	-0.031	0.12	0.11	0.066	0.013	0.25	0.11	0.21	0.14	0.21	0.11	0.33	0.1	0.2	0.11	0.23	0.041	0.64	0.24	0.67	0.75	1	0.36	0.74	0.77	0.56	0.32	0.78	0.76
chr1_102296675	0.42	-0.096	-0.13	-0.2	0.19	0.039	0.3	0.068	-0.17	0.28	0.28	-0.18	0.3	0.13	0.25	0.19	0.22	0.13	0.43	0.12	0.23	0.14	0.31	0.047	0.18	0.46	0.61	0.3	0.4	0.76	0.54	0.58	0.48	0.051	0.4	0.00023
chr1_102296738	0.3	0.12	-0.18	0.13	0.44	0.033	0.031	0.057	-0.018	-0.026	-0.02	-0.13	0.25	0.12	0.2	0.18	0.21	0.12	0.32	0.12	0.2	0.12	0.26	0.044	0.23	0.35	0.39	0.48	0.039	0.78	0.93	0.62	0.93	0.84	0.94	0.0042
chr1_10236051	-0.031	-0.011	0.061	0.32	0.15	0.011	0.009	-0.19	0.27	-0.22	-0.47	-0.076	0.33	0.15	0.27	0.22	0.25	0.14	0.39	0.14	0.27	0.17	0.32	0.059	0.93	0.94	0.82	0.16	0.57	0.94	0.98	0.18	0.34	0.19	0.17	0.19
chr1_10236082	NA	NA	NA	NA	NA	NA	NA	NA	NA	NA	NA	NA	NA	NA	NA	NA	NA	NA	NA	NA	NA	NA	NA	NA	NA	NA	NA	NA	NA	NA	NA	NA	NA	NA	NA	NA
chr1_10236115	NA	NA	NA	NA	NA	NA	NA	NA	NA	NA	NA	NA	NA	NA	NA	NA	NA	NA	NA	NA	NA	NA	NA	NA	NA	NA	NA	NA	NA	NA	NA	NA	NA	NA	NA	NA
chr1_1023815	1	-0.21	-1.9	0.3	0.47	0.21	-2.9	-0.19	-1.5	0.32	-7.1	-0.14	0.8	0.31	0.63	0.46	0.52	0.33	0.96	0.33	0.64	0.36	1.1	0.11	0.44	0.51	0.021	0.57	0.43	0.55	0.38	0.59	0.064	0.4	NA	0.22
chr1_1023819	-0.61	0.85	0.56	1.6	0.17	0.24	-0.76	-0.56	-0.62	0.024	-5.1	-0.15	1.3	0.4	0.76	0.54	0.75	0.43	2.4	0.38	0.73	0.43	0.84	0.14	NA	0.052	0.63	0.013	0.88	0.61	NA	0.18	0.56	0.96	0.001	0.28
chr1_102398870	-6.8	-0.45	-2	0.77	0.27	-0.0046	-1.5	-0.19	-1.5	1.1	24	0.054	0.94	0.46	0.84	0.54	0.75	0.42	1.2	0.43	0.82	0.48	1	0.13	0.017	0.38	0.18	0.24	0.81	0.99	NA	0.69	0.3	0.034	NA	0.68
chr1_102404354	0.2	-0.065	-0.1	0.24	-0.11	0.019	0.26	-0.15	-0.079	-0.16	-0.46	-0.23	0.35	0.15	0.31	0.2	0.27	0.15	0.52	0.15	0.28	0.15	0.42	0.056	0.59	0.67	0.75	0.22	0.7	0.9	0.66	0.35	0.79	0.29	0.31	3.3e-05
chr1_102404383	0.58	0.017	0.5	0.12	0.36	0.097	0.019	-0.23	0.27	0.15	0.12	-0.21	0.27	0.11	0.24	0.15	0.21	0.13	0.39	0.12	0.22	0.13	0.3	0.043	0.04	0.88	0.046	0.41	0.092	0.44	0.96	0.063	0.24	0.25	0.71	9e-07
chr1_102404470	-0.23	0.065	0.12	0.044	0.19	0.096	-0.93	0.0064	-0.16	0.26	-0.67	-0.23	0.37	0.15	0.35	0.19	0.33	0.15	0.52	0.16	0.32	0.17	0.44	0.06	0.57	0.66	0.75	0.82	0.59	0.52	0.13	0.97	0.63	0.13	0.16	0.00013
chr1_102514842	1.6	0.14	-0.14	-0.069	-0.16	-0.14	3.6	-0.25	0.21	-0.3	1	-0.27	0.51	0.22	0.48	0.31	0.39	0.24	0.8	0.23	0.46	0.27	0.63	0.088	0.0071	0.54	0.8	0.83	0.7	0.57	0.0072	0.28	0.68	0.28	0.21	0.002
chr1_102514866	-0.058	-0.05	1.6	0.59	0.42	0.019	-1.1	0.22	-0.27	0.061	-0.56	-0.21	0.53	0.23	0.58	0.33	0.48	0.24	0.63	0.24	0.44	0.24	0.64	0.091	0.93	0.84	0.024	0.099	0.45	0.94	0.16	0.38	0.58	0.81	0.5	0.023
chr1_102514902	0.35	0.043	-0.38	0.55	-0.14	-0.13	1.2	-0.22	-0.12	0.19	0.93	-0.28	0.55	0.22	0.39	0.34	0.42	0.23	0.72	0.22	0.42	0.24	0.58	0.077	0.6	0.85	0.37	0.13	0.77	0.58	0.23	0.32	0.79	0.43	0.19	0.00027
chr1_102514942	-2.2	0.91	-1.5	-0.031	-1.2	0.054	49	0.43	-0.86	0.62	-45	-0.32	0.82	0.41	0.67	0.53	0.6	0.38	1	0.36	0.72	0.39	1	0.13	0.12	0.044	0.1	0.96	0.12	0.9	NA	0.26	0.41	0.15	NA	0.015
chr1_102514962	0.048	0.39	-0.11	0.059	-0.51	-0.038	-0.5	0.065	0.24	0.31	1.3	-0.29	0.53	0.23	0.42	0.32	0.44	0.24	0.69	0.24	0.44	0.26	0.52	0.077	0.94	0.1	0.81	0.86	0.3	0.88	0.6	0.8	0.62	0.24	0.033	0.00017
chr1_102514992	-0.027	0.18	-0.076	-0.035	0.0052	-0.032	0.17	-0.098	-0.53	0.11	-0.019	-0.21	0.35	0.16	0.27	0.23	0.27	0.18	0.54	0.16	0.28	0.18	0.35	0.057	0.94	0.28	0.79	0.88	0.99	0.86	0.78	0.55	0.076	0.52	0.96	0.00023
chr1_102529125	0.8	-0.22	-0.67	0.018	0.34	-0.36	2	0.14	0.2	0.45	0.45	-0.28	0.43	0.17	0.37	0.24	0.31	0.18	0.61	0.18	0.3	0.18	0.44	0.075	0.1	0.19	0.09	0.94	0.3	0.05	0.012	0.45	0.52	0.015	0.36	0.00015
chr1_102529189	0.37	-0.096	-0.17	-0.08	0.38	0.11	0.37	-0.022	-0.02	0.2	0.17	-0.22	0.27	0.13	0.24	0.17	0.23	0.12	0.38	0.12	0.21	0.14	0.3	0.052	0.19	0.48	0.48	0.63	0.1	0.37	0.37	0.86	0.92	0.16	0.59	3.3e-05
chr1_102529200	0.061	-0.072	-0.4	0.35	0.3	0.19	0.54	-0.15	0.32	-0.013	-0.51	-0.2	0.34	0.16	0.28	0.23	0.26	0.16	0.54	0.14	0.25	0.16	0.35	0.065	0.87	0.67	0.17	0.14	0.26	0.26	0.4	0.3	0.23	0.94	0.18	0.0025
chr1_102529208	-14	-0.83	-2.8	0.42	-2.6	-0.41	0.41	0.34	-3.9	0.63	12	-0.00051	0.93	0.42	0.86	0.49	0.84	0.4	1.2	0.4	0.81	0.45	1.1	0.14	1.6e-07	0.069	0.098	0.45	0.089	0.35	NA	0.43	0.0046	0.21	NA	1
chr1_102529283	-0.064	-0.04	-0.6	0.0057	0.77	0.38	-0.27	0.068	-0.59	0.12	0.65	-0.21	0.51	0.22	0.41	0.27	0.36	0.22	0.7	0.22	0.36	0.22	0.59	0.079	0.91	0.86	0.19	0.98	0.043	0.093	0.78	0.76	0.13	0.58	0.37	0.0071
chr1_1025657	0.19	0.018	0.13	0.18	0.29	0.029	0.37	0.0046	0.094	-0.086	-0.0055	0.00097	0.21	0.098	0.18	0.12	0.19	0.091	0.28	0.098	0.17	0.1	0.22	0.038	0.38	0.85	0.49	0.13	0.13	0.75	0.21	0.96	0.59	0.4	0.98	0.98
chr1_1025686	-0.063	-0.056	-0.027	0.14	0.17	0.11	0.078	-0.22	-0.32	-0.21	-0.21	-0.18	0.24	0.11	0.2	0.15	0.22	0.11	0.32	0.11	0.2	0.12	0.26	0.042	0.8	0.6	0.9	0.34	0.43	0.35	0.82	0.047	0.12	0.075	0.44	1.1e-05
chr1_1025755	0.0011	0.049	0.19	-0.13	-0.085	-0.044	0.11	-0.012	-0.09	0.096	-0.0013	-0.059	0.2	0.091	0.18	0.11	0.17	0.089	0.26	0.083	0.17	0.088	0.19	0.031	1	0.59	0.29	0.27	0.61	0.62	0.67	0.88	0.61	0.28	0.99	0.058
chr1_10258063	1.3	-0.41	1.8	-0.041	-1.1	0.048	-2.4	-0.082	0.85	0.23	1.2	-0.32	0.59	0.21	0.51	0.28	0.41	0.23	0.87	0.21	0.46	0.24	0.62	0.089	0.085	0.059	0.0028	0.89	0.011	0.84	0.17	0.71	0.11	0.36	0.13	0.00044
chr1_10258145	1.5	-0.074	0.48	0.22	-0.24	-0.091	2.3	-0.4	0.086	0.0038	0.43	-0.17	0.43	0.19	0.37	0.24	0.33	0.18	0.65	0.17	0.33	0.19	0.44	0.07	0.0012	0.7	0.23	0.37	0.49	0.62	0.0062	0.025	0.81	0.98	0.38	0.013
chr1_102585417	230	-1.1	2.4	-0.47	5.2	0.9	12	1.5	31	-1.7	9.5	-0.053	1	0.48	1.1	0.76	1.1	0.51	1.2	0.64	1	0.62	1.1	0.24	NA	0.039	NA	0.69	NA	0.13	NA	0.067	NA	0.034	NA	0.83
chr1_102585613	1.5	-0.14	0.59	-0.18	-0.014	-0.32	4.3	0.029	0.59	-0.28	0.18	-0.14	0.48	0.17	0.35	0.23	0.3	0.18	0.78	0.18	0.31	0.18	0.39	0.068	0.006	0.39	0.11	0.45	0.96	0.091	0.00057	0.87	0.07	0.13	0.67	0.044
chr1_102585627	0.19	0.053	-0.074	0.18	0.77	-0.071	0.31	-0.22	-0.044	-0.31	-0.12	-0.18	0.33	0.14	0.27	0.18	0.26	0.14	0.45	0.13	0.24	0.14	0.32	0.051	0.58	0.7	0.79	0.32	0.0049	0.61	0.54	0.1	0.86	0.032	0.73	0.00057
chr1_102585634	-0.052	0.056	-0.4	0.21	0.49	-0.26	-0.35	-0.25	-0.34	-0.012	0.033	-0.22	0.42	0.2	0.35	0.24	0.37	0.18	0.54	0.18	0.37	0.18	0.41	0.072	0.91	0.78	0.28	0.4	0.22	0.17	0.59	0.17	0.38	0.95	0.94	0.0024
chr1_102585671	-1.3	0.071	-0.2	0.12	0.44	-0.56	-0.57	0.11	0.057	0.28	-0.31	-0.27	2.7	0.26	0.53	0.35	0.51	0.24	5.3	0.25	0.51	0.26	0.63	0.099	NA	0.79	0.75	0.74	0.45	0.021	NA	0.67	0.92	0.31	0.7	0.0062
chr1_102585681	2.3	-0.026	0.78	-0.45	-0.064	-0.16	-0.71	-0.13	-0.7	0.85	-0.34	-0.16	0.88	0.26	0.6	0.36	0.59	0.28	1.3	0.28	0.49	0.37	0.9	0.11	0.21	0.92	0.31	0.25	0.93	0.57	NA	0.65	0.22	0.031	0.87	0.13
chr1_10264211	-0.17	-1e-04	-0.2	-0.1	0.51	-0.18	-1.3	0.26	1.1	0.15	-0.54	-0.21	0.45	0.22	0.43	0.26	0.45	0.23	0.72	0.21	0.42	0.23	0.49	0.083	0.74	1	0.67	0.7	0.3	0.44	0.22	0.23	0.021	0.54	0.33	0.013
chr1_10264343	3.7	-0.087	0.082	-0.13	-0.17	-0.16	-2.1	0.036	-0.45	0.52	3.6	-0.046	0.8	0.24	0.65	0.29	0.44	0.24	1.3	0.23	0.48	0.23	0.79	0.11	0.0056	0.72	0.92	0.66	0.72	0.53	NA	0.88	0.4	0.029	0.0056	0.67
chr1_1026952	-0.22	-0.15	-0.052	-0.37	-0.47	0.02	1.3	-0.029	0.18	0.075	-0.11	0.042	0.53	0.22	0.36	0.26	0.33	0.23	0.76	0.2	0.36	0.23	0.45	0.073	0.72	0.51	0.89	0.17	0.18	0.93	0.27	0.88	0.63	0.75	0.83	0.57
chr1_1026968	-1.6	-0.17	-1.1	0.39	0.32	-0.066	-2.9	-0.02	-0.88	0.11	0.74	0.083	0.58	0.24	0.46	0.31	0.45	0.25	0.8	0.25	0.46	0.27	0.55	0.094	0.026	0.5	0.037	0.24	0.53	0.8	0.029	0.94	0.088	0.69	0.26	0.38
chr1_10269693	0.27	-0.27	0.11	0.18	0.44	-0.15	0.082	-0.045	-0.52	0.029	-0.31	-0.11	0.29	0.14	0.23	0.17	0.21	0.13	0.39	0.12	0.23	0.16	0.35	0.053	0.36	0.061	0.64	0.3	0.046	0.26	0.85	0.72	0.027	0.86	0.4	0.048
chr1_1027008	0.0031	-0.023	-0.25	0.23	-0.85	-0.22	-0.36	-0.15	-0.22	-0.00055	-1.2	-0.2	1	0.22	0.43	0.25	0.38	0.24	1.7	0.22	0.38	0.23	0.55	0.077	NA	0.92	0.6	0.37	0.039	0.37	NA	0.52	0.59	1	0.071	0.0084
chr1_10271	-0.12	0.26	0.11	0.057	-0.15	-0.49	0.23	0.001	0.094	-0.15	-0.36	-0.16	0.32	0.16	0.29	0.22	0.28	0.16	0.42	0.17	0.26	0.18	0.36	0.07	0.73	0.12	0.72	0.8	0.61	0.002	0.62	1	0.73	0.42	0.35	0.02
chr1_102731363	2	-0.061	1.5	-0.012	1.9	-0.22	1.8	-0.069	0.51	0.44	-1.7	0.011	0.69	0.26	0.59	0.37	0.58	0.27	0.91	0.26	0.57	0.3	0.62	0.1	0.038	0.82	0.034	0.98	0.0081	0.45	0.41	0.8	0.46	0.16	0.036	0.92
chr1_102731403	-0.34	0.17	-0.49	0.053	0.0032	-0.27	-0.85	0.33	0.23	0.11	-0.17	-0.15	0.41	0.18	0.3	0.24	0.32	0.18	0.53	0.2	0.37	0.17	0.43	0.062	0.45	0.35	0.12	0.83	0.99	0.14	0.17	0.1	0.56	0.54	0.71	0.017
chr1_102731437	0.58	0.12	-0.11	-0.012	0.3	-0.12	0.55	-0.15	0.26	0.05	-0.048	-0.11	0.34	0.14	0.25	0.19	0.24	0.15	0.47	0.14	0.26	0.15	0.33	0.052	0.1	0.4	0.67	0.95	0.22	0.41	0.3	0.26	0.34	0.75	0.89	0.034
chr1_102731448	1.9	0.048	-0.73	-0.14	0.58	-0.14	-7.5	-0.35	0.11	-0.29	-0.3	-0.24	0.62	0.21	0.37	0.26	0.36	0.23	1.2	0.19	0.41	0.21	0.46	0.075	0.015	0.82	0.065	0.59	0.14	0.55	NA	0.071	0.81	0.19	0.55	0.0017
chr1_102731453	0.29	-0.074	-0.8	-0.19	0.91	0.0022	0.9	-0.096	-0.5	0.045	-0.19	-0.23	0.46	0.19	0.37	0.25	0.36	0.2	0.65	0.19	0.35	0.2	0.41	0.072	0.57	0.7	0.045	0.45	0.019	0.99	0.29	0.62	0.18	0.82	0.68	0.0012
chr1_102773860	-0.2	0.15	-0.053	0.84	0.85	-0.055	-0.062	-0.087	-0.24	-0.014	0.22	-0.26	0.52	0.23	0.44	0.28	0.46	0.22	0.68	0.2	0.42	0.23	0.51	0.08	0.74	0.52	0.91	0.0045	0.098	0.81	0.95	0.67	0.6	0.95	0.71	0.0011
chr1_102773876	1	-0.044	-0.27	0.012	0.63	-0.042	-0.092	0.22	0.45	-0.14	0.58	-0.022	0.36	0.15	0.32	0.2	0.32	0.15	0.51	0.15	0.28	0.15	0.43	0.056	0.0095	0.77	0.42	0.95	0.059	0.78	0.88	0.15	0.12	0.34	0.22	0.7
chr1_102773921	1.4	0.0047	-0.01	-0.39	0.41	0.16	-1.2	-0.02	0.58	0.22	2.7	-0.2	0.6	0.23	0.46	0.29	0.47	0.24	0.7	0.22	0.44	0.25	0.66	0.1	0.061	0.98	0.98	0.2	0.44	0.51	0.24	0.93	0.24	0.39	0.0017	0.05
chr1_10279050	1.5	-0.13	-0.69	0.46	0.75	0.14	2.3	-0.22	0.024	-0.019	0.85	-0.096	0.4	0.13	0.31	0.16	0.25	0.13	0.58	0.13	0.28	0.15	0.48	0.049	0.00058	0.35	0.034	0.0042	0.0046	0.28	0.0016	0.092	0.93	0.9	0.12	0.053
chr1_10279144	0.5	0.13	0.63	0.24	-0.12	-0.027	0.27	-0.23	0.3	0.083	0.49	-0.19	0.51	0.19	0.55	0.22	0.38	0.18	0.81	0.2	0.38	0.22	0.56	0.083	0.4	0.5	0.34	0.28	0.78	0.89	0.85	0.26	0.46	0.71	0.48	0.025
chr1_102815	3.2	0.21	1.3	-0.39	0.66	-0.062	-3.8	0.061	0.17	-0.0072	1.8	-0.25	0.63	0.24	0.49	0.3	0.48	0.23	1.2	0.24	0.44	0.26	0.57	0.095	8.3e-05	0.39	0.017	0.21	0.23	0.79	NA	0.8	0.73	0.98	0.0076	0.0082
chr1_10281563	0.65	-0.12	0.28	-0.00093	-0.1	0.17	0.082	0.064	0.28	0.099	0.4	-0.1	0.37	0.16	0.34	0.2	0.29	0.17	0.53	0.16	0.29	0.16	0.41	0.063	0.11	0.46	0.45	1	0.73	0.32	0.89	0.69	0.37	0.55	0.36	0.11
chr1_10281591	0.92	0.11	-1.8	-0.3	0.61	-0.23	6.9	-0.33	-1.8	-0.23	-0.63	-0.1	0.58	0.26	0.56	0.37	0.5	0.3	0.9	0.25	0.54	0.28	0.58	0.11	0.2	0.69	0.0068	0.45	0.29	0.47	0.00093	0.2	0.0063	0.44	0.38	0.38
chr1_10281640	0.75	-0.56	-0.75	-0.24	-0.69	-0.39	1.8	0.18	-0.12	0.09	-0.56	-0.29	0.53	0.22	0.4	0.28	0.44	0.23	0.73	0.21	0.42	0.23	0.52	0.086	0.23	0.013	0.082	0.42	0.16	0.1	0.1	0.41	0.8	0.7	0.36	0.00067
chr1_10281645	0.38	-0.32	-1.1	-0.094	0.2	-0.12	0.74	-0.064	-0.9	0.22	0.11	-0.11	0.37	0.16	0.31	0.24	0.33	0.18	0.54	0.16	0.34	0.17	0.39	0.065	0.34	0.054	0.00076	0.71	0.57	0.53	0.25	0.7	0.012	0.21	0.8	0.08
chr1_10281682	11	-0.22	0.87	-0.47	-0.42	0.3	1.4	-1.2	4.6	-0.3	13	-0.057	0.98	0.44	0.94	0.62	0.93	0.49	1.2	0.43	0.82	0.48	1	0.16	0.032	0.65	0.74	0.56	0.87	0.59	NA	0.012	0.0014	0.58	NA	0.72
chr1_10281729	-1.6	0.19	-1.5	0.18	-0.059	-0.0074	-1.6	-0.6	-0.27	0.25	-0.04	-0.13	0.52	0.26	0.45	0.32	0.47	0.27	0.64	0.23	0.45	0.29	0.57	0.1	0.01	0.49	0.004	0.61	0.91	0.98	0.05	0.013	0.6	0.42	0.95	0.19
chr1_10282310	-1	0.29	-0.61	0.33	-0.0032	0.078	0.91	-0.27	-0.28	0.016	-1.8	-0.36	0.58	0.27	0.45	0.33	0.41	0.25	0.84	0.22	0.47	0.25	0.58	0.082	0.15	0.29	0.22	0.36	0.99	0.76	0.56	0.25	0.6	0.95	0.012	9.5e-06
chr1_10282400	0.22	0.0047	-0.43	0.14	0.74	0.14	-0.14	-0.19	-0.72	0.12	0.68	-0.24	0.37	0.16	0.33	0.22	0.27	0.18	0.5	0.16	0.29	0.17	0.54	0.055	0.59	0.98	0.22	0.55	0.0082	0.46	0.82	0.22	0.019	0.5	0.29	1.1e-05
chr1_10282422	-7.5	0.68	1.6	0.19	-0.53	0.38	6.8	-0.83	-3.4	-0.13	-16	-0.11	0.88	0.44	0.85	0.54	0.7	0.44	1.2	0.43	0.73	0.49	0.98	0.15	6.6e-05	0.16	0.31	0.76	0.59	0.44	NA	0.083	0.0015	0.81	0.0024	0.48
chr1_10282432	-0.58	0.26	-0.61	0.038	0.89	0.16	-2.9	-0.23	-0.61	-0.87	-1.1	-0.47	0.64	0.29	0.56	0.34	0.45	0.32	0.93	0.29	0.52	0.31	0.63	0.097	0.49	0.39	0.38	0.92	0.079	0.65	0.25	0.45	0.32	0.007	0.17	1.2e-06
chr1_10283738	1	-0.097	0.078	-0.21	0.12	0.16	1.2	-0.22	0.021	-0.092	0.46	-0.19	0.39	0.16	0.34	0.22	0.3	0.17	0.59	0.17	0.3	0.18	0.38	0.061	0.015	0.55	0.83	0.36	0.71	0.37	0.096	0.19	0.95	0.61	0.27	0.0022
chr1_10283787	0.84	0.11	-0.03	-0.24	0.14	0.064	2	-0.52	1.2	-0.18	-0.64	-0.079	0.68	0.3	0.58	0.42	0.61	0.32	0.86	0.32	0.6	0.34	0.69	0.11	0.36	0.73	0.97	0.61	0.85	0.85	0.23	0.12	0.13	0.61	0.5	0.48
chr1_10283843	-0.25	-0.14	-0.16	0.11	-0.61	-0.078	-0.07	-0.13	-0.4	0.17	-0.19	-0.23	0.34	0.15	0.29	0.19	0.26	0.16	0.53	0.14	0.28	0.16	0.36	0.057	0.5	0.36	0.61	0.57	0.025	0.63	0.91	0.39	0.18	0.3	0.62	5e-05
chr1_10283910	0.66	-0.11	0.055	-0.064	0.18	-0.046	0.71	-0.078	-0.006	0.15	0.27	-0.17	0.23	0.1	0.18	0.12	0.17	0.096	0.33	0.093	0.17	0.1	0.24	0.036	0.0059	0.26	0.77	0.59	0.3	0.64	0.042	0.4	0.97	0.16	0.28	3.3e-06
chr1_10283942	1.2	-0.22	-0.56	-0.25	-0.6	-0.32	10	-0.21	-0.36	0.051	0.21	-0.15	0.59	0.19	0.37	0.21	0.3	0.18	0.93	0.17	0.33	0.19	0.5	0.072	0.088	0.26	0.17	0.25	0.055	0.088	5.3e-05	0.25	0.31	0.8	0.72	0.038
chr1_102851747	-0.058	0.15	-0.32	-0.053	0.18	0.12	-0.25	-0.03	0.042	-0.18	-0.15	-0.23	0.29	0.13	0.27	0.19	0.24	0.15	0.39	0.14	0.25	0.14	0.33	0.051	0.85	0.26	0.25	0.79	0.45	0.4	0.56	0.83	0.87	0.2	0.67	4.2e-06
chr1_102855271	0.99	0.14	0.43	0.015	-0.16	-0.038	-0.12	0.022	0.77	0.26	1.1	-0.13	0.42	0.16	0.31	0.2	0.31	0.18	0.53	0.16	0.32	0.18	0.52	0.062	0.032	0.38	0.19	0.94	0.62	0.83	0.84	0.9	0.024	0.15	0.058	0.036
chr1_102855278	0.06	0.084	0.097	0.1	0.22	-0.23	-0.27	0.14	0.011	-0.022	-0.012	-0.088	0.22	0.11	0.2	0.15	0.18	0.1	0.32	0.096	0.21	0.11	0.25	0.039	0.79	0.43	0.64	0.5	0.22	0.025	0.42	0.16	0.96	0.84	0.96	0.023
chr1_102855312	0.5	-0.49	-0.65	0.28	0.34	0.053	0.66	-0.2	0.26	-0.074	0.29	-0.013	0.43	0.2	0.37	0.25	0.35	0.2	0.58	0.18	0.36	0.21	0.46	0.063	0.3	0.013	0.1	0.28	0.37	0.79	0.36	0.29	0.51	0.73	0.57	0.84
chr1_102887	-0.074	0.21	0.31	-0.58	-0.63	0.011	-1.7	-0.098	0.091	-0.22	-0.85	-0.24	0.48	0.21	0.4	0.28	0.4	0.21	0.69	0.2	0.41	0.22	0.49	0.076	0.89	0.32	0.48	0.047	0.15	0.96	0.071	0.64	0.84	0.31	0.12	0.0019
chr1_102892346	0.14	0.089	0.33	0.096	0.22	-0.048	0.42	0.058	-0.29	-0.017	-0.22	-0.021	0.27	0.12	0.23	0.18	0.26	0.12	0.36	0.12	0.25	0.13	0.27	0.043	0.61	0.47	0.17	0.6	0.42	0.69	0.28	0.63	0.25	0.89	0.44	0.62
chr1_102892353	-0.16	0.0072	0.047	-0.0052	0.04	0.27	-0.53	-0.16	0.0072	-0.095	-0.091	-0.092	0.26	0.12	0.21	0.16	0.21	0.12	0.32	0.11	0.24	0.12	0.25	0.04	0.54	0.95	0.83	0.97	0.85	0.022	0.12	0.16	0.98	0.41	0.73	0.021
chr1_102892387	0.32	-0.035	0.26	-0.1	-0.0047	-0.011	0.59	0.0027	-0.27	0.092	0.26	-0.034	0.29	0.13	0.26	0.18	0.25	0.13	0.39	0.12	0.27	0.14	0.29	0.049	0.28	0.79	0.32	0.57	0.99	0.93	0.16	0.98	0.34	0.5	0.39	0.49
chr1_10290257	0.74	0.0012	0.13	-0.084	0.41	-0.15	0.4	0.083	0.2	0.011	0.07	-0.029	0.26	0.11	0.23	0.13	0.18	0.1	0.37	0.1	0.18	0.11	0.25	0.043	0.0066	0.99	0.6	0.52	0.026	0.14	0.31	0.43	0.27	0.92	0.79	0.5
chr1_10290331	-0.15	-0.13	0.026	-0.1	0.35	0.039	-0.77	-0.09	-0.041	0.16	-0.24	-0.15	0.29	0.12	0.24	0.16	0.23	0.13	0.35	0.12	0.24	0.13	0.28	0.047	0.6	0.3	0.92	0.53	0.13	0.77	0.041	0.46	0.87	0.24	0.43	0.0017
chr1_10290345	0.092	-0.041	-0.55	-0.044	0.057	0.13	-0.11	-0.25	-0.33	-0.44	-0.48	-0.14	0.42	0.18	0.38	0.25	0.35	0.19	0.55	0.19	0.32	0.21	0.47	0.076	0.84	0.83	0.18	0.87	0.88	0.49	0.87	0.2	0.33	0.045	0.37	0.064
chr1_102908	-0.3	-0.1	0.092	-0.05	-0.65	0.082	1.1	0.048	-0.17	-0.024	-0.52	-0.16	0.45	0.2	0.37	0.24	0.34	0.2	0.71	0.2	0.33	0.19	0.4	0.066	0.55	0.62	0.82	0.84	0.066	0.68	0.27	0.81	0.63	0.9	0.23	0.019
chr1_10294271	NA	NA	NA	NA	NA	NA	NA	NA	NA	NA	NA	NA	NA	NA	NA	NA	NA	NA	NA	NA	NA	NA	NA	NA	NA	NA	NA	NA	NA	NA	NA	NA	NA	NA	NA	NA
chr1_10295977	0.57	0.074	0.83	0.032	0.072	0.26	-0.49	-0.044	0.68	0.059	0.53	0.049	0.29	0.14	0.26	0.16	0.23	0.15	0.45	0.13	0.24	0.14	0.28	0.05	0.064	0.59	0.0017	0.85	0.76	0.074	0.34	0.74	0.0063	0.67	0.072	0.33
chr1_10296075	0.4	-0.23	-0.72	0.01	1.1	-0.15	1.3	-0.13	-0.59	-0.36	-1.1	-0.075	0.48	0.2	0.43	0.25	0.38	0.2	0.7	0.21	0.35	0.21	0.53	0.085	0.47	0.26	0.13	0.97	0.006	0.47	0.2	0.54	0.11	0.098	0.069	0.38
chr1_10296386	0.64	0.14	-0.63	-0.36	0.59	0.0025	-0.56	0.089	0.15	-0.31	-0.92	-0.21	0.41	0.19	0.35	0.23	0.32	0.18	0.47	0.19	0.31	0.21	0.42	0.077	0.15	0.48	0.096	0.13	0.081	0.99	0.29	0.64	0.64	0.15	0.049	0.0069
chr1_10296412	0.15	-0.16	-0.14	0.014	0.057	0.034	0.12	-0.18	-0.07	-0.088	-0.28	-0.12	0.25	0.13	0.22	0.16	0.21	0.12	0.33	0.12	0.21	0.13	0.26	0.048	0.55	0.22	0.53	0.93	0.79	0.77	0.74	0.15	0.74	0.49	0.29	0.012
chr1_10302332	-0.26	0.089	0.31	0.22	-0.4	-0.16	-1.1	0.02	0.072	0.014	-0.3	-0.19	0.36	0.16	0.32	0.2	0.3	0.15	0.45	0.16	0.3	0.16	0.36	0.058	0.5	0.58	0.36	0.3	0.2	0.31	0.032	0.9	0.82	0.93	0.45	0.0013
chr1_10302349	-0.51	0.18	-0.18	0.3	-0.39	-0.11	-0.21	0.099	-0.4	0.072	-0.042	-0.14	0.34	0.15	0.3	0.19	0.29	0.15	0.48	0.14	0.26	0.16	0.36	0.059	0.16	0.23	0.56	0.12	0.21	0.45	0.7	0.49	0.14	0.65	0.91	0.014
chr1_10302416	0.37	0.015	0.18	0.084	0.39	0.035	0.24	-0.038	0.095	-0.081	0.13	-0.026	0.27	0.12	0.26	0.15	0.23	0.11	0.35	0.12	0.22	0.12	0.28	0.049	0.18	0.9	0.51	0.57	0.1	0.76	0.53	0.75	0.67	0.52	0.67	0.6
chr1_10305229	0.22	-0.17	0.24	0.34	-0.43	-0.05	0.72	-0.06	0.4	0.1	0.32	-0.013	0.42	0.18	0.37	0.24	0.34	0.19	0.58	0.18	0.31	0.19	0.42	0.074	0.62	0.33	0.55	0.17	0.24	0.79	0.31	0.75	0.22	0.59	0.49	0.86
chr1_10305250	0.087	0.16	-0.64	0.2	0.4	0.033	0.36	-0.0029	-0.072	-0.04	-0.22	-0.11	0.44	0.19	0.38	0.24	0.36	0.18	0.56	0.18	0.35	0.19	0.46	0.067	0.86	0.4	0.12	0.41	0.3	0.86	0.59	0.99	0.85	0.84	0.66	0.12
chr1_10305303	0.4	-0.024	0.34	0.17	-0.17	-0.043	0.59	0.085	0.11	-0.11	0.74	0.046	0.28	0.13	0.27	0.15	0.21	0.12	0.41	0.13	0.22	0.13	0.29	0.053	0.16	0.85	0.22	0.26	0.44	0.72	0.19	0.52	0.62	0.38	0.013	0.38
chr1_10306021	0.54	-0.096	-0.007	-0.21	0.1	0.091	0.053	-0.12	0.065	0.087	0.4	-0.21	0.32	0.16	0.27	0.21	0.26	0.16	0.39	0.15	0.24	0.16	0.31	0.055	0.11	0.56	0.98	0.34	0.7	0.57	0.9	0.44	0.79	0.6	0.23	0.00019
chr1_10306032	-0.23	-0.14	0.28	-0.26	-0.6	0.15	-0.88	0.15	0.00052	0.19	-0.41	-0.18	0.45	0.21	0.42	0.29	0.36	0.22	0.58	0.22	0.33	0.22	0.45	0.078	0.64	0.52	0.55	0.4	0.12	0.52	0.21	0.5	1	0.4	0.4	0.022
chr1_10306053	-0.17	0.033	0.47	0.015	-0.29	-0.28	-0.8	0.003	-0.4	0.081	-0.13	-0.13	0.38	0.19	0.35	0.25	0.3	0.18	0.44	0.2	0.3	0.19	0.44	0.068	0.69	0.86	0.21	0.95	0.35	0.13	0.1	0.99	0.2	0.68	0.79	0.054
chr1_103087761	0.096	-0.0014	0.086	0.23	0.03	-0.09	0.29	0.0045	0.24	-0.065	-0.29	-0.069	0.24	0.11	0.21	0.14	0.19	0.1	0.34	0.1	0.2	0.11	0.26	0.041	0.7	0.99	0.68	0.11	0.88	0.38	0.42	0.97	0.25	0.55	0.27	0.09
chr1_103087802	0.12	0.029	-0.24	0.22	0.2	-0.12	-0.42	0.015	-0.051	0.061	0.27	-0.26	0.35	0.13	0.27	0.17	0.27	0.14	0.4	0.14	0.26	0.14	0.39	0.05	0.74	0.82	0.39	0.21	0.47	0.38	0.35	0.92	0.85	0.65	0.52	2e-07
chr1_103087806	35	-0.24	-2.4	0.24	-1.1	-0.33	0.77	0.4	-9.6	0.31	-31	-0.043	1	0.35	0.79	0.44	0.76	0.35	1.2	0.34	0.89	0.37	0.96	0.11	NA	0.52	0.067	0.62	0.36	0.37	NA	0.26	5.5e-07	0.44	0	0.69
chr1_103087858	0.04	-0.025	0.1	-0.081	0.41	0.027	-0.14	0.065	-0.46	0.095	0.18	-0.11	0.24	0.1	0.23	0.12	0.22	0.1	0.32	0.11	0.22	0.1	0.25	0.039	0.87	0.81	0.67	0.52	0.075	0.79	0.67	0.55	0.041	0.36	0.48	0.0045
chr1_103096729	0.38	0.21	0.16	-0.16	0.32	0.16	-0.049	0.21	0.26	0.32	0.98	-0.13	0.4	0.18	0.35	0.21	0.3	0.17	0.47	0.17	0.3	0.19	0.49	0.065	0.38	0.25	0.66	0.47	0.32	0.36	0.93	0.2	0.41	0.09	0.084	0.049
chr1_103096757	0.97	-0.26	0.51	-0.091	0.73	-0.065	1.2	0.39	-0.14	-0.044	0.19	-0.084	0.45	0.21	0.42	0.28	0.39	0.22	0.6	0.23	0.39	0.22	0.51	0.075	0.055	0.21	0.28	0.76	0.083	0.77	0.1	0.1	0.74	0.84	0.76	0.26
chr1_10310811	-0.33	-0.13	-0.73	-0.2	-0.24	-0.14	0.35	-0.053	-0.36	0.039	-0.22	-0.094	0.43	0.2	0.35	0.27	0.34	0.19	0.52	0.19	0.34	0.23	0.44	0.078	0.49	0.53	0.051	0.49	0.5	0.48	0.56	0.79	0.32	0.87	0.65	0.23
chr1_10310824	0.88	-0.48	-0.31	-0.3	0.14	-0.18	0.31	0.072	-0.4	0.075	0.54	-0.2	0.44	0.18	0.37	0.24	0.39	0.18	0.64	0.19	0.34	0.2	0.51	0.069	0.069	0.0089	0.44	0.23	0.73	0.32	0.71	0.7	0.27	0.71	0.36	0.0039
chr1_10310830	0.66	-0.53	0.31	-0.65	-0.25	-0.13	0.001	-0.27	0.22	-0.16	0.092	-0.18	0.44	0.17	0.33	0.23	0.32	0.18	0.58	0.19	0.31	0.19	0.46	0.067	0.17	0.0023	0.37	0.0064	0.46	0.48	1	0.16	0.49	0.41	0.86	0.0079
chr1_10311785	0.99	-0.39	-0.62	0.029	0.32	-0.086	1.5	-0.037	0.5	0.1	0.94	-0.057	0.4	0.16	0.39	0.19	0.32	0.14	0.59	0.16	0.33	0.17	0.38	0.062	0.022	0.02	0.14	0.88	0.33	0.55	0.037	0.82	0.16	0.54	0.022	0.36
chr1_10311842	-0.65	0.0016	-0.15	-0.49	-0.55	-0.14	-1.2	0.15	0.37	0.17	0.28	-0.19	0.47	0.19	0.44	0.24	0.4	0.2	0.7	0.21	0.44	0.24	0.51	0.077	0.22	0.99	0.76	0.048	0.22	0.51	0.21	0.47	0.46	0.48	0.63	0.013
chr1_103123204	1.8	0.18	0.076	-0.36	0.39	0.12	2.4	0.083	1.4	-0.0052	-0.77	-0.069	0.46	0.16	0.34	0.2	0.31	0.18	0.69	0.18	0.36	0.17	0.36	0.066	6e-04	0.26	0.83	0.078	0.23	0.51	0.012	0.65	5e-04	0.98	0.048	0.3
chr1_103123220	0.0032	0.21	0.31	-0.25	-0.5	-0.009	-0.34	0.033	0.2	0.095	-0.9	-0.13	0.38	0.15	0.33	0.17	0.26	0.15	0.52	0.14	0.28	0.14	0.33	0.053	0.99	0.16	0.38	0.15	0.062	0.95	0.58	0.82	0.5	0.5	0.01	0.013
chr1_103123309	0.11	0.093	0.27	0.047	0.0048	-0.15	0.22	0.04	0.18	0.08	-0.47	-0.2	0.19	0.072	0.15	0.096	0.14	0.08	0.26	0.074	0.13	0.077	0.19	0.032	0.57	0.2	0.086	0.63	0.97	0.069	0.41	0.59	0.17	0.3	0.014	7.9e-10
chr1_103123406	0.032	-0.045	0.28	-0.13	0.12	-0.073	-0.83	0.21	0.07	0.11	0.15	-0.094	0.23	0.094	0.2	0.12	0.17	0.1	0.32	0.1	0.18	0.097	0.21	0.037	0.89	0.63	0.17	0.28	0.5	0.47	0.014	0.035	0.7	0.27	0.48	0.012
chr1_103123787	0.56	0.24	0.29	0.57	0.18	0.26	-0.2	-0.42	0.79	-0.038	1.7	-0.24	0.6	0.23	0.53	0.5	0.45	0.29	0.74	0.25	0.48	0.3	0.76	0.096	0.45	0.31	0.64	0.33	0.72	0.4	0.85	0.1	0.15	0.9	0.16	0.011
chr1_1031397	0.069	-0.037	0.0051	-0.037	0.038	0.18	-0.4	0.062	0.19	-0.11	-0.22	-0.098	0.29	0.14	0.27	0.19	0.24	0.14	0.4	0.14	0.24	0.15	0.36	0.055	0.82	0.79	0.99	0.85	0.88	0.2	0.37	0.65	0.43	0.47	0.57	0.073
chr1_1031434	0.42	0.091	0.34	-0.12	0.45	-0.017	-0.6	0.13	-0.29	-0.014	0.55	-0.095	0.31	0.15	0.3	0.21	0.31	0.16	0.43	0.15	0.29	0.16	0.35	0.064	0.2	0.56	0.27	0.59	0.16	0.92	0.2	0.41	0.34	0.93	0.14	0.14
chr1_1031443	0.2	0.31	0.17	-0.1	0.33	-0.075	-0.41	0.049	-0.39	0.051	-0.025	-0.17	0.25	0.12	0.24	0.16	0.23	0.12	0.33	0.11	0.23	0.12	0.29	0.049	0.44	0.014	0.5	0.53	0.15	0.55	0.24	0.67	0.099	0.68	0.94	0.00039
chr1_10315141	-0.13	0.14	0.046	0.07	-0.3	0.067	-0.49	-0.08	0.15	-0.076	-0.01	-0.051	0.25	0.12	0.23	0.17	0.21	0.12	0.34	0.11	0.19	0.14	0.26	0.046	0.61	0.24	0.84	0.69	0.16	0.58	0.17	0.49	0.45	0.6	0.97	0.27
chr1_10315154	-0.019	-0.032	-0.021	-0.079	-0.2	0.12	-0.045	-0.032	0.0088	0.066	0.35	0.036	0.22	0.11	0.21	0.14	0.18	0.11	0.29	0.1	0.17	0.13	0.24	0.041	0.93	0.77	0.92	0.56	0.26	0.29	0.88	0.75	0.96	0.61	0.17	0.38
chr1_10315185	-0.26	0.025	-0.19	-0.051	-0.37	0.016	-0.32	-0.019	-0.28	-0.078	0.00037	-0.04	0.22	0.11	0.19	0.13	0.17	0.1	0.28	0.097	0.17	0.1	0.23	0.041	0.26	0.81	0.33	0.69	0.032	0.87	0.26	0.84	0.1	0.45	1	0.33
chr1_10315228	-0.07	0.27	-0.19	0.038	-0.46	-0.075	0.34	0.024	-0.032	0.07	0.31	0.015	0.3	0.16	0.27	0.2	0.26	0.14	0.37	0.15	0.25	0.16	0.32	0.055	0.83	0.083	0.49	0.85	0.087	0.61	0.39	0.87	0.9	0.67	0.36	0.78
chr1_10315246	-1.1	-0.00074	-0.1	-0.16	-0.61	0.064	-1.2	0.1	-0.53	0.1	-0.31	-0.0047	0.43	0.16	0.35	0.21	0.3	0.19	0.66	0.17	0.34	0.18	0.42	0.073	0.018	1	0.78	0.47	0.056	0.73	0.19	0.55	0.14	0.59	0.5	0.95
chr1_10315266	-0.31	0.13	0.044	-0.16	-0.41	-0.012	-0.55	0.017	0.17	0.11	0.0083	0.052	0.23	0.086	0.16	0.1	0.16	0.081	0.31	0.079	0.15	0.088	0.24	0.033	0.18	0.12	0.79	0.13	0.0091	0.88	0.098	0.83	0.27	0.21	0.97	0.11
chr1_10315272	-0.27	0.024	-0.051	-0.14	-0.59	0.082	-0.64	-0.006	0.31	0.23	0.0094	-0.075	0.24	0.1	0.19	0.13	0.19	0.11	0.34	0.1	0.19	0.11	0.25	0.039	0.26	0.82	0.79	0.29	0.0019	0.44	0.072	0.95	0.11	0.033	0.97	0.056
chr1_10315319	-0.14	0.15	-0.28	-0.11	-0.18	0.087	0.29	0.089	0.17	0.15	0.12	-0.033	0.24	0.1	0.19	0.12	0.18	0.095	0.35	0.099	0.18	0.11	0.25	0.035	0.58	0.13	0.15	0.38	0.33	0.36	0.43	0.37	0.34	0.17	0.64	0.36
chr1_10315351	-0.12	0.02	-0.61	-0.054	-0.12	0.28	0.22	0.11	0.62	-0.037	0.35	0.0039	0.31	0.13	0.24	0.16	0.23	0.13	0.45	0.12	0.24	0.13	0.31	0.047	0.71	0.87	0.012	0.73	0.62	0.029	0.66	0.4	0.014	0.78	0.28	0.93
chr1_103169588	0.91	-0.033	0.039	0.013	0.059	-0.025	1.2	-0.12	0.64	-0.026	0.71	-0.13	0.34	0.14	0.28	0.19	0.31	0.14	0.47	0.14	0.29	0.15	0.36	0.053	0.011	0.82	0.89	0.95	0.85	0.86	0.018	0.4	0.034	0.87	0.071	0.02
chr1_103169622	1.2	-0.11	-0.27	0.15	0.35	0.023	1.1	0.16	0.34	-0.18	0.25	-0.091	0.41	0.16	0.35	0.21	0.34	0.16	0.56	0.16	0.36	0.18	0.43	0.065	0.0076	0.48	0.48	0.48	0.34	0.89	0.12	0.35	0.38	0.31	0.6	0.17
chr1_103169666	0.55	0.1	0.026	0.3	0.041	0.0046	0.69	0.28	0.39	0.28	-1.4	-0.23	0.63	0.29	0.63	0.31	0.55	0.29	0.86	0.27	0.57	0.27	0.84	0.11	0.49	0.73	0.97	0.36	0.95	0.99	0.68	0.32	0.57	0.31	0.38	0.031
chr1_103169674	3.7	0.038	0.59	0.052	-0.42	-0.23	7	0.19	-0.6	-0.21	1.7	-0.17	0.75	0.26	0.87	0.37	0.54	0.29	0.89	0.3	0.5	0.27	0.79	0.11	0.0014	0.89	0.74	0.9	0.5	0.46	0.00035	0.53	0.3	0.45	0.19	0.12
chr1_1031828	0.31	-0.14	0.018	0.12	-0.11	-0.0089	-0.17	-0.12	0.16	-0.08	0.41	-0.13	0.34	0.15	0.25	0.17	0.22	0.13	0.45	0.14	0.23	0.15	0.38	0.051	0.38	0.36	0.94	0.49	0.64	0.95	0.73	0.4	0.51	0.61	0.33	0.014
chr1_1031849	NA	NA	NA	NA	NA	NA	NA	NA	NA	NA	NA	NA	NA	NA	NA	NA	NA	NA	NA	NA	NA	NA	NA	NA	NA	NA	NA	NA	NA	NA	NA	NA	NA	NA	NA	NA
chr1_1031865	NA	NA	NA	NA	NA	NA	NA	NA	NA	NA	NA	NA	NA	NA	NA	NA	NA	NA	NA	NA	NA	NA	NA	NA	NA	NA	NA	NA	NA	NA	NA	NA	NA	NA	NA	NA
chr1_1031895	2.1	0.69	1.8	0.074	0.16	0.13	2.2	0.19	0.55	-0.073	0.73	-0.11	0.61	0.25	0.52	0.3	0.44	0.23	0.74	0.24	0.45	0.26	0.62	0.075	0.0071	0.0065	0.004	0.81	0.74	0.58	0.04	0.44	0.27	0.79	0.35	0.13
chr1_1031932	0.54	0.15	0.2	-0.24	-0.19	-0.032	-0.17	-0.07	0.16	0.23	0.87	-0.067	0.44	0.18	0.32	0.24	0.28	0.17	0.51	0.16	0.28	0.19	0.56	0.07	0.27	0.41	0.55	0.34	0.53	0.85	0.77	0.67	0.6	0.23	0.2	0.34
chr1_10319801	0.35	-0.19	-0.81	-0.17	0.095	0.07	1.6	0.19	-0.017	-0.12	0.56	-0.12	0.47	0.19	0.41	0.28	0.42	0.23	0.6	0.21	0.38	0.21	0.52	0.077	0.5	0.33	0.074	0.57	0.84	0.77	0.031	0.38	0.97	0.58	0.36	0.12
chr1_10319813	0.21	-0.18	0.41	-0.17	-0.52	0.025	0.46	-0.042	0.28	0.21	-0.28	-0.085	0.43	0.16	0.35	0.26	0.29	0.19	0.61	0.18	0.33	0.17	0.41	0.063	0.67	0.26	0.27	0.52	0.081	0.9	0.55	0.82	0.42	0.23	0.54	0.18
chr1_10319824	0.26	-0.12	0.15	0.0072	-0.13	0.13	0.61	0.0031	0.39	0.2	0.15	0.11	0.3	0.15	0.26	0.17	0.24	0.14	0.39	0.15	0.25	0.14	0.33	0.056	0.41	0.45	0.57	0.97	0.61	0.37	0.15	0.98	0.13	0.18	0.66	0.049
chr1_10319851	-0.28	0.085	-0.23	-0.046	0.063	0.041	-0.42	-0.11	-0.42	-0.058	-0.36	-0.16	0.22	0.1	0.21	0.13	0.18	0.11	0.27	0.1	0.17	0.11	0.25	0.042	0.21	0.4	0.27	0.73	0.72	0.72	0.14	0.29	0.016	0.61	0.16	0.00016
chr1_10319863	-0.043	0.12	-0.4	-0.097	-0.14	-0.22	0.23	0.15	-0.32	-0.07	0.34	-0.14	0.22	0.1	0.2	0.13	0.2	0.099	0.31	0.1	0.19	0.11	0.24	0.04	0.85	0.24	0.055	0.47	0.5	0.027	0.47	0.13	0.1	0.52	0.16	0.00076
chr1_10319892	0.0056	0.0038	-0.35	0.12	0.041	0.077	0.03	-0.13	-0.13	-0.094	-0.029	-0.083	0.22	0.095	0.21	0.13	0.19	0.11	0.28	0.1	0.18	0.1	0.25	0.042	0.98	0.97	0.092	0.37	0.83	0.48	0.92	0.2	0.47	0.36	0.91	0.048
chr1_10319932	-0.051	0.091	-0.24	-0.24	0.39	-0.26	0.19	0.082	-0.31	-0.024	-0.48	0.013	0.3	0.14	0.28	0.18	0.25	0.14	0.38	0.14	0.26	0.14	0.35	0.054	0.87	0.51	0.41	0.19	0.13	0.061	0.64	0.55	0.25	0.87	0.21	0.82
chr1_10319935	-0.83	-0.00018	-0.27	-0.36	-0.14	0.07	-0.88	0.31	-0.34	0.13	-0.86	-0.14	0.36	0.17	0.33	0.21	0.3	0.17	0.53	0.17	0.29	0.17	0.37	0.064	0.029	1	0.44	0.1	0.65	0.69	0.16	0.068	0.26	0.44	0.029	0.028
chr1_10319993	0.092	0.0074	-0.31	-0.22	-0.11	0.095	0.91	0.067	-0.073	0.049	0.15	0.07	0.26	0.11	0.21	0.15	0.2	0.12	0.36	0.11	0.21	0.11	0.24	0.04	0.73	0.95	0.15	0.14	0.58	0.43	0.017	0.55	0.73	0.66	0.53	0.076
chr1_10319997	-0.35	-0.16	-0.25	-0.063	0.0068	0.074	0.011	-0.01	-0.37	-0.072	-0.016	0.12	0.23	0.11	0.21	0.13	0.19	0.1	0.32	0.1	0.19	0.1	0.23	0.04	0.14	0.16	0.25	0.64	0.97	0.47	0.97	0.92	0.057	0.49	0.95	0.0028
chr1_10320013	-0.19	0.025	-0.27	-0.14	-0.25	-0.11	0.19	0.12	-0.17	-0.2	0.27	0.068	0.28	0.12	0.23	0.16	0.21	0.12	0.38	0.12	0.22	0.12	0.26	0.045	0.53	0.84	0.25	0.39	0.26	0.35	0.64	0.3	0.44	0.097	0.31	0.14
chr1_10320015	-0.57	0.053	-0.054	-0.1	-0.34	0.002	-0.55	0.19	-0.41	-0.025	-0.082	0.12	0.27	0.12	0.24	0.15	0.22	0.13	0.4	0.12	0.21	0.13	0.26	0.045	0.046	0.67	0.83	0.5	0.14	0.99	0.21	0.11	0.06	0.85	0.76	0.011
chr1_10320035	-0.54	0.15	-0.23	-0.035	-0.06	-0.16	-0.66	0.16	-0.072	0.064	-0.21	0.1	0.35	0.16	0.29	0.2	0.28	0.15	0.53	0.14	0.29	0.16	0.35	0.06	0.16	0.35	0.44	0.87	0.83	0.3	0.29	0.27	0.81	0.69	0.57	0.079
chr1_10320038	-0.63	-0.36	-0.66	-0.73	-0.69	-0.12	1.4	0.26	-0.76	0.11	0.06	0.14	0.53	0.22	0.44	0.3	0.46	0.2	0.75	0.2	0.45	0.2	0.5	0.075	0.31	0.11	0.18	0.023	0.18	0.57	0.22	0.21	0.13	0.61	0.92	0.07
chr1_10320047	14	0.072	-0.83	0.36	-0.34	-0.021	1.2	-0.1	-0.67	-0.3	0.34	0.24	1.1	0.22	0.64	0.28	0.48	0.26	2.2	0.24	0.42	0.25	0.59	0.092	NA	0.75	0.32	0.22	0.54	0.94	NA	0.68	0.14	0.25	0.64	0.011
chr1_1032044	-1.3	0.17	-0.38	0.12	-0.4	0.11	0.27	0.23	-0.67	0.17	0.12	-0.035	0.51	0.28	0.48	0.33	0.47	0.26	0.66	0.27	0.48	0.25	0.56	0.088	0.03	0.57	0.48	0.74	0.45	0.68	0.76	0.42	0.23	0.52	0.86	0.69
chr1_10322167	0.29	-0.16	0.38	-0.19	-0.046	0.3	-0.022	-0.41	0.19	0.06	-0.32	-0.12	0.34	0.14	0.29	0.2	0.28	0.15	0.43	0.15	0.26	0.16	0.31	0.058	0.42	0.25	0.21	0.36	0.87	0.04	0.96	0.0062	0.48	0.71	0.33	0.04
chr1_103263927	-0.22	-0.15	0.24	0.12	-0.11	-0.028	-0.91	-0.13	-0.3	0.18	0.9	-0.15	0.46	0.17	0.39	0.25	0.36	0.17	0.55	0.18	0.34	0.2	0.61	0.068	0.67	0.38	0.58	0.64	0.78	0.87	0.17	0.47	0.41	0.39	0.24	0.029
chr1_103297446	-0.029	-0.037	-0.76	-0.37	0.85	-0.014	0.83	0.47	-0.84	0.029	-0.37	-0.12	0.54	0.22	0.42	0.32	0.46	0.22	0.7	0.24	0.4	0.25	0.48	0.084	0.96	0.87	0.099	0.26	0.11	0.95	0.39	0.052	0.051	0.91	0.5	0.15
chr1_103297466	-1.2	0.28	0.74	-0.45	-0.86	-0.49	-2.9	0.52	0.85	-0.01	-1.7	-0.36	0.63	0.31	0.57	0.42	0.58	0.33	0.73	0.29	0.55	0.33	0.71	0.11	0.15	0.39	0.28	0.34	0.23	0.17	0.0061	0.089	0.2	0.98	0.089	0.00077
chr1_103297478	-0.32	0.13	0.5	-0.33	-1.1	0.28	-1.9	0.089	-0.072	-0.37	2.1	-0.16	0.63	0.28	0.55	0.39	0.49	0.3	0.68	0.31	0.5	0.3	0.75	0.12	0.7	0.64	0.45	0.43	0.044	0.38	0.041	0.79	0.9	0.24	0.06	0.18
chr1_103297515	-0.8	0.026	0.47	-0.18	-0.32	0.15	-1.4	-0.14	-0.012	0.36	-0.51	-0.21	0.41	0.19	0.39	0.27	0.36	0.21	0.48	0.19	0.38	0.22	0.52	0.076	0.074	0.89	0.27	0.52	0.42	0.48	0.012	0.46	0.98	0.11	0.4	0.0056
chr1_103297526	-0.63	0.016	0.026	-0.065	0.097	0.015	-1.3	-0.03	-0.37	0.41	0.11	-0.25	0.43	0.2	0.42	0.25	0.34	0.19	0.51	0.18	0.36	0.2	0.5	0.068	0.18	0.94	0.96	0.8	0.79	0.94	0.03	0.87	0.33	0.043	0.85	0.00026
chr1_103297546	-2	-0.36	-1.5	-0.36	-0.86	0.17	-5.3	-0.14	-1.2	0.19	-1.8	-0.13	0.62	0.24	0.55	0.33	0.56	0.24	0.9	0.28	0.52	0.26	0.73	0.11	0.01	0.15	0.024	0.31	0.21	0.49	0.011	0.63	0.059	0.47	0.081	0.23
chr1_103297560	-0.14	-0.011	0.3	-0.0079	0.16	-0.083	-2	0.018	-0.38	-0.12	0.77	-0.23	0.4	0.17	0.32	0.23	0.31	0.17	0.47	0.18	0.3	0.17	0.47	0.062	0.75	0.95	0.38	0.97	0.62	0.63	0.00016	0.92	0.24	0.5	0.14	2e-04
chr1_103297576	0.89	-0.2	0.19	0.039	0.68	0.064	0.6	-0.19	0.13	-0.025	0.11	-0.25	0.43	0.17	0.36	0.24	0.31	0.19	0.57	0.18	0.33	0.17	0.44	0.065	0.06	0.25	0.61	0.87	0.034	0.74	0.38	0.28	0.71	0.88	0.82	0.00016
chr1_103343514	-0.41	0.19	-0.14	0.39	0.0051	-0.062	-0.37	-0.18	-0.13	0.03	-0.42	-0.19	0.36	0.15	0.32	0.18	0.27	0.14	0.48	0.15	0.27	0.16	0.38	0.057	0.28	0.2	0.68	0.03	0.99	0.67	0.5	0.23	0.65	0.85	0.3	0.00091
chr1_103343547	8.8	0.056	2.4	0.22	-2.2	-0.65	0.93	-0.36	-5.3	0.18	4.9	-0.15	1.1	0.43	0.92	0.54	0.85	0.43	1.5	0.46	0.94	0.45	1.2	0.13	NA	0.91	0.3	0.74	0.19	0.18	NA	0.48	0.063	0.73	NA	0.27
chr1_103343608	0.23	-0.028	0.24	0.22	-0.084	-0.013	-0.037	-0.099	-0.12	-0.073	0.26	-0.16	0.43	0.18	0.38	0.23	0.31	0.17	0.53	0.17	0.33	0.18	0.49	0.077	0.63	0.87	0.55	0.36	0.8	0.94	0.95	0.57	0.72	0.68	0.65	0.041
chr1_10338165	-0.93	-0.068	-0.15	0.28	-0.98	-0.13	-0.52	0.084	-0.096	0.1	-0.2	-0.028	0.29	0.12	0.25	0.17	0.22	0.13	0.39	0.12	0.22	0.12	0.28	0.045	0.0018	0.56	0.57	0.094	1.6e-05	0.33	0.22	0.48	0.67	0.39	0.48	0.54
chr1_103395985	0.73	-0.13	0.087	-0.045	0.38	0.13	0.45	-0.067	-0.46	-0.067	0.58	-0.097	0.34	0.14	0.3	0.19	0.27	0.15	0.41	0.14	0.28	0.17	0.36	0.052	0.046	0.38	0.78	0.82	0.19	0.4	0.32	0.64	0.11	0.71	0.13	0.064
chr1_103396025	0.26	-0.023	0.35	0.0029	0.088	-0.3	0.16	0.11	0.36	0.2	-0.15	-0.11	0.32	0.15	0.26	0.19	0.28	0.14	0.42	0.15	0.26	0.15	0.31	0.05	0.45	0.88	0.2	0.99	0.76	0.032	0.73	0.46	0.17	0.17	0.65	0.028
chr1_103396030	0.53	-0.13	0.043	0.27	0.34	-0.28	1	0.2	0.024	-0.068	0.014	-0.16	0.3	0.14	0.28	0.18	0.26	0.14	0.46	0.14	0.25	0.15	0.3	0.052	0.096	0.37	0.88	0.14	0.21	0.057	0.043	0.16	0.93	0.65	0.96	0.0018
chr1_10340055	0.43	-0.052	0.4	-0.095	-0.32	0.26	0.31	-0.36	-0.18	0.021	-0.26	-0.11	0.34	0.16	0.29	0.24	0.29	0.16	0.4	0.16	0.27	0.18	0.36	0.066	0.24	0.75	0.18	0.7	0.28	0.11	0.47	0.025	0.52	0.91	0.51	0.083
chr1_10340091	-0.26	0.049	-0.23	-0.14	-0.28	-0.019	0.18	0.01	0.037	0.29	-0.24	0.0021	0.33	0.14	0.26	0.19	0.26	0.14	0.4	0.15	0.24	0.15	0.33	0.051	0.47	0.73	0.4	0.47	0.29	0.9	0.69	0.95	0.88	0.048	0.48	0.97
chr1_10340105	-0.016	-0.05	-0.0073	0.14	0.33	0.053	0.084	-0.011	0.14	0.15	-0.3	-0.0012	0.24	0.12	0.21	0.15	0.19	0.11	0.32	0.12	0.2	0.12	0.26	0.044	0.95	0.69	0.97	0.36	0.095	0.64	0.8	0.92	0.5	0.21	0.26	0.98
chr1_10340135	NA	NA	NA	NA	NA	NA	NA	NA	NA	NA	NA	NA	NA	NA	NA	NA	NA	NA	NA	NA	NA	NA	NA	NA	NA	NA	NA	NA	NA	NA	NA	NA	NA	NA	NA	NA
chr1_103408042	0.0018	0.00031	-0.82	-0.15	0.44	-0.05	1.6	-0.25	0.47	-0.014	-1.4	-0.28	0.59	0.27	0.44	0.29	0.39	0.25	0.74	0.25	0.42	0.3	0.71	0.099	1	1	0.096	0.62	0.29	0.85	0.16	0.33	0.32	0.96	0.18	0.0051
chr1_103408063	-0.12	-0.15	0.7	-0.19	-0.0089	0.058	-0.56	-0.093	-0.89	0.13	-0.71	-0.088	0.52	0.22	0.46	0.26	0.42	0.22	0.63	0.23	0.41	0.23	0.54	0.083	0.84	0.5	0.17	0.47	0.98	0.8	0.49	0.69	0.051	0.58	0.26	0.29
chr1_103408114	0.41	0.039	-0.082	0.074	-0.0031	-0.00084	1	-0.02	-0.35	-0.13	0.17	-0.19	0.33	0.13	0.27	0.17	0.22	0.14	0.47	0.14	0.24	0.15	0.38	0.05	0.24	0.76	0.77	0.67	0.99	1	0.058	0.89	0.15	0.4	0.67	0.00012
chr1_103408145	-0.42	-0.24	0.19	0.042	-0.68	-0.084	-0.22	0.41	-0.34	0.27	-0.73	-0.13	0.39	0.18	0.33	0.21	0.3	0.17	0.51	0.17	0.31	0.18	0.46	0.064	0.32	0.17	0.59	0.85	0.029	0.63	0.72	0.017	0.3	0.15	0.15	0.036
chr1_10341561	-0.21	0.23	0.74	-0.14	-0.078	0.21	-0.66	-0.018	0.15	0.2	-0.24	0.22	0.42	0.18	0.38	0.26	0.31	0.2	0.55	0.19	0.3	0.21	0.45	0.076	0.64	0.2	0.073	0.61	0.81	0.31	0.32	0.93	0.63	0.34	0.64	0.0042
chr1_10341570	-0.97	-0.066	1.2	-0.29	0.14	0.26	-0.98	-0.075	0.35	-0.047	-2.6	0.24	0.62	0.26	0.46	0.3	0.42	0.23	0.81	0.25	0.49	0.28	0.66	0.091	0.22	0.8	0.016	0.35	0.76	0.28	0.47	0.77	0.54	0.87	0.003	0.0076
chr1_10341573	-0.019	-0.17	-0.27	-1	0.34	-0.019	-1	0.37	0.11	0.26	-0.6	0.32	0.5	0.21	0.46	0.31	0.34	0.23	0.74	0.2	0.32	0.22	0.54	0.078	0.97	0.43	0.6	0.0017	0.35	0.94	0.37	0.069	0.76	0.26	0.35	4.3e-05
chr1_10341575	0.32	-0.057	-0.058	-0.65	0.071	-0.11	0.52	0.16	0.17	-0.17	-0.79	0.36	0.5	0.21	0.4	0.34	0.36	0.25	0.64	0.22	0.35	0.24	0.54	0.086	0.58	0.79	0.9	0.071	0.85	0.67	0.53	0.47	0.66	0.48	0.21	3.8e-05
chr1_103421348	-63	-0.13	0.31	0.1	-0.47	-0.28	-0.79	-0.098	0.62	0.068	0.81	-0.17	1	0.19	0.4	0.29	0.37	0.19	1.8	0.19	0.35	0.25	0.49	0.074	NA	0.5	0.48	0.73	0.24	0.13	NA	0.6	0.091	0.79	0.15	0.022
chr1_10345970	-0.4	-0.062	-0.52	0.23	0.21	-0.095	-0.2	-0.011	-0.3	0.18	-0.34	-0.19	0.34	0.15	0.32	0.18	0.26	0.13	0.48	0.13	0.27	0.15	0.36	0.052	0.27	0.67	0.12	0.19	0.45	0.48	0.71	0.93	0.28	0.23	0.37	3e-04
chr1_10345978	-0.13	-0.014	-0.6	0.17	0.076	0.062	0.17	-0.21	-0.31	0.15	-0.24	-0.16	0.27	0.12	0.25	0.15	0.22	0.12	0.36	0.11	0.21	0.12	0.3	0.047	0.64	0.91	0.02	0.26	0.74	0.61	0.67	0.068	0.15	0.24	0.45	0.00058
chr1_10346070	-0.24	0.021	0.26	0.035	-0.33	-0.048	-0.97	-0.014	0.19	-0.014	-0.024	-0.065	0.24	0.097	0.2	0.12	0.17	0.094	0.34	0.096	0.18	0.1	0.25	0.038	0.33	0.83	0.22	0.77	0.057	0.61	0.0074	0.88	0.29	0.89	0.93	0.092
chr1_10346088	-0.53	0.46	0.011	-0.19	0.19	-0.0088	-0.93	-0.049	-0.059	-0.2	-0.77	-0.059	0.36	0.16	0.33	0.22	0.28	0.16	0.5	0.16	0.28	0.17	0.37	0.061	0.17	0.0062	0.97	0.4	0.52	0.96	0.11	0.76	0.84	0.24	0.054	0.33
chr1_10351865	-0.37	0.18	-0.6	0.068	0.12	0.03	-0.29	-0.1	0.63	0.055	-0.51	-0.023	0.38	0.17	0.31	0.2	0.28	0.16	0.5	0.15	0.3	0.16	0.39	0.064	0.37	0.3	0.063	0.74	0.69	0.85	0.61	0.52	0.049	0.74	0.24	0.72
chr1_10351903	0.45	0.37	-1.2	0.2	0.069	0.058	2.9	0.007	-0.4	-0.038	-0.28	-0.064	0.54	0.19	0.42	0.27	0.37	0.2	0.81	0.21	0.36	0.19	0.51	0.071	0.49	0.062	0.01	0.47	0.86	0.77	0.032	0.97	0.3	0.84	0.63	0.37
chr1_10351951	-0.52	-0.19	-1.8	-0.33	0.79	0.16	-3.8	-0.0076	-0.74	0.1	-1.8	-0.3	0.62	0.29	0.71	0.38	0.63	0.31	0.87	0.3	0.6	0.29	0.74	0.13	0.51	0.53	0.085	0.42	0.33	0.61	0.034	0.98	0.32	0.73	0.1	0.029
chr1_10351963	0.78	0.12	0.78	0.064	0.13	0.034	-1.8	0.098	-0.33	-0.044	0.45	-0.23	0.67	0.26	0.54	0.35	0.49	0.27	0.84	0.26	0.52	0.28	0.68	0.095	0.38	0.66	0.23	0.86	0.81	0.91	0.25	0.72	0.59	0.88	0.64	0.014
chr1_103521389	0.43	-0.14	-0.4	-0.066	-0.21	0.15	1.2	-0.11	0.17	0.097	0.15	-0.24	0.45	0.18	0.34	0.21	0.31	0.18	0.64	0.17	0.33	0.19	0.42	0.064	0.4	0.42	0.27	0.76	0.51	0.41	0.15	0.52	0.62	0.61	0.74	0.00024
chr1_10353	0.17	0.15	0.0047	-0.14	0.22	0.19	-0.031	0.02	-0.036	-0.17	-0.12	-0.087	0.3	0.12	0.24	0.14	0.22	0.12	0.4	0.11	0.24	0.14	0.31	0.046	0.6	0.22	0.98	0.34	0.32	0.098	0.94	0.86	0.88	0.21	0.71	0.061
chr1_103540534	-0.04	0.19	-0.25	0.057	-0.42	0.13	0.46	-0.055	0.35	0.13	-0.034	-0.016	0.28	0.12	0.26	0.17	0.3	0.13	0.34	0.13	0.24	0.12	0.3	0.047	0.89	0.12	0.36	0.74	0.18	0.29	0.21	0.66	0.15	0.26	0.91	0.74
chr1_103540632	-0.5	-0.054	-0.27	0.013	-1.1	-0.11	-0.36	0.095	0.34	0.085	0.28	0.0047	0.3	0.12	0.29	0.15	0.29	0.12	0.4	0.12	0.26	0.13	0.32	0.047	0.11	0.65	0.37	0.93	0.00015	0.38	0.41	0.42	0.21	0.53	0.41	0.92
chr1_10357057	0.27	-0.073	-0.15	-0.11	0.37	-0.012	-0.18	0.055	-0.25	-0.082	0.55	-0.062	0.33	0.14	0.28	0.18	0.25	0.14	0.45	0.15	0.24	0.15	0.4	0.056	0.44	0.6	0.62	0.53	0.16	0.93	0.71	0.71	0.31	0.58	0.21	0.28
chr1_1035881	-0.64	-0.013	-0.55	0.28	-1.6	-0.25	-4.3	0.86	1.8	0.49	1.1	-0.22	0.62	0.3	0.61	0.4	0.59	0.31	0.89	0.29	0.72	0.32	0.74	0.11	0.42	0.97	0.47	0.52	0.032	0.46	0.025	0.0046	0.086	0.14	0.3	0.055
chr1_103588396	2.2	0.19	-1	-0.014	-0.06	0.0032	10	-0.44	0.79	0.22	4.3	-0.092	0.5	0.22	0.43	0.3	0.42	0.23	0.9	0.21	0.4	0.24	0.69	0.076	0.00013	0.4	0.03	0.97	0.89	0.99	9.2e-07	0.039	0.066	0.37	5.9e-06	0.23
chr1_103588410	0.44	-0.017	-0.35	-0.045	0.36	-0.088	0.76	-0.34	0.32	0.16	-0.095	-0.17	0.38	0.18	0.31	0.23	0.31	0.18	0.49	0.17	0.33	0.19	0.39	0.064	0.29	0.93	0.28	0.85	0.26	0.63	0.18	0.05	0.35	0.4	0.82	0.0068
chr1_103588421	0.93	-0.056	-0.31	-0.12	0.85	-0.28	1.6	0.15	-0.21	0.53	0.61	-0.23	0.47	0.21	0.46	0.28	0.45	0.22	0.78	0.2	0.44	0.22	0.53	0.085	0.078	0.8	0.55	0.68	0.092	0.22	0.2	0.46	0.66	0.019	0.33	0.0086
chr1_103588426	0.39	-0.097	-0.94	-0.33	0.25	-0.29	1.1	0.087	-0.28	0.22	-0.81	-0.2	0.45	0.23	0.4	0.32	0.4	0.22	0.67	0.2	0.42	0.27	0.49	0.086	0.44	0.68	0.032	0.32	0.58	0.21	0.24	0.68	0.55	0.44	0.15	0.02
chr1_103588466	-5	0.33	-2.4	0.11	-3	-0.21	-1.6	0.13	-3.3	-1	-13	0.21	0.91	0.43	0.79	0.59	0.83	0.46	1.1	0.44	0.92	0.43	0.93	0.15	0.025	0.48	0.063	0.88	0.04	0.69	NA	0.79	0.14	0.037	4.9e-07	0.17
chr1_1035936	0.14	-0.18	-1	-0.41	0.21	0.16	-0.094	0.12	-0.65	0.073	0.41	-0.046	0.55	0.25	0.55	0.34	0.49	0.28	0.81	0.24	0.53	0.29	0.58	0.1	0.83	0.5	0.13	0.25	0.71	0.58	0.95	0.62	0.29	0.81	0.57	0.65
chr1_10360095	-0.27	-0.14	0.16	0.088	-0.11	0.019	-0.38	0.045	-0.02	0.17	-0.026	-0.054	0.25	0.094	0.2	0.15	0.19	0.11	0.33	0.1	0.19	0.11	0.24	0.036	0.31	0.14	0.44	0.57	0.57	0.86	0.28	0.67	0.92	0.13	0.92	0.14
chr1_10360107	-0.051	0.072	-0.16	-0.083	-0.11	0.043	0.068	-0.12	0.14	0.17	-0.072	-0.075	0.19	0.086	0.17	0.12	0.16	0.088	0.28	0.088	0.16	0.092	0.2	0.034	0.79	0.4	0.34	0.48	0.49	0.63	0.82	0.17	0.37	0.071	0.72	0.026
chr1_10360153	0.51	-0.029	0.22	-0.072	0.41	0.081	0.03	-0.13	0.5	0.027	0.089	-0.19	0.31	0.14	0.32	0.17	0.23	0.12	0.44	0.14	0.26	0.13	0.34	0.053	0.11	0.83	0.52	0.67	0.091	0.52	0.95	0.35	0.059	0.84	0.81	0.00045
chr1_10360180	0.52	0.02	-0.12	0.23	0.66	-0.087	0.082	-0.035	0.13	0.084	0.65	-0.15	0.29	0.12	0.26	0.15	0.23	0.13	0.36	0.12	0.23	0.13	0.3	0.046	0.088	0.87	0.66	0.13	0.006	0.5	0.83	0.77	0.58	0.52	0.042	0.001
chr1_10361588	1.7	-0.054	-0.5	-0.19	-0.44	0.00086	-4.9	0.16	-0.62	0.41	-0.52	-0.064	0.69	0.23	0.45	0.27	0.43	0.21	1.2	0.21	0.44	0.25	0.47	0.078	0.07	0.82	0.33	0.49	0.35	1	NA	0.45	0.2	0.11	0.32	0.41
chr1_10361606	-0.55	0.0047	0.65	-0.42	0.074	0.063	-2.2	-0.06	0.39	0.47	-1.5	-0.068	0.4	0.21	0.41	0.27	0.42	0.21	0.54	0.2	0.4	0.27	0.47	0.076	0.21	0.98	0.16	0.14	0.87	0.77	0.00072	0.77	0.36	0.094	0.0051	0.37
chr1_10362004	0.85	0.11	-0.67	-0.017	1.2	-0.15	1.2	-0.0075	0.073	-0.15	0.17	-0.18	0.51	0.23	0.42	0.29	0.45	0.2	0.74	0.19	0.4	0.22	0.47	0.091	0.15	0.65	0.15	0.95	0.02	0.47	0.26	0.97	0.87	0.5	0.76	0.054
chr1_10362048	0.75	-0.074	-0.58	-0.26	1.2	-0.044	0.38	0.043	-0.013	-0.039	-0.44	-0.3	0.34	0.14	0.28	0.19	0.32	0.16	0.45	0.15	0.31	0.16	0.34	0.06	0.041	0.59	0.043	0.17	0.00047	0.78	0.45	0.78	0.97	0.81	0.23	9.8e-07
chr1_10362060	0.67	0.035	-0.75	-0.15	0.81	0.068	0.49	0.15	-0.024	-0.075	-0.078	-0.16	0.34	0.14	0.31	0.18	0.31	0.16	0.49	0.15	0.27	0.16	0.36	0.058	0.066	0.81	0.02	0.42	0.014	0.67	0.38	0.3	0.93	0.64	0.84	0.0053
chr1_10362085	0.87	0.3	-0.58	-0.36	0.48	-0.051	2.1	-0.0066	0.13	-0.39	0.39	-0.058	0.56	0.24	0.41	0.29	0.45	0.27	0.83	0.24	0.41	0.26	0.54	0.088	0.19	0.23	0.2	0.24	0.34	0.86	0.14	0.98	0.77	0.15	0.54	0.51
chr1_10366	0.3	0.77	1.3	-0.032	-0.72	0.13	4	0.1	0.65	-0.23	-0.7	-0.21	0.69	0.27	0.46	0.32	0.43	0.24	0.92	0.2	0.42	0.26	0.56	0.077	0.75	0.0069	0.012	0.92	0.13	0.61	0.08	0.62	0.17	0.39	0.3	0.0069
chr1_10370	0.12	0.24	0.52	-0.039	0.71	-0.049	-0.88	0.15	-0.025	-0.29	-0.043	-0.12	0.34	0.18	0.33	0.22	0.32	0.17	0.5	0.18	0.33	0.18	0.45	0.068	0.74	0.18	0.13	0.86	0.033	0.77	0.13	0.41	0.94	0.1	0.93	0.078
chr1_103731008	0.14	-0.036	-0.47	-0.087	0.46	0.048	0.15	0.0056	-0.28	0.41	0.46	-0.17	0.46	0.24	0.4	0.32	0.39	0.23	0.67	0.25	0.4	0.25	0.54	0.077	0.78	0.89	0.29	0.79	0.28	0.84	0.87	0.98	0.52	0.12	0.47	0.032
chr1_1037430	-0.25	-0.077	0.45	0.27	-0.85	-0.19	-0.056	0.39	-0.26	0.0061	-0.56	0.042	0.45	0.22	0.42	0.33	0.43	0.24	0.63	0.21	0.39	0.22	0.44	0.093	0.62	0.73	0.33	0.44	0.07	0.44	0.95	0.065	0.54	0.98	0.25	0.65
chr1_1037434	0.015	0.18	0.31	-0.49	-0.26	-0.098	-0.67	0.27	-0.05	0.23	0.26	-0.05	0.35	0.15	0.29	0.2	0.25	0.14	0.47	0.15	0.27	0.18	0.35	0.064	0.97	0.23	0.31	0.013	0.31	0.49	0.21	0.072	0.85	0.2	0.49	0.44
chr1_1037457	0.075	0.25	0.017	-0.15	-0.052	0.044	0.15	-0.0045	-0.038	-0.18	-0.16	-0.077	0.24	0.12	0.21	0.15	0.19	0.11	0.31	0.11	0.18	0.12	0.27	0.041	0.77	0.032	0.94	0.34	0.79	0.7	0.64	0.97	0.83	0.16	0.57	0.064
chr1_1037514	-0.11	0.031	-0.49	-0.13	-0.3	0.19	0.03	-0.02	-0.024	0.29	-0.33	-0.07	0.43	0.19	0.35	0.23	0.31	0.18	0.59	0.18	0.32	0.21	0.42	0.074	0.82	0.87	0.19	0.59	0.37	0.28	0.97	0.91	0.94	0.17	0.48	0.34
chr1_1037533	0.027	-0.11	-0.27	-0.36	0.32	-0.072	-0.51	-0.15	0.46	-0.088	-0.38	-0.085	0.3	0.13	0.27	0.18	0.26	0.13	0.45	0.13	0.25	0.13	0.31	0.048	0.93	0.4	0.34	0.041	0.23	0.59	0.31	0.26	0.072	0.51	0.24	0.076
chr1_1037566	0.35	0.043	0.061	-0.079	0.36	-0.046	0.33	-0.15	0.13	-0.03	-0.0056	-0.022	0.26	0.11	0.23	0.15	0.22	0.11	0.36	0.11	0.21	0.11	0.24	0.044	0.19	0.69	0.8	0.6	0.12	0.67	0.39	0.17	0.55	0.79	0.98	0.62
chr1_1037574	0.23	0.068	-0.12	-0.033	-0.17	-0.027	0.37	-0.12	0.26	-0.2	-0.16	0.047	0.23	0.093	0.18	0.13	0.17	0.096	0.31	0.094	0.18	0.095	0.24	0.038	0.33	0.47	0.51	0.8	0.32	0.78	0.26	0.22	0.15	0.039	0.53	0.21
chr1_1037591	0.32	-0.074	-0.16	-0.16	0.18	-0.095	0.31	-0.13	0.17	-0.038	-0.077	-0.014	0.22	0.1	0.19	0.13	0.19	0.098	0.29	0.097	0.2	0.096	0.23	0.038	0.15	0.46	0.39	0.21	0.36	0.33	0.31	0.17	0.4	0.69	0.74	0.72
chr1_1037602	-0.099	-0.11	-0.55	-0.28	0.33	0.092	-0.12	0.022	-0.36	0.061	-0.27	-0.12	0.21	0.097	0.18	0.13	0.18	0.09	0.27	0.09	0.17	0.098	0.23	0.035	0.65	0.27	0.0031	0.033	0.064	0.31	0.67	0.81	0.039	0.54	0.26	0.00042
chr1_1037619	-0.049	-0.039	-0.072	-0.055	-0.081	0.15	-0.17	-0.12	-0.037	-0.072	-0.73	-0.06	0.2	0.091	0.18	0.12	0.17	0.085	0.29	0.086	0.17	0.097	0.21	0.032	0.81	0.67	0.69	0.66	0.64	0.076	0.56	0.15	0.83	0.46	0.00061	0.064
chr1_1037660	0.17	-0.2	0.13	0.15	0.052	0.11	-0.15	-0.28	-0.26	-0.058	0.16	-0.073	0.22	0.1	0.2	0.13	0.18	0.095	0.3	0.097	0.2	0.11	0.24	0.043	0.45	0.05	0.53	0.27	0.78	0.27	0.63	0.0044	0.2	0.61	0.53	0.087
chr1_1037835	-0.072	-0.044	-0.19	-0.049	0.028	0.017	-0.066	0.16	-0.071	0.14	0.4	-0.068	0.24	0.11	0.21	0.13	0.18	0.1	0.31	0.11	0.19	0.11	0.27	0.04	0.77	0.69	0.38	0.71	0.88	0.87	0.84	0.14	0.71	0.21	0.15	0.088
chr1_1037882	0.52	-0.084	0.32	0.069	0.24	0.091	0.19	-0.13	0.19	-0.08	0.16	-0.17	0.23	0.11	0.2	0.12	0.18	0.098	0.32	0.1	0.18	0.1	0.24	0.039	0.031	0.43	0.12	0.58	0.2	0.35	0.57	0.21	0.28	0.42	0.52	1.6e-05
chr1_1037928	-0.21	0.0039	0.3	-0.0088	-0.65	0.44	-0.41	-0.32	-0.059	0.028	-0.014	-0.0045	0.4	0.16	0.34	0.19	0.28	0.19	0.54	0.17	0.28	0.18	0.45	0.076	0.63	0.98	0.41	0.96	0.025	0.02	0.53	0.069	0.84	0.88	0.98	0.95
chr1_10380013	-0.38	-0.062	0.85	-0.25	0.12	-0.067	-0.94	-0.094	-0.32	0.054	0.57	-0.15	0.35	0.15	0.34	0.18	0.27	0.18	0.46	0.16	0.26	0.18	0.39	0.068	0.3	0.69	0.019	0.15	0.68	0.72	0.071	0.57	0.23	0.77	0.18	0.023
chr1_10380028	0.6	-0.7	-0.082	-0.091	-0.24	0.074	0.19	-0.13	1.1	-0.077	-0.2	-0.21	0.47	0.21	0.38	0.26	0.37	0.22	0.65	0.2	0.36	0.22	0.5	0.098	0.26	0.00094	0.84	0.73	0.54	0.74	0.83	0.52	0.0036	0.73	0.73	0.032
chr1_10380049	-4.2	-0.12	-1.2	-0.011	1.4	-0.29	-0.97	0.4	-0.024	-0.017	1.7	-0.28	1.4	0.23	0.45	0.32	0.44	0.21	3	0.23	0.46	0.24	0.71	0.094	NA	0.6	0.023	0.97	0.0061	0.18	NA	0.095	0.96	0.95	0.083	0.0033
chr1_10380076	-0.41	-0.12	-0.05	0.22	0.32	0.063	-0.59	-0.012	-0.2	-0.11	-0.35	-0.17	0.32	0.14	0.29	0.19	0.28	0.15	0.44	0.14	0.26	0.16	0.34	0.056	0.23	0.4	0.87	0.24	0.28	0.67	0.24	0.94	0.48	0.49	0.33	0.0028
chr1_10380100	0.58	-0.083	0.24	-0.21	0.51	0.034	-0.098	-0.016	-0.094	0.19	0.67	-0.091	0.28	0.13	0.28	0.17	0.27	0.14	0.38	0.13	0.24	0.13	0.3	0.053	0.049	0.54	0.4	0.23	0.068	0.8	0.81	0.9	0.7	0.15	0.03	0.086
chr1_10380173	1.6	0.12	0.47	0.16	0.76	-0.26	2.1	-0.25	0.56	-0.25	1.1	-0.21	0.5	0.21	0.47	0.28	0.4	0.21	0.73	0.22	0.37	0.22	0.54	0.083	0.0069	0.56	0.38	0.59	0.077	0.21	0.043	0.28	0.17	0.26	0.093	0.014
chr1_1038040	2.4	-0.13	0.59	0.34	0.2	0.026	0.9	-0.31	0.28	-0.079	6.3	-0.23	0.57	0.21	0.49	0.24	0.4	0.22	0.73	0.19	0.38	0.19	0.83	0.079	0.00046	0.54	0.29	0.18	0.65	0.9	0.4	0.12	0.5	0.68	1.8e-05	0.0041
chr1_10381366	35	0.093	-0.25	0.071	0.15	-0.12	0.6	-0.023	0.43	-0.1	-1.8	-0.26	0.97	0.21	0.47	0.27	0.37	0.2	0.65	0.22	0.35	0.19	1.7	0.073	0	0.66	0.64	0.8	0.7	0.57	0.48	0.92	0.25	0.6	NA	0.00028
chr1_10381419	0.088	0.057	0.1	0.026	0.95	0.043	-0.85	0.011	0.036	-0.015	0.33	-0.21	0.34	0.16	0.31	0.19	0.3	0.15	0.42	0.15	0.28	0.15	0.39	0.052	0.81	0.72	0.75	0.89	0.0028	0.77	0.065	0.94	0.9	0.92	0.43	5.4e-05
chr1_10381467	-0.67	0.33	-0.27	-0.0037	0.61	-0.46	0.41	-0.05	-0.44	0.16	0.37	0.052	0.71	0.31	0.57	0.42	0.55	0.33	0.86	0.33	0.56	0.33	0.69	0.099	0.5	0.31	0.7	0.99	0.36	0.19	0.81	0.89	0.52	0.64	0.7	0.6
chr1_1038160	-0.75	0.15	-0.029	0.13	-0.3	-0.077	-1.1	-0.098	-0.59	-0.13	-0.33	0.025	0.29	0.16	0.31	0.21	0.24	0.13	0.35	0.15	0.23	0.15	0.31	0.052	0.013	0.33	0.93	0.55	0.21	0.55	0.0041	0.51	0.014	0.4	0.31	0.63
chr1_1038171	1.4	0.094	0.68	0.0097	0.46	-0.21	2.9	0.36	0.39	-0.27	0.16	-0.19	0.42	0.14	0.3	0.18	0.27	0.16	0.73	0.16	0.27	0.15	0.38	0.058	0.0021	0.5	0.032	0.96	0.1	0.2	0.0069	0.021	0.16	0.078	0.7	0.001
chr1_1038184	0.23	0.2	-0.18	0.16	0.11	-0.12	0.12	0.12	0.38	-0.024	-0.14	-0.059	0.27	0.12	0.24	0.16	0.22	0.13	0.36	0.13	0.22	0.12	0.29	0.048	0.41	0.096	0.45	0.3	0.6	0.33	0.76	0.35	0.091	0.84	0.64	0.21
chr1_1038211	0.84	-0.1	-0.027	0.012	0.59	-0.074	0.37	0.041	0.041	-0.083	0.65	-0.077	0.22	0.1	0.18	0.13	0.18	0.096	0.29	0.097	0.16	0.097	0.24	0.038	0.00019	0.33	0.88	0.93	0.0014	0.44	0.22	0.67	0.8	0.4	0.0078	0.041
chr1_1038226	NA	NA	NA	NA	NA	NA	NA	NA	NA	NA	NA	NA	NA	NA	NA	NA	NA	NA	NA	NA	NA	NA	NA	NA	NA	NA	NA	NA	NA	NA	NA	NA	NA	NA	NA	NA
chr1_10383128	0.15	0.14	-0.41	0.59	0.19	-0.11	0.59	-0.11	-0.12	-0.31	-0.2	-0.1	0.32	0.13	0.25	0.18	0.24	0.14	0.47	0.14	0.27	0.15	0.32	0.056	0.66	0.3	0.11	0.0017	0.45	0.44	0.28	0.43	0.66	0.04	0.55	0.063
chr1_10383159	-0.088	-0.044	0.13	0.043	0.27	-0.06	-0.16	0.02	0.059	-0.22	-1	-0.11	0.3	0.14	0.24	0.18	0.25	0.13	0.41	0.14	0.23	0.14	0.32	0.05	0.78	0.75	0.59	0.81	0.29	0.65	0.71	0.88	0.81	0.11	0.0026	0.027
chr1_10383183	0.69	0.16	-0.14	0.1	0.8	-0.024	0.29	-0.25	-0.5	0.0063	1	-0.11	0.52	0.22	0.41	0.29	0.38	0.22	0.64	0.22	0.33	0.21	0.55	0.079	0.26	0.49	0.75	0.74	0.048	0.92	0.73	0.27	0.15	0.98	0.13	0.17
chr1_10383199	0.72	-0.071	-0.66	0.26	0.72	0.15	0.98	-0.054	-0.072	0.045	0.33	-0.02	0.42	0.19	0.3	0.24	0.33	0.18	0.58	0.17	0.31	0.18	0.44	0.069	0.12	0.72	0.037	0.31	0.037	0.42	0.17	0.75	0.83	0.81	0.5	0.77
chr1_103845399	0.58	-0.0014	-0.73	0.13	-0.48	-0.28	88	-0.14	-0.3	-0.086	-0.18	-0.12	0.7	0.2	0.48	0.28	0.43	0.21	1	0.21	0.47	0.22	0.68	0.092	0.56	0.99	0.18	0.65	0.31	0.19	2.2e-16	0.53	0.58	0.7	0.84	0.2
chr1_103845423	-41	0.034	1.5	0.16	-1.5	-0.47	0.24	-0.12	-6.8	0.22	5.4	-0.026	0.98	0.43	0.92	0.56	0.94	0.44	1.3	0.4	0.91	0.45	1.2	0.13	6.9e-15	0.94	0.51	0.81	0.59	0.33	NA	0.79	0.0021	0.67	NA	0.85
chr1_103845500	-0.49	0.36	-0.86	0.23	-0.87	-0.11	-5.6	-0.19	-0.9	-0.46	-0.64	-0.25	0.74	0.27	0.55	0.29	0.44	0.23	1	0.22	0.52	0.23	0.66	0.097	0.65	0.21	0.19	0.46	0.076	0.64	NA	0.42	0.13	0.059	0.47	0.011
chr1_103845546	0.32	-0.24	-0.48	0.051	0.36	0.035	0.63	-0.22	-0.42	0.022	0.32	-0.054	0.33	0.12	0.25	0.16	0.24	0.14	0.45	0.13	0.24	0.13	0.34	0.049	0.36	0.053	0.065	0.76	0.14	0.8	0.21	0.088	0.091	0.87	0.38	0.26
chr1_103845607	0.47	-0.023	-0.63	-0.13	0.15	0.36	0.82	-0.35	0.25	-0.25	0.41	-0.19	0.35	0.13	0.31	0.17	0.25	0.13	0.53	0.14	0.25	0.13	0.4	0.056	0.21	0.87	0.052	0.46	0.56	0.0071	0.18	0.011	0.34	0.061	0.35	0.00079
chr1_103845638	0.29	0.3	0.46	-0.37	0.12	0.2	-1.1	-0.039	-0.14	0.037	0.66	-0.28	0.44	0.18	0.43	0.21	0.31	0.18	0.66	0.18	0.31	0.2	0.52	0.071	0.55	0.093	0.32	0.088	0.71	0.29	0.21	0.83	0.68	0.86	0.28	1e-04
chr1_10384762	0.42	-0.21	0.06	0.2	0.66	0.17	-0.18	-0.15	0.33	0.084	0.4	-0.081	0.31	0.15	0.27	0.19	0.25	0.15	0.39	0.15	0.27	0.16	0.32	0.055	0.19	0.15	0.83	0.31	0.012	0.28	0.67	0.32	0.24	0.59	0.24	0.14
chr1_10384792	0.2	-0.14	-0.055	0.15	0.65	-0.095	-0.43	0.038	-0.17	-0.045	0.25	-0.13	0.23	0.1	0.2	0.14	0.2	0.1	0.27	0.1	0.19	0.11	0.24	0.039	0.41	0.2	0.79	0.3	0.0019	0.35	0.12	0.72	0.39	0.7	0.31	0.00069
chr1_10384797	-0.39	-0.095	-0.18	-0.1	0.51	0.00012	-1	-0.088	-0.084	0.1	0.066	-0.15	0.33	0.16	0.3	0.2	0.3	0.17	0.43	0.16	0.28	0.17	0.36	0.057	0.27	0.55	0.56	0.62	0.11	1	0.032	0.58	0.77	0.56	0.86	0.0072
chr1_10384802	-0.25	0.016	-0.15	0.22	0.72	-0.001	-0.66	0.003	-0.42	-0.026	0.024	-0.24	0.28	0.14	0.24	0.18	0.25	0.13	0.36	0.14	0.23	0.15	0.32	0.053	0.38	0.91	0.54	0.23	0.0051	0.99	0.089	0.98	0.074	0.86	0.94	6.7e-06
chr1_10384851	0.21	-0.03	0.0059	0.039	0.051	-0.026	-0.67	0.077	0.21	-0.027	0.8	-0.033	0.27	0.13	0.24	0.16	0.22	0.13	0.34	0.13	0.21	0.13	0.3	0.052	0.44	0.82	0.98	0.81	0.82	0.84	0.065	0.55	0.31	0.83	0.012	0.53
chr1_103849071	1.6	0.13	0.75	-0.057	0.76	-0.17	0.78	0.063	0.36	-0.11	0.46	-0.18	0.48	0.19	0.42	0.26	0.37	0.21	0.7	0.2	0.35	0.2	0.53	0.078	0.0035	0.5	0.11	0.83	0.06	0.44	0.43	0.76	0.32	0.6	0.47	0.025
chr1_103849077	1.5	0.068	0.34	-0.23	0.033	0.26	2.3	-0.081	0.17	-0.0095	0.33	-0.13	0.46	0.18	0.33	0.25	0.33	0.19	0.66	0.18	0.34	0.19	0.45	0.069	0.003	0.71	0.34	0.37	0.93	0.17	0.011	0.66	0.64	0.96	0.51	0.07
chr1_1038628	0.22	-0.11	-0.13	-0.0043	0.02	0.031	-0.23	-0.096	0.35	-0.35	-0.24	-0.13	0.32	0.14	0.27	0.18	0.27	0.14	0.46	0.13	0.25	0.15	0.32	0.057	0.51	0.42	0.64	0.98	0.94	0.82	0.65	0.47	0.17	0.023	0.48	0.028
chr1_1038645	0.32	-0.062	-0.23	-0.19	0.054	0.048	0.21	-0.14	0.46	-0.28	-0.023	-0.053	0.27	0.13	0.24	0.15	0.21	0.12	0.41	0.12	0.22	0.13	0.27	0.05	0.27	0.63	0.35	0.23	0.8	0.69	0.65	0.23	0.039	0.034	0.93	0.28
chr1_1038690	-0.012	-0.053	-0.39	0.094	-0.089	0.081	0.43	-0.003	-0.019	0.083	-0.078	0.034	0.21	0.096	0.18	0.12	0.17	0.097	0.28	0.098	0.17	0.1	0.22	0.036	0.96	0.58	0.039	0.45	0.62	0.4	0.15	0.98	0.91	0.41	0.73	0.35
chr1_1038711	0.48	0.0057	-0.2	0.035	0.4	-0.066	0.41	0.11	-0.045	-0.061	0.26	-0.02	0.2	0.09	0.17	0.11	0.16	0.095	0.27	0.089	0.17	0.089	0.2	0.035	0.016	0.95	0.23	0.76	0.013	0.49	0.14	0.24	0.79	0.5	0.21	0.57
chr1_1038747	1.4	-0.15	1.1	-0.076	0.96	0.024	1.9	0.076	-0.12	0.36	0.89	0.076	0.38	0.17	0.35	0.22	0.32	0.17	0.6	0.18	0.32	0.19	0.42	0.071	0.00058	0.4	0.004	0.74	0.0042	0.89	0.015	0.67	0.71	0.056	0.052	0.28
chr1_10388916	0.035	-0.031	-0.016	0.62	0.097	-0.16	0.65	0.17	0.08	0.024	0.61	-0.14	0.47	0.21	0.38	0.3	0.34	0.24	0.7	0.23	0.37	0.22	0.48	0.068	0.95	0.89	0.97	0.047	0.79	0.52	0.51	0.47	0.84	0.91	0.26	0.034
chr1_10388943	0.087	0.21	0.58	-0.038	-0.54	-0.012	0.26	-0.22	-0.33	-0.18	-0.33	-0.12	0.51	0.18	0.34	0.23	0.32	0.18	0.81	0.18	0.32	0.2	0.39	0.068	0.88	0.25	0.11	0.87	0.11	0.95	0.85	0.22	0.32	0.37	0.43	0.068
chr1_10388961	-1.5	0.29	-1.4	0.82	-0.24	-0.062	-0.84	0.067	-1.6	-0.042	-0.38	-0.14	0.52	0.21	0.44	0.3	0.37	0.23	0.72	0.22	0.41	0.25	0.47	0.071	0.017	0.17	0.0038	0.0082	0.55	0.79	0.41	0.76	6e-04	0.87	0.47	0.048
chr1_10391071	0.42	-0.019	-0.33	-0.18	-0.24	-0.13	0.37	0.026	0.38	0.31	0.81	0.078	0.37	0.16	0.3	0.21	0.27	0.17	0.57	0.17	0.32	0.17	0.39	0.064	0.29	0.91	0.29	0.41	0.4	0.45	0.6	0.88	0.26	0.067	0.054	0.22
chr1_10391160	-0.012	-0.0025	-0.52	0.013	0.59	0.043	1.5	0.13	-0.094	0.035	-0.01	-0.064	0.38	0.17	0.31	0.23	0.29	0.17	0.55	0.17	0.3	0.18	0.35	0.065	0.98	0.99	0.12	0.95	0.046	0.8	0.024	0.46	0.77	0.85	0.98	0.33
chr1_10391164	0.16	-0.26	0.18	-0.091	-0.17	0.11	0.74	-0.025	-0.095	0.15	0.0062	-0.12	0.39	0.17	0.33	0.24	0.3	0.16	0.52	0.16	0.32	0.18	0.38	0.062	0.71	0.13	0.61	0.71	0.6	0.51	0.23	0.88	0.78	0.41	0.99	0.046
chr1_10391200	0.59	0.22	0.16	0.22	0.24	-0.2	6.3	0.31	-0.29	0.064	-0.46	-0.09	0.56	0.26	0.48	0.34	0.45	0.26	0.92	0.24	0.52	0.27	0.63	0.089	0.38	0.41	0.77	0.54	0.64	0.45	0.0087	0.21	0.63	0.82	0.57	0.32
chr1_10391843	0.33	0.061	-0.36	-0.091	0.56	-0.01	0.35	0.2	0.31	0.27	-0.25	-0.13	0.47	0.18	0.38	0.21	0.37	0.18	0.6	0.21	0.36	0.19	0.41	0.066	0.53	0.74	0.38	0.67	0.16	0.96	0.64	0.34	0.43	0.16	0.58	0.049
chr1_10391861	0.13	0.04	-0.057	0.24	0.12	-0.052	0.19	0.011	0.04	0.15	-0.26	-0.14	0.34	0.15	0.32	0.18	0.27	0.13	0.52	0.16	0.27	0.15	0.34	0.06	0.72	0.79	0.86	0.19	0.68	0.69	0.75	0.95	0.88	0.34	0.47	0.019
chr1_1039485	0.74	-0.4	0.18	-0.17	0.086	0.092	0.57	-0.19	0.76	-0.076	0.74	-0.17	0.62	0.32	0.57	0.39	0.56	0.29	0.84	0.28	0.57	0.33	0.68	0.1	0.35	0.23	0.79	0.69	0.9	0.76	0.71	0.51	0.27	0.83	0.43	0.11
chr1_1039497	0.51	-0.014	-0.11	-0.063	0.073	0.22	1.2	-0.22	0.098	-0.082	0.12	-0.11	0.38	0.18	0.36	0.23	0.31	0.17	0.54	0.17	0.33	0.17	0.38	0.06	0.21	0.94	0.77	0.79	0.82	0.21	0.069	0.2	0.78	0.64	0.77	0.06
chr1_103955217	1.7	0.034	-1.1	0.53	0.7	-0.22	-1	-0.22	-1	-0.28	-5.3	-0.13	0.9	0.28	0.74	0.4	0.64	0.29	1.1	0.3	0.58	0.32	1.1	0.13	0.4	0.91	0.31	0.22	0.4	0.47	NA	0.49	0.14	0.41	NA	0.3
chr1_103974930	0.44	-0.07	-0.31	0.27	-0.057	-0.29	11	0.29	-0.13	0.014	0.11	-0.16	0.53	0.17	0.34	0.26	0.3	0.19	0.96	0.19	0.3	0.2	0.44	0.069	0.48	0.69	0.39	0.32	0.85	0.12	0.00052	0.15	0.67	0.95	0.83	0.022
chr1_103974935	1.9	-0.035	0.44	0.11	0.18	-0.18	5.9	0.11	0.21	0.086	0.32	-0.14	0.54	0.17	0.38	0.28	0.33	0.2	0.82	0.21	0.35	0.2	0.43	0.066	0.0029	0.84	0.28	0.7	0.61	0.39	3.9e-05	0.59	0.57	0.67	0.5	0.031
chr1_103974979	-0.73	-1.2	1.9	1.4	-6	-1.9	-0.59	0.7	1.2	-0.61	-2.4	0.27	1.4	0.59	1.1	0.69	1.2	0.55	1.7	0.56	1.1	0.55	1.2	0.18	NA	0.11	NA	0.15	NA	0.0034	NA	0.3	NA	0.35	NA	0.14
chr1_103975015	-28	-0.38	-0.73	-0.47	1.1	0.15	-1	-0.055	-0.38	0.49	0.92	-0.25	1	0.28	0.61	0.34	0.6	0.27	1.8	0.28	0.6	0.32	0.71	0.1	NA	0.2	0.34	0.19	0.15	0.59	NA	0.85	0.61	0.15	0.37	0.017
chr1_10397734	-0.92	-0.31	-0.63	-0.38	-0.45	0.14	-0.99	0.22	0.93	0.33	-0.29	-0.11	0.41	0.23	0.37	0.29	0.43	0.23	0.58	0.22	0.45	0.28	0.49	0.08	0.04	0.19	0.12	0.21	0.34	0.54	0.16	0.32	0.063	0.26	0.61	0.19
chr1_10397742	1.5	-0.0037	-0.099	-0.8	0.45	-0.31	12	0.42	1	-0.011	-1.2	-0.042	0.61	0.25	0.49	0.33	0.51	0.26	0.91	0.25	0.5	0.27	0.52	0.1	0.054	0.99	0.86	0.02	0.45	0.24	2e-07	0.1	0.073	0.97	0.043	0.68
chr1_10397826	0.44	-0.063	-0.18	-0.24	0.34	-0.049	0.34	-0.19	0.23	0.11	0.1	-0.018	0.45	0.17	0.42	0.21	0.36	0.16	0.58	0.19	0.34	0.2	0.42	0.066	0.38	0.72	0.7	0.27	0.37	0.77	0.63	0.34	0.52	0.59	0.82	0.78
chr1_103983179	0.22	-0.27	-0.032	0.11	0.25	0.1	0.095	-0.25	0.051	0.18	0.29	-0.17	0.33	0.15	0.27	0.18	0.26	0.15	0.45	0.14	0.28	0.14	0.34	0.055	0.53	0.072	0.91	0.55	0.35	0.49	0.85	0.08	0.86	0.21	0.43	0.0016
chr1_103983265	0.51	0.039	0.03	-0.09	0.97	-0.026	-0.079	0.078	0.27	0.036	-1.1	-0.45	0.5	0.19	0.43	0.25	0.41	0.2	0.68	0.21	0.42	0.2	0.5	0.075	0.38	0.84	0.95	0.72	0.031	0.89	0.93	0.71	0.57	0.86	0.045	2.1e-09
chr1_10399812	0.12	-0.29	-0.086	-0.19	-0.32	0.34	-0.39	-0.024	-0.0069	-0.0022	-0.25	-0.049	0.4	0.2	0.36	0.26	0.34	0.23	0.51	0.2	0.36	0.21	0.42	0.082	0.78	0.16	0.83	0.48	0.37	0.14	0.51	0.91	0.99	0.99	0.58	0.55
chr1_10399863	0.73	0.098	0.29	-0.22	0.39	0.074	0.32	0.0032	-0.22	0.056	0.095	-0.12	0.34	0.13	0.27	0.17	0.25	0.14	0.41	0.14	0.24	0.15	0.36	0.053	0.041	0.46	0.31	0.21	0.14	0.61	0.47	0.98	0.38	0.71	0.81	0.021
chr1_10399883	0.87	0.15	0.015	0.029	0.17	-0.028	1.1	0.0048	0.027	0.25	0.61	-0.13	0.31	0.13	0.25	0.17	0.23	0.13	0.41	0.13	0.24	0.14	0.32	0.053	0.0077	0.26	0.95	0.87	0.47	0.83	0.016	0.97	0.91	0.074	0.065	0.015
chr1_10399978	-0.68	0.34	0.53	0.25	-0.94	-0.05	-1.3	0.008	0.1	0.019	-0.67	-0.093	0.45	0.21	0.41	0.28	0.36	0.22	0.59	0.2	0.36	0.22	0.48	0.077	0.17	0.11	0.23	0.39	0.016	0.82	0.077	0.97	0.79	0.93	0.21	0.23
chr1_10400905	2.7	-0.3	2.2	-0.018	-0.0012	-0.31	11	0.083	0.21	0.18	0.76	-0.16	0.69	0.23	0.64	0.32	0.39	0.24	0.92	0.21	0.45	0.23	0.6	0.091	0.005	0.21	0.0073	0.96	1	0.21	3.1e-06	0.7	0.68	0.44	0.31	0.079
chr1_10401004	0.086	-0.084	0.86	-0.34	-0.23	-0.12	-0.77	-0.14	-0.29	0.074	-0.14	-0.28	0.31	0.14	0.29	0.18	0.25	0.14	0.38	0.13	0.26	0.15	0.34	0.052	0.79	0.55	0.0051	0.062	0.37	0.41	0.057	0.29	0.27	0.62	0.7	7.5e-08
chr1_104061806	-0.49	0.011	0.25	0.41	0.25	0.075	-0.3	-0.067	-0.094	0.029	-0.5	-0.2	0.39	0.16	0.32	0.21	0.29	0.16	0.39	0.16	0.32	0.17	0.52	0.059	0.25	0.94	0.46	0.054	0.41	0.64	0.47	0.68	0.78	0.86	0.41	0.00072
chr1_10407764	-0.45	0.095	0.35	-0.1	-0.24	0.01	-1.3	0.29	-0.26	0.083	-0.34	-0.085	0.37	0.16	0.31	0.21	0.29	0.16	0.5	0.16	0.3	0.16	0.37	0.058	0.26	0.55	0.28	0.63	0.44	0.95	0.023	0.07	0.4	0.62	0.4	0.14
chr1_10407781	-0.42	0.13	0.8	-0.14	0.1	-0.024	-1.1	-0.025	-0.75	0.096	-0.53	-0.16	0.32	0.13	0.28	0.16	0.23	0.13	0.42	0.13	0.26	0.14	0.32	0.05	0.22	0.32	0.0057	0.38	0.67	0.86	0.018	0.85	0.005	0.51	0.11	0.0014
chr1_10407890	-0.021	0.056	-0.22	-0.0014	-0.58	-0.12	-0.19	0.0033	-0.041	0.014	0.17	-0.099	0.27	0.12	0.27	0.14	0.21	0.12	0.41	0.13	0.22	0.13	0.31	0.051	0.94	0.64	0.43	0.99	0.0076	0.32	0.66	0.98	0.86	0.91	0.6	0.051
chr1_104095695	0.49	0.097	-0.11	-0.19	0.66	0.72	4.2	-0.45	0.41	0.23	-0.9	-0.14	0.53	0.19	0.41	0.24	0.35	0.21	0.84	0.19	0.39	0.22	0.5	0.078	0.43	0.62	0.81	0.45	0.078	0.00082	0.008	0.021	0.33	0.32	0.11	0.08
chr1_104095778	0.29	0.16	-0.29	0.14	0.28	-0.17	0.4	-0.0031	-0.48	0.14	0.28	-0.2	0.31	0.13	0.3	0.16	0.21	0.12	0.48	0.12	0.26	0.13	0.33	0.047	0.38	0.22	0.35	0.38	0.2	0.15	0.47	0.98	0.08	0.32	0.43	2.4e-05
chr1_104095811	-0.22	0.24	0.19	0.013	-0.073	0.0097	-0.24	-0.24	-0.42	-0.02	0.046	-0.059	0.32	0.15	0.31	0.2	0.25	0.14	0.46	0.13	0.26	0.16	0.4	0.054	0.51	0.12	0.56	0.95	0.77	0.95	0.65	0.072	0.12	0.9	0.92	0.27
chr1_104095971	1.6	0.074	1.4	0.072	-0.11	0.11	-0.71	-0.23	-0.44	0.085	6.9	-0.16	0.52	0.17	0.55	0.22	0.32	0.16	0.65	0.15	0.34	0.18	0.9	0.067	0.0087	0.68	0.031	0.75	0.74	0.53	0.41	0.13	0.24	0.64	0.00093	0.016
chr1_104111700	0.28	-0.16	0.046	0.019	0.041	-0.0077	-0.87	0.047	-0.0082	0.1	0.96	-0.16	0.53	0.22	0.47	0.3	0.41	0.21	0.72	0.22	0.43	0.24	0.64	0.079	0.65	0.49	0.93	0.95	0.93	0.97	0.4	0.83	0.99	0.69	0.25	0.047
chr1_104111742	0.54	-0.0057	0.24	0.046	-0.22	0.057	-0.045	-0.051	0.35	-0.15	-0.014	-0.17	0.48	0.2	0.43	0.28	0.37	0.19	0.76	0.19	0.34	0.2	0.52	0.077	0.33	0.98	0.62	0.87	0.58	0.77	0.97	0.79	0.33	0.44	0.98	0.025
chr1_104111770	-1.4	0.57	-7.3	-1.1	-6.6	-0.41	0.53	0.28	-600	-0.79	0.085	-0.041	1.4	0.56	1.1	0.78	1.1	0.56	2	0.5	1	0.58	1.5	0.17	NA	0.4	NA	0.35	NA	0.55	NA	0.62	NA	0.27	NA	0.82
chr1_10415970	0.29	0.07	-0.82	0.064	0.43	0.068	0.28	0.14	-0.29	-0.024	0.32	-0.089	0.34	0.17	0.28	0.19	0.25	0.14	0.47	0.15	0.3	0.18	0.36	0.061	0.42	0.68	0.006	0.75	0.093	0.64	0.6	0.38	0.35	0.89	0.4	0.15
chr1_10422389	0.77	-0.0033	0.24	-0.058	0.3	0.15	-0.13	0.043	0.2	-0.15	0.41	-0.095	0.47	0.17	0.42	0.22	0.32	0.22	0.54	0.17	0.32	0.16	0.56	0.072	0.15	0.98	0.61	0.8	0.37	0.52	0.84	0.8	0.56	0.35	0.55	0.19
chr1_10422515	0.51	0.0053	-0.57	0.21	0.12	-0.1	1.6	-0.09	-0.4	0.18	0.36	-0.17	0.34	0.12	0.26	0.16	0.22	0.13	0.53	0.12	0.22	0.12	0.31	0.047	0.15	0.97	0.035	0.21	0.61	0.44	0.011	0.45	0.076	0.12	0.26	0.00032
chr1_1042359	-0.081	-0.13	-0.17	-0.027	0.14	0.031	0.011	-0.022	0.063	0.12	-0.23	-0.21	0.24	0.11	0.21	0.14	0.2	0.11	0.31	0.11	0.2	0.12	0.27	0.041	0.75	0.25	0.44	0.85	0.48	0.78	0.97	0.84	0.76	0.33	0.43	3.4e-07
chr1_1042375	-0.034	-0.11	-0.37	-0.18	0.4	-0.021	-0.14	0.077	-0.42	-0.031	-0.36	-0.17	0.21	0.1	0.19	0.12	0.18	0.097	0.29	0.094	0.17	0.1	0.24	0.038	0.88	0.28	0.049	0.13	0.031	0.83	0.66	0.42	0.016	0.77	0.14	1.5e-05
chr1_104238864	9.9	0.29	2.3	1.3	13	-0.6	-1.2	-0.23	1.8	0.5	-3.8	-0.13	0.92	0.46	0.89	0.62	0.91	0.45	1.3	0.43	0.83	0.48	1.1	0.15	2.2e-05	0.58	0.23	0.1	6e-10	0.23	NA	0.62	0.24	0.36	NA	0.39
chr1_1042411	0.00063	0.46	0.32	-0.74	0.69	0.4	-1.5	-0.16	-0.12	0.46	-1.2	0.0041	0.58	0.28	0.5	0.37	0.49	0.28	0.78	0.26	0.52	0.3	0.61	0.083	1	0.12	0.57	0.063	0.21	0.16	0.21	0.56	0.84	0.14	0.12	0.96
chr1_1042467	-0.012	-0.39	1	-0.032	-0.32	-0.0079	-2.1	-0.082	-0.73	0.16	0.69	-0.12	0.52	0.24	0.44	0.33	0.47	0.29	0.67	0.22	0.46	0.29	0.56	0.095	0.98	0.12	0.04	0.93	0.55	0.98	0.018	0.72	0.15	0.59	0.31	0.2
chr1_104248243	-0.26	-0.12	-0.75	-0.029	-0.13	0.0098	-0.83	-0.059	-0.12	-0.016	0.12	-0.24	0.36	0.16	0.32	0.22	0.29	0.17	0.49	0.15	0.32	0.17	0.38	0.055	0.5	0.47	0.026	0.9	0.67	0.96	0.14	0.69	0.72	0.93	0.77	2.1e-05
chr1_104248258	-0.3	0.16	-0.33	0.37	0.6	-0.026	-0.48	0.21	-0.49	-0.13	0.57	-0.2	0.64	0.29	0.48	0.32	0.46	0.26	0.62	0.25	0.47	0.27	0.64	0.094	0.72	0.6	0.55	0.27	0.26	0.92	0.54	0.41	0.37	0.63	0.49	0.033
chr1_10425072	-0.34	0.16	-0.2	0.0025	-0.11	-0.1	-0.54	0.013	0.0068	-0.095	-0.029	-0.1	0.19	0.11	0.21	0.13	0.16	0.11	0.33	0.093	0.18	0.12	0.21	0.042	0.083	0.14	0.35	0.98	0.5	0.36	0.12	0.89	0.97	0.41	0.89	0.016
chr1_10425077	-0.33	0.04	0.089	-0.07	-0.13	-0.039	-0.2	0.067	-0.13	0.059	-0.33	-0.058	0.24	0.099	0.2	0.13	0.17	0.11	0.3	0.097	0.18	0.11	0.26	0.042	0.18	0.69	0.66	0.58	0.45	0.72	0.52	0.49	0.47	0.6	0.23	0.17
chr1_104251558	-0.48	-0.6	-0.51	0.63	0.74	0.41	-5.1	-0.23	0.042	-0.2	-1.7	-0.047	0.81	0.36	0.68	0.46	0.63	0.37	1.1	0.37	0.7	0.37	0.9	0.11	0.73	0.13	0.58	0.22	0.35	0.31	NA	0.57	0.97	0.62	0.4	0.68
chr1_10425845	-0.11	0.13	-0.51	-0.075	-0.19	-0.15	-0.33	-0.069	0.22	-0.11	0.55	-0.12	0.31	0.15	0.27	0.19	0.24	0.15	0.44	0.13	0.24	0.16	0.36	0.06	0.74	0.38	0.073	0.71	0.45	0.31	0.49	0.6	0.38	0.49	0.15	0.046
chr1_10425948	-0.15	0.14	0.19	0.092	0.25	0.15	0.2	-0.035	-0.14	-0.13	-0.14	-0.15	0.33	0.15	0.27	0.19	0.24	0.15	0.45	0.13	0.22	0.15	0.33	0.058	0.68	0.37	0.5	0.64	0.31	0.3	0.7	0.8	0.54	0.41	0.69	0.0075
chr1_10429224	0.08	0.15	-0.71	-0.55	0.22	-0.24	0.77	0.14	-0.24	0.0065	-1	-0.15	0.64	0.22	0.51	0.29	0.42	0.22	0.97	0.21	0.52	0.25	0.54	0.09	0.92	0.5	0.23	0.068	0.64	0.29	0.85	0.53	0.69	0.98	0.12	0.093
chr1_10430757	-0.0035	0.21	-0.025	-0.082	-0.049	-0.12	0.32	0.11	-0.06	0.084	-0.11	-0.13	0.26	0.13	0.22	0.16	0.22	0.12	0.37	0.12	0.21	0.13	0.28	0.047	0.99	0.1	0.91	0.62	0.83	0.32	0.42	0.35	0.78	0.52	0.71	0.0055
chr1_10430767	-0.08	0.012	-0.038	0.27	0.028	-0.15	0.41	0.16	-0.28	0.17	0.13	-0.00098	0.2	0.092	0.16	0.12	0.16	0.092	0.31	0.092	0.16	0.1	0.2	0.037	0.7	0.9	0.82	0.025	0.86	0.1	0.2	0.085	0.088	0.089	0.53	0.98
chr1_10430824	0.008	-0.11	-0.27	0.03	0.024	0.12	0.37	0.11	-0.032	0.14	-0.099	0.021	0.21	0.093	0.17	0.11	0.16	0.094	0.27	0.092	0.16	0.097	0.21	0.037	0.97	0.24	0.11	0.8	0.88	0.21	0.18	0.22	0.84	0.16	0.65	0.57
chr1_10430844	-0.16	-0.1	-0.049	0.11	-0.2	0.01	0.37	-0.15	-0.16	0.02	-0.12	-0.061	0.24	0.11	0.2	0.15	0.18	0.1	0.36	0.097	0.18	0.12	0.25	0.045	0.52	0.37	0.81	0.48	0.27	0.92	0.35	0.13	0.4	0.87	0.66	0.17
chr1_10430849	-0.0034	-0.22	0.22	0.32	-0.18	0.054	0.69	0.048	-0.19	-0.029	0.49	0.02	0.37	0.17	0.31	0.23	0.27	0.16	0.46	0.16	0.26	0.18	0.4	0.072	0.99	0.19	0.49	0.18	0.51	0.74	0.19	0.77	0.49	0.87	0.26	0.78
chr1_104318692	-0.19	0.13	-0.19	0.22	0.3	-0.074	0.064	-0.22	0.2	-0.2	-0.35	-0.04	0.31	0.13	0.25	0.15	0.23	0.12	0.45	0.12	0.23	0.12	0.3	0.046	0.55	0.3	0.45	0.15	0.22	0.54	0.9	0.071	0.4	0.11	0.26	0.38
chr1_104318704	1.2	0.066	-0.0096	0.32	0.67	-0.05	1.2	-0.26	0.39	-0.35	0.31	-0.042	0.47	0.18	0.34	0.26	0.35	0.19	0.61	0.17	0.34	0.17	0.43	0.07	0.031	0.72	0.98	0.25	0.07	0.79	0.12	0.14	0.29	0.044	0.52	0.55
chr1_104318728	-0.16	0.0084	-0.48	0.3	-0.27	-0.087	-1.4	-0.12	-0.07	-0.3	0.42	-0.17	0.39	0.17	0.32	0.23	0.3	0.16	0.56	0.15	0.3	0.15	0.37	0.058	0.71	0.96	0.16	0.21	0.39	0.59	0.044	0.45	0.82	0.053	0.29	0.0036
chr1_104318752	0.86	0.078	0.35	-0.042	0.18	-0.25	0.36	0.18	0.49	-0.35	0.1	-0.14	0.43	0.16	0.34	0.23	0.33	0.17	0.62	0.17	0.33	0.17	0.4	0.065	0.073	0.63	0.33	0.86	0.62	0.15	0.65	0.28	0.15	0.049	0.81	0.034
chr1_104318791	0.26	0.075	0.36	0.057	-0.53	-0.083	-0.2	-0.055	-0.14	0.1	-0.037	-0.14	0.37	0.16	0.32	0.21	0.29	0.16	0.54	0.16	0.3	0.17	0.36	0.063	0.51	0.65	0.29	0.79	0.084	0.6	0.76	0.74	0.66	0.55	0.92	0.022
chr1_104338727	-0.47	0.14	-0.67	0.11	-0.18	0.14	0.2	-0.21	-0.25	-0.22	-0.72	-0.1	0.35	0.14	0.31	0.2	0.26	0.15	0.49	0.14	0.27	0.15	0.36	0.054	0.2	0.34	0.039	0.57	0.49	0.35	0.72	0.13	0.38	0.14	0.063	0.062
chr1_104338753	0.14	-0.058	-0.12	0.18	-0.12	0.098	0.41	-0.031	-0.019	-0.18	0.26	-0.17	0.31	0.12	0.24	0.18	0.24	0.15	0.41	0.14	0.23	0.14	0.35	0.047	0.66	0.64	0.63	0.33	0.61	0.52	0.36	0.83	0.93	0.22	0.48	0.00019
chr1_104338819	0.028	0.18	-0.35	-0.014	0.18	-0.073	-0.34	0.075	-0.13	0.19	0.15	-0.19	0.32	0.13	0.25	0.18	0.23	0.12	0.42	0.14	0.23	0.13	0.37	0.052	0.93	0.15	0.18	0.94	0.46	0.55	0.47	0.6	0.58	0.15	0.71	0.00033
chr1_104338825	2.5	0.18	0.37	0.032	1.6	-0.057	2.7	0.12	-0.47	0.32	2.1	-0.33	0.55	0.18	0.49	0.24	0.43	0.2	0.88	0.2	0.39	0.22	0.65	0.075	0.00013	0.32	0.51	0.9	5e-04	0.78	0.15	0.57	0.27	0.15	0.012	1.4e-05
chr1_104351228	0.39	-0.03	0.015	-0.067	-0.51	0.28	-0.91	0.2	-0.016	-0.41	-0.37	0.034	0.51	0.24	0.44	0.28	0.44	0.23	0.63	0.23	0.45	0.25	0.6	0.097	0.52	0.91	0.98	0.82	0.3	0.23	0.27	0.39	0.98	0.11	0.63	0.72
chr1_10436405	0.61	0.043	0.52	-0.054	0.12	0.13	1.1	0.1	0.35	-0.084	-0.19	-0.065	0.37	0.18	0.33	0.23	0.32	0.19	0.57	0.16	0.34	0.18	0.39	0.068	0.13	0.81	0.14	0.82	0.73	0.5	0.12	0.53	0.32	0.65	0.66	0.34
chr1_10436440	-0.088	-0.056	-0.31	0.039	-0.082	-0.0043	-0.12	-0.1	-0.26	0.075	-0.14	-0.22	0.42	0.21	0.33	0.24	0.34	0.19	0.56	0.2	0.33	0.24	0.39	0.072	0.85	0.79	0.37	0.88	0.82	0.98	0.86	0.61	0.47	0.76	0.75	0.0022
chr1_104405557	3.9	-0.032	-0.25	-0.22	0.45	-0.077	-15	0.18	-0.46	-0.2	2	-0.21	0.7	0.22	0.43	0.29	0.38	0.24	1.1	0.24	0.44	0.23	0.68	0.087	7.4e-05	0.89	0.6	0.48	0.28	0.76	NA	0.47	0.35	0.4	0.034	0.017
chr1_104405587	-0.011	0.27	-0.33	0.19	0.12	-0.37	-0.18	-0.0034	-0.11	-0.18	0.0078	-0.14	0.4	0.18	0.35	0.28	0.31	0.18	0.55	0.17	0.33	0.22	0.46	0.068	0.98	0.14	0.37	0.52	0.71	0.042	0.78	0.98	0.75	0.42	0.99	0.035
chr1_104423659	0.35	0.0044	-0.13	0.13	0.34	-0.098	0.61	-0.024	-0.035	0.026	0.018	-0.17	0.27	0.12	0.22	0.17	0.23	0.12	0.4	0.13	0.23	0.14	0.27	0.044	0.22	0.97	0.56	0.43	0.14	0.42	0.16	0.85	0.88	0.85	0.95	0.00013
chr1_104423675	0.47	-0.27	0.34	0.056	0.071	-0.17	1.2	-0.076	-0.33	0.27	-0.37	-0.23	0.38	0.15	0.32	0.22	0.29	0.17	0.55	0.15	0.31	0.17	0.34	0.056	0.24	0.081	0.31	0.8	0.82	0.31	0.073	0.61	0.32	0.13	0.29	2.8e-05
chr1_10444857	2.4	0.099	-0.66	-0.44	-0.61	0.083	-2.8	-0.22	-1	0.49	1.5	-0.14	0.69	0.23	0.53	0.29	0.42	0.22	1.4	0.24	0.52	0.26	0.87	0.088	0.011	0.67	0.3	0.14	0.18	0.72	NA	0.38	0.093	0.064	0.39	0.11
chr1_10444883	0.8	0.084	-0.052	0.099	0.44	0.2	1.1	-0.24	0.33	-0.033	-0.25	-0.24	0.3	0.12	0.26	0.16	0.25	0.12	0.42	0.13	0.23	0.13	0.3	0.047	0.01	0.49	0.85	0.54	0.088	0.11	0.015	0.062	0.15	0.79	0.43	6.1e-07
chr1_10444893	0.25	0.1	0.13	0.07	-0.029	0.19	-0.035	-0.13	0.42	0.0018	-0.096	-0.25	0.22	0.1	0.2	0.13	0.18	0.099	0.28	0.1	0.19	0.1	0.22	0.039	0.26	0.31	0.54	0.58	0.87	0.053	0.91	0.21	0.031	0.99	0.67	1.1e-10
chr1_10444958	0.58	0.061	-0.28	0.14	0.69	-0.01	0.81	-0.11	0.23	-0.13	-0.51	-0.27	0.35	0.16	0.31	0.2	0.28	0.15	0.45	0.16	0.27	0.17	0.36	0.059	0.12	0.7	0.4	0.51	0.018	0.95	0.1	0.5	0.42	0.46	0.19	4.4e-06
chr1_10444972	0.14	0.14	0.16	0.25	0.65	0.021	-0.19	-0.0069	0.089	-0.045	-0.24	-0.23	0.41	0.18	0.34	0.23	0.33	0.18	0.59	0.17	0.32	0.17	0.39	0.07	0.75	0.44	0.65	0.3	0.066	0.91	0.79	0.97	0.8	0.8	0.58	0.00094
chr1_1044691	4.1	-0.36	-0.86	-0.31	1.1	-0.028	-5.6	-0.23	1.4	0.12	1.3	-0.13	0.76	0.26	0.5	0.37	0.53	0.3	1.3	0.26	0.53	0.28	0.62	0.098	0.00042	0.18	0.14	0.43	0.068	0.93	NA	0.38	0.025	0.69	0.092	0.19
chr1_1044696	0.079	-0.49	-1.3	-0.31	-0.96	0.38	6	0.24	0.24	0.21	-0.55	-0.0036	0.63	0.3	0.53	0.38	0.55	0.31	0.89	0.3	0.54	0.29	0.67	0.11	0.92	0.12	0.033	0.45	0.15	0.23	0.0024	0.45	0.71	0.49	0.55	0.97
chr1_1044715	-0.42	-0.01	0.003	0.54	0.43	-0.16	0.35	0.14	0.11	0.15	-0.51	-0.047	0.46	0.21	0.42	0.29	0.39	0.21	0.53	0.21	0.39	0.23	0.49	0.079	0.42	0.96	0.99	0.078	0.31	0.46	0.58	0.49	0.79	0.52	0.37	0.55
chr1_104476653	0.14	0.026	0.11	0.27	0.24	0.01	-0.044	-0.18	-0.096	-0.011	-0.093	-0.18	0.21	0.096	0.19	0.12	0.15	0.086	0.27	0.091	0.16	0.1	0.23	0.034	0.51	0.79	0.56	0.026	0.12	0.9	0.88	0.054	0.55	0.92	0.69	9.4e-08
chr1_104567933	1.8	-0.008	-0.13	0.00013	0.93	-0.004	6.7	-0.14	0.53	-0.023	0.55	-0.21	0.51	0.21	0.39	0.27	0.42	0.2	0.85	0.19	0.39	0.21	0.51	0.076	0.0028	0.97	0.75	1	0.043	0.98	4.1e-05	0.46	0.21	0.92	0.36	0.0051
chr1_104568023	0.3	-0.23	-0.026	-0.11	0.29	0.11	-0.06	-0.36	0.04	0.091	-0.21	-0.25	0.28	0.12	0.24	0.15	0.21	0.13	0.36	0.12	0.22	0.12	0.29	0.048	0.3	0.055	0.92	0.49	0.18	0.39	0.88	0.003	0.86	0.45	0.5	2.2e-07
chr1_104568060	2.9	-0.42	-0.49	-0.27	0.56	0.26	-6	-0.15	0.86	0.21	1.2	-0.099	0.7	0.21	0.51	0.29	0.43	0.23	1.1	0.22	0.45	0.24	0.61	0.09	0.0028	0.049	0.42	0.38	0.24	0.26	NA	0.5	0.086	0.38	0.12	0.27
chr1_104578823	1.1	-0.25	0.47	0.27	-1.8	0.096	-0.55	-0.046	-1.2	1.2	-1.4	-0.24	1	0.35	0.7	0.54	0.67	0.41	1.7	0.46	0.73	0.46	0.78	0.15	NA	0.51	0.63	0.68	0.043	0.83	NA	0.93	0.27	0.015	0.25	0.11
chr1_104578847	-0.57	-0.07	-0.81	0.046	-0.18	0.51	-0.95	-0.3	-1.3	-0.083	-0.61	-0.15	0.59	0.26	0.52	0.37	0.44	0.29	0.8	0.27	0.47	0.28	0.6	0.098	0.44	0.8	0.18	0.91	0.72	0.095	0.47	0.27	0.015	0.77	0.42	0.13
chr1_10457983	0.04	0.084	0.62	0.29	-0.13	0.23	0.11	-0.032	0.42	0.084	-0.19	0.02	0.33	0.14	0.29	0.2	0.26	0.14	0.42	0.15	0.26	0.14	0.38	0.06	0.91	0.55	0.037	0.16	0.63	0.088	0.82	0.84	0.11	0.55	0.65	0.75
chr1_10458001	0.023	-0.044	-0.13	0.059	0.2	0.027	0.0034	-0.12	-0.049	-0.045	-0.12	-0.19	0.23	0.1	0.19	0.13	0.19	0.11	0.3	0.1	0.2	0.1	0.24	0.04	0.92	0.67	0.51	0.66	0.31	0.8	0.99	0.26	0.81	0.66	0.62	3.4e-06
chr1_10458052	1.4	0.0061	-0.15	-0.049	-0.11	0.079	2.7	-0.3	0.17	-0.17	0.34	-0.17	0.44	0.14	0.28	0.19	0.25	0.15	0.64	0.15	0.28	0.15	0.39	0.055	0.0042	0.97	0.62	0.8	0.67	0.59	0.0013	0.048	0.57	0.26	0.42	0.0026
chr1_10458060	-0.26	0.19	-0.034	-0.23	-0.38	-0.094	-0.12	-0.033	-0.19	-0.21	-0.26	-0.19	0.39	0.17	0.31	0.2	0.27	0.16	0.52	0.15	0.31	0.17	0.38	0.059	0.53	0.27	0.92	0.25	0.18	0.56	0.84	0.83	0.55	0.21	0.53	0.0015
chr1_10458077	-0.16	0.068	0.79	0.13	0.18	-0.071	-1.4	-0.069	-0.17	0.016	-0.0095	-0.23	0.42	0.18	0.39	0.23	0.3	0.19	0.6	0.18	0.34	0.18	0.41	0.067	0.73	0.71	0.065	0.6	0.56	0.72	0.06	0.7	0.64	0.93	0.98	0.00059
chr1_1046143	0.61	-0.36	0.17	-0.34	-0.19	0.018	0.37	0.25	-0.023	0.2	0.32	0.03	0.53	0.23	0.42	0.3	0.43	0.24	0.68	0.27	0.46	0.26	0.6	0.097	0.33	0.13	0.7	0.29	0.7	0.94	0.69	0.36	0.96	0.45	0.67	0.76
chr1_1046182	0.89	0.022	0.11	-0.17	-0.16	0.052	0.1	0.12	0.2	-0.12	0.81	0.014	0.42	0.18	0.36	0.26	0.34	0.18	0.47	0.19	0.33	0.19	0.51	0.073	0.055	0.91	0.77	0.53	0.66	0.78	0.84	0.54	0.57	0.55	0.17	0.85
chr1_1046204	0.38	0.041	-0.35	-0.23	0.59	-0.075	0.55	0.16	0.017	-0.069	-0.36	-0.055	0.3	0.12	0.26	0.16	0.23	0.12	0.36	0.13	0.21	0.14	0.31	0.045	0.23	0.73	0.21	0.15	0.012	0.53	0.15	0.21	0.94	0.61	0.27	0.23
chr1_1046209	0.21	0.0034	-0.33	-0.18	0.42	-0.032	-0.14	0.03	0.091	0.0088	0.4	-0.13	0.25	0.12	0.23	0.13	0.19	0.12	0.32	0.11	0.2	0.12	0.3	0.042	0.4	0.98	0.16	0.16	0.028	0.79	0.67	0.79	0.65	0.94	0.19	0.002
chr1_1046240	0.38	-0.027	0.26	-0.18	0.32	-0.17	0.076	0.17	0.26	-0.056	-0.3	-0.0017	0.23	0.12	0.23	0.14	0.2	0.11	0.3	0.12	0.2	0.12	0.29	0.045	0.11	0.81	0.26	0.2	0.11	0.13	0.81	0.16	0.21	0.65	0.31	0.97
chr1_1046274	0.86	-0.046	0.3	-0.49	0.34	-0.05	1.1	-0.15	0.44	-0.14	-0.58	0.014	0.37	0.18	0.31	0.22	0.29	0.17	0.42	0.17	0.29	0.17	0.44	0.061	0.03	0.8	0.37	0.026	0.27	0.77	0.024	0.4	0.14	0.42	0.23	0.81
chr1_1046283	-0.039	0.02	0.18	-0.1	0.39	0.0076	0.17	-0.12	-0.12	-0.0019	-0.89	-0.039	0.36	0.18	0.32	0.21	0.3	0.16	0.48	0.17	0.32	0.18	0.41	0.064	0.92	0.91	0.59	0.63	0.21	0.96	0.75	0.5	0.74	0.99	0.051	0.54
chr1_1046294	0.34	0.042	0.57	-0.16	0.57	-0.059	-0.011	0.073	0.1	0.073	-0.22	0.058	0.35	0.15	0.31	0.21	0.29	0.17	0.45	0.17	0.29	0.17	0.39	0.058	0.37	0.79	0.081	0.47	0.059	0.73	0.98	0.66	0.74	0.66	0.61	0.32
chr1_1046301	-0.39	0.008	-0.017	-0.14	-0.34	0.13	-0.074	-0.12	-0.34	0.094	0.12	-0.04	0.31	0.12	0.25	0.15	0.23	0.12	0.35	0.12	0.22	0.13	0.29	0.051	0.22	0.95	0.95	0.38	0.15	0.29	0.85	0.36	0.13	0.47	0.7	0.43
chr1_1046309	-0.33	3e-04	-0.19	0.1	0.1	0.17	-0.14	-0.11	0.49	0.13	-0.41	0.095	0.47	0.21	0.41	0.29	0.37	0.22	0.57	0.23	0.39	0.2	0.47	0.079	0.54	1	0.67	0.73	0.8	0.44	0.84	0.64	0.24	0.52	0.44	0.23
chr1_104637286	0.57	-0.12	-0.019	-0.18	-0.18	-0.068	0.21	-0.23	-0.37	-0.45	0.16	-0.21	0.46	0.23	0.44	0.28	0.35	0.23	0.64	0.21	0.37	0.24	0.47	0.086	0.27	0.6	0.97	0.54	0.64	0.78	0.79	0.3	0.35	0.07	0.77	0.014
chr1_10464761	-0.51	0.073	0.3	0.13	-0.55	0.053	-0.32	-0.42	-0.17	0.061	-0.7	-0.063	0.34	0.15	0.34	0.2	0.28	0.15	0.45	0.14	0.27	0.15	0.37	0.06	0.16	0.62	0.39	0.54	0.063	0.73	0.53	0.0028	0.55	0.69	0.08	0.29
chr1_10464887	-0.011	0.11	-0.13	-0.16	0.26	-0.083	-0.87	-0.29	0.11	-0.13	-0.14	0.068	0.38	0.16	0.4	0.24	0.33	0.18	0.52	0.17	0.32	0.2	0.42	0.069	0.98	0.5	0.77	0.51	0.44	0.65	0.16	0.095	0.75	0.51	0.76	0.33
chr1_104654325	0.57	-0.12	-0.072	-0.086	-0.097	0.2	0.34	-0.13	0.52	0.29	0.92	-0.24	0.38	0.14	0.32	0.18	0.3	0.16	0.53	0.15	0.28	0.16	0.5	0.06	0.17	0.38	0.83	0.64	0.76	0.22	0.58	0.39	0.067	0.076	0.11	6.7e-05
chr1_104654344	1.9	-0.12	0.29	-0.22	0.19	0.21	-290	-0.36	0.23	0.13	2	-0.21	0.72	0.31	0.58	0.33	0.52	0.29	1	0.3	0.57	0.3	0.75	0.1	0.073	0.72	0.69	0.52	0.76	0.49	NA	0.26	0.74	0.67	0.088	0.041
chr1_104654389	0.22	-0.032	-0.29	0.04	0.057	0.028	0.36	0.0052	-0.25	-0.019	0.15	-0.16	0.21	0.082	0.18	0.11	0.16	0.084	0.29	0.082	0.17	0.088	0.22	0.037	0.3	0.7	0.1	0.72	0.72	0.74	0.23	0.95	0.15	0.83	0.5	1.4e-05
chr1_104654445	1.1	0.18	0.36	0.002	-0.67	-0.12	2.4	0.084	0.48	-0.16	-0.46	-0.28	0.49	0.2	0.4	0.22	0.32	0.19	0.73	0.19	0.35	0.22	0.52	0.076	0.06	0.39	0.42	0.99	0.05	0.52	0.024	0.66	0.2	0.48	0.45	0.00018
chr1_1046891	-0.13	-0.035	-0.59	-0.13	0.2	-0.15	-1.3	-0.018	0.84	-0.27	-2.4	-0.25	0.6	0.24	0.56	0.28	0.49	0.29	0.79	0.28	0.5	0.25	0.71	0.11	0.86	0.89	0.38	0.66	0.72	0.6	0.31	0.95	0.14	0.29	0.019	0.025
chr1_1046935	-0.13	-0.028	-0.097	-0.17	-0.036	-0.19	-3.4	-0.0055	0.44	-0.21	6.2	-0.45	0.66	0.27	0.53	0.36	0.48	0.26	0.71	0.26	0.5	0.29	0.87	0.096	0.88	0.92	0.88	0.66	0.95	0.48	0.00063	0.98	0.45	0.48	0.00043	2.8e-06
chr1_1047	-0.82	0.097	0.17	-0.17	-0.54	0.21	-0.61	0.094	-0.018	-0.19	-0.5	0.21	0.27	0.12	0.22	0.17	0.23	0.12	0.37	0.13	0.22	0.14	0.32	0.043	0.0034	0.44	0.43	0.32	0.022	0.089	0.13	0.48	0.94	0.17	0.14	1.9e-06
chr1_10472127	0.97	-0.21	1.5	0.093	0.72	0.069	-0.41	-0.18	0.39	-0.12	1.2	-0.19	0.41	0.19	0.42	0.26	0.37	0.19	0.56	0.2	0.4	0.2	0.43	0.085	0.031	0.28	0.00087	0.73	0.071	0.73	0.54	0.39	0.37	0.57	0.0094	0.028
chr1_1047229	-0.34	-0.044	-0.2	-0.24	-0.37	0.23	-1.8	-0.18	0.082	0.13	1	0.058	0.42	0.19	0.37	0.22	0.34	0.18	0.63	0.18	0.33	0.19	0.46	0.068	0.46	0.82	0.61	0.29	0.31	0.21	0.026	0.31	0.81	0.52	0.049	0.39
chr1_10475425	0.64	0.21	0.46	-0.37	0.79	0.28	0.48	0.059	0.036	-0.074	-0.02	-0.16	0.47	0.2	0.43	0.25	0.36	0.2	0.64	0.21	0.39	0.21	0.48	0.071	0.24	0.31	0.33	0.16	0.043	0.17	0.57	0.78	0.93	0.73	0.97	0.025
chr1_10475459	-0.2	-0.13	-0.12	-0.027	0.28	0.38	-1	-0.38	0.098	-0.019	-0.18	-0.28	0.47	0.19	0.39	0.26	0.37	0.2	0.62	0.2	0.37	0.2	0.47	0.076	0.7	0.48	0.77	0.92	0.49	0.056	0.2	0.061	0.81	0.93	0.74	0.00021
chr1_10475466	0.67	-0.056	-0.19	-0.37	0.53	0.44	1.3	-0.32	0.58	0.075	-0.35	-0.32	0.58	0.25	0.54	0.31	0.5	0.26	0.88	0.24	0.45	0.25	0.52	0.086	0.34	0.83	0.77	0.24	0.36	0.1	0.49	0.21	0.24	0.77	0.56	0.00018
chr1_10475475	0.82	0.092	1.2	0.53	1.2	0.38	-2.3	-0.43	1.1	-0.36	-0.94	-0.24	0.63	0.25	0.52	0.34	0.62	0.26	0.79	0.25	0.53	0.25	0.55	0.1	0.31	0.72	0.06	0.14	0.12	0.16	0.074	0.087	0.091	0.17	0.16	0.018
chr1_1048033	0.67	-0.079	-0.039	0.38	0.82	-0.13	0.75	-0.33	0.5	0.024	-0.25	-0.31	0.37	0.15	0.31	0.18	0.29	0.15	0.49	0.15	0.3	0.16	0.46	0.065	0.097	0.6	0.9	0.04	0.0062	0.39	0.19	0.034	0.11	0.88	0.62	2.5e-06
chr1_104841712	0.041	-0.22	-0.13	-0.18	-0.36	-0.034	0.034	0.17	-0.46	0.25	0.15	-0.11	0.46	0.19	0.36	0.26	0.31	0.18	0.72	0.2	0.35	0.21	0.46	0.067	0.94	0.24	0.73	0.5	0.28	0.85	0.97	0.41	0.22	0.25	0.77	0.089
chr1_104841746	1.4	-0.42	-0.54	-0.13	-0.74	-0.28	3	0.044	-0.21	0.22	2.6	-0.12	0.43	0.19	0.35	0.26	0.32	0.21	0.83	0.21	0.32	0.21	0.69	0.073	0.0027	0.028	0.15	0.63	0.028	0.2	0.047	0.83	0.53	0.29	0.0071	0.11
chr1_104841756	-0.11	-0.023	-0.64	0.45	-1	-0.24	-2.8	-0.026	-0.62	0.15	-0.16	-0.24	0.72	0.24	0.45	0.35	0.43	0.27	1.2	0.22	0.46	0.26	0.54	0.093	0.91	0.93	0.21	0.24	0.037	0.39	NA	0.91	0.24	0.58	0.8	0.011
chr1_1049	-0.21	0.066	0.083	-0.15	-0.16	0.17	-0.32	0.026	0.26	-0.39	0.043	0.23	0.28	0.13	0.26	0.18	0.24	0.14	0.38	0.13	0.24	0.15	0.32	0.049	0.48	0.63	0.76	0.4	0.51	0.22	0.44	0.85	0.28	0.0092	0.9	2.3e-06
chr1_10492295	0.072	0.078	0.091	-0.11	0.38	0.075	-0.32	-0.024	-0.012	0.055	-0.11	-0.16	0.39	0.18	0.37	0.2	0.29	0.17	0.53	0.16	0.29	0.17	0.42	0.069	0.86	0.67	0.82	0.58	0.21	0.66	0.61	0.88	0.97	0.75	0.81	0.024
chr1_10492321	0.32	-0.22	-0.36	0.082	-0.69	0.015	0.7	0.12	-0.035	-0.086	0.9	-0.19	0.47	0.18	0.38	0.23	0.31	0.17	0.71	0.17	0.3	0.2	0.57	0.072	0.54	0.22	0.38	0.72	0.033	0.93	0.49	0.5	0.91	0.67	0.19	0.01
chr1_104987760	0.64	-0.035	0.91	0.055	0.031	-0.2	-1.3	-0.23	0.19	0.03	0.56	-0.37	0.5	0.21	0.46	0.25	0.38	0.2	0.7	0.18	0.38	0.2	0.51	0.072	0.27	0.87	0.081	0.83	0.94	0.32	0.19	0.22	0.64	0.88	0.35	2.9e-07
chr1_104987774	0.065	-0.18	0.19	0.05	0.31	-0.18	-0.19	0.21	-0.55	-0.11	-0.26	-0.33	0.45	0.2	0.36	0.26	0.38	0.19	0.64	0.19	0.37	0.19	0.43	0.067	0.9	0.37	0.62	0.85	0.44	0.36	0.82	0.29	0.17	0.58	0.58	1.1e-06
chr1_104987785	0.86	-0.23	-0.46	-0.37	0.67	-0.25	0.12	-0.016	-0.037	-0.3	-0.1	-0.27	0.38	0.18	0.33	0.22	0.34	0.18	0.55	0.17	0.34	0.17	0.38	0.058	0.037	0.22	0.18	0.097	0.06	0.16	0.86	0.93	0.92	0.077	0.81	3.4e-06
chr1_105002549	0.53	0.3	0.13	0.25	-0.11	-0.058	-0.88	0.035	0.34	0.55	2.4	-0.33	0.56	0.3	0.47	0.38	0.45	0.25	0.81	0.29	0.44	0.27	0.66	0.083	0.44	0.34	0.81	0.54	0.82	0.83	0.53	0.91	0.49	0.047	0.0058	8.9e-05
chr1_105002554	0.77	0.24	-0.23	-0.068	0.48	-0.026	0.86	0.15	0.098	0.063	1.7	-0.11	0.49	0.21	0.41	0.29	0.33	0.21	0.64	0.2	0.4	0.21	0.49	0.068	0.17	0.28	0.6	0.83	0.16	0.9	0.3	0.47	0.82	0.76	0.003	0.11
chr1_105002683	5.6	0.097	0.27	0.19	-0.38	-0.3	-2.1	0.055	0.45	-0.22	-0.12	-0.26	0.88	0.2	0.5	0.29	0.41	0.22	1.3	0.23	0.45	0.24	0.54	0.082	0.0022	0.64	0.64	0.52	0.4	0.18	NA	0.82	0.38	0.38	0.85	0.0014
chr1_10503438	0.027	0.32	0.2	0.16	-0.82	-0.04	-0.64	-0.017	0.37	-0.12	0.63	0.029	0.32	0.14	0.27	0.17	0.26	0.13	0.41	0.13	0.25	0.13	0.37	0.055	0.94	0.029	0.47	0.36	0.0026	0.76	0.16	0.89	0.16	0.36	0.11	0.6
chr1_10503498	-0.4	0.19	0.14	-0.0021	-0.051	-0.085	-0.87	-0.012	0.13	0.032	0.16	-0.09	0.3	0.13	0.28	0.18	0.24	0.13	0.4	0.13	0.24	0.14	0.3	0.054	0.2	0.15	0.63	0.99	0.83	0.51	0.048	0.93	0.59	0.83	0.61	0.099
chr1_10503692	0.033	-0.037	0.26	-0.05	0.34	0.17	-0.15	0.21	0.0086	-0.065	-0.13	0.11	0.3	0.13	0.24	0.17	0.22	0.13	0.4	0.13	0.23	0.14	0.31	0.049	0.92	0.79	0.29	0.77	0.13	0.2	0.73	0.12	0.97	0.65	0.7	0.021
chr1_10503718	-0.46	-0.086	0.51	-0.11	0.12	0.13	-0.19	0.12	-0.19	-0.056	-0.27	0.18	0.26	0.12	0.22	0.15	0.21	0.11	0.38	0.11	0.23	0.12	0.26	0.042	0.087	0.49	0.024	0.47	0.58	0.27	0.65	0.27	0.42	0.64	0.31	1.9e-05
chr1_10503722	-1	0.096	0.22	-0.27	-0.046	0.19	-0.99	0.24	0.03	-0.0084	-0.96	0.27	0.38	0.15	0.34	0.19	0.3	0.18	0.56	0.15	0.27	0.16	0.37	0.058	0.014	0.52	0.53	0.18	0.88	0.29	0.14	0.1	0.92	0.96	0.015	3.7e-06
chr1_10503727	-0.37	-0.098	-0.097	0.29	-0.046	0.0085	-0.33	0.11	0.1	0.055	-0.28	0.17	0.31	0.12	0.24	0.18	0.24	0.14	0.41	0.13	0.24	0.13	0.29	0.05	0.26	0.43	0.69	0.1	0.85	0.95	0.46	0.39	0.68	0.67	0.35	0.00088
chr1_10503731	0.45	-0.11	-0.35	-0.15	0.52	0.3	0.82	0.17	-0.089	-0.049	-0.014	0.26	0.45	0.2	0.35	0.24	0.32	0.21	0.62	0.19	0.38	0.2	0.46	0.063	0.37	0.58	0.34	0.55	0.13	0.16	0.3	0.39	0.83	0.82	0.98	2.8e-05
chr1_10503746	7.2	-0.5	1.7	0.53	-0.78	-0.47	1.3	-0.14	0.38	-0.092	-0.013	0.27	1.1	0.21	0.54	0.3	0.48	0.23	2.1	0.25	0.58	0.25	0.62	0.089	NA	0.023	0.008	0.094	0.16	0.048	NA	0.6	0.59	0.72	0.99	0.0026
chr1_10503772	-1.5	0.38	-0.098	0.26	0.39	-0.42	-2.2	-0.15	-0.23	0.19	-0.16	0.1	0.51	0.22	0.41	0.31	0.45	0.23	0.7	0.22	0.42	0.23	0.5	0.088	0.012	0.086	0.83	0.43	0.43	0.071	0.023	0.51	0.62	0.42	0.78	0.24
chr1_10505226	-0.1	0.29	0.82	0.23	0.034	-0.071	-0.44	-0.14	-0.26	-0.086	-0.13	-0.18	0.31	0.15	0.28	0.18	0.25	0.15	0.42	0.14	0.27	0.16	0.34	0.052	0.75	0.054	0.0049	0.22	0.9	0.65	0.34	0.33	0.34	0.59	0.71	0.00046
chr1_10505241	-0.24	0.018	-0.28	-0.11	-0.32	0.042	0.033	-0.21	-0.31	-0.093	-0.13	-0.072	0.31	0.14	0.28	0.18	0.27	0.14	0.39	0.15	0.25	0.14	0.31	0.053	0.46	0.9	0.33	0.54	0.24	0.77	0.94	0.16	0.24	0.51	0.7	0.17
chr1_10505308	0.19	0.29	0.12	0.086	-0.075	0.041	0.22	0.043	0.26	0.11	0.041	-0.05	0.25	0.12	0.23	0.16	0.2	0.12	0.33	0.12	0.21	0.12	0.26	0.045	0.46	0.02	0.61	0.6	0.72	0.72	0.54	0.72	0.23	0.36	0.88	0.27
chr1_10505608	-0.29	0.029	0.16	-0.34	-0.58	0.019	-0.44	-0.029	-0.16	-0.22	-0.78	0.00058	0.34	0.14	0.28	0.2	0.28	0.14	0.44	0.14	0.28	0.16	0.33	0.054	0.42	0.83	0.58	0.1	0.047	0.89	0.37	0.84	0.58	0.18	0.028	0.99
chr1_10505619	-0.34	-0.039	0.065	-0.28	-1.1	0.19	-0.36	-0.15	-0.095	-0.19	-0.55	0.022	0.33	0.16	0.3	0.21	0.29	0.17	0.42	0.16	0.28	0.17	0.36	0.058	0.33	0.8	0.84	0.2	0.00045	0.26	0.44	0.34	0.74	0.26	0.15	0.7
chr1_10505644	-0.44	-0.062	0.082	-0.022	-1.1	0.31	-0.35	-0.43	-0.1	-0.23	-0.52	-0.11	0.34	0.16	0.29	0.21	0.29	0.16	0.42	0.14	0.29	0.18	0.33	0.059	0.22	0.7	0.79	0.92	0.00049	0.048	0.45	0.0029	0.75	0.22	0.14	0.059
chr1_10505654	-0.5	-0.049	-0.12	-0.12	-0.61	0.23	-0.11	-0.35	-0.28	-0.052	-0.59	0.031	0.32	0.15	0.25	0.19	0.24	0.15	0.39	0.14	0.26	0.15	0.35	0.055	0.13	0.74	0.65	0.52	0.015	0.13	0.79	0.015	0.31	0.74	0.11	0.57
chr1_10505656	0.034	-0.0047	-0.014	-0.18	-0.17	0.14	0.19	-0.23	-0.24	-0.25	-0.4	0.034	0.25	0.12	0.22	0.16	0.22	0.12	0.33	0.12	0.21	0.13	0.28	0.045	0.89	0.97	0.95	0.27	0.44	0.26	0.59	0.057	0.26	0.065	0.17	0.44
chr1_10505659	0.29	-0.018	0.19	-0.32	-0.063	0.054	0.25	-0.27	-0.071	-0.21	-0.49	-0.041	0.25	0.12	0.21	0.15	0.2	0.12	0.33	0.12	0.21	0.13	0.27	0.046	0.27	0.87	0.39	0.041	0.76	0.65	0.49	0.025	0.74	0.093	0.079	0.37
chr1_10505666	0.16	-0.03	0.1	-0.088	0.092	0.089	0.12	-0.23	-0.096	-0.13	-0.48	-0.07	0.25	0.12	0.22	0.14	0.2	0.12	0.35	0.12	0.2	0.12	0.27	0.044	0.53	0.8	0.64	0.55	0.66	0.48	0.74	0.062	0.64	0.28	0.084	0.11
chr1_10505696	-0.043	0.029	0.46	-0.21	-0.078	-0.0083	0.068	-0.026	-0.1	-0.11	-0.52	-0.047	0.26	0.11	0.22	0.14	0.19	0.11	0.32	0.11	0.21	0.13	0.26	0.043	0.87	0.79	0.042	0.14	0.69	0.94	0.84	0.81	0.62	0.37	0.06	0.28
chr1_10508302	-0.42	0.18	0.3	-0.071	-0.067	0.16	-0.44	-0.17	0.0037	0.16	0.04	0.049	0.3	0.13	0.25	0.18	0.23	0.13	0.4	0.13	0.23	0.15	0.3	0.052	0.18	0.17	0.25	0.7	0.78	0.23	0.31	0.21	0.99	0.29	0.9	0.35
chr1_105088	0.39	-0.039	-0.019	0.065	0.075	-0.056	0.74	-0.14	-0.045	0.15	0.02	-0.1	0.25	0.11	0.22	0.15	0.19	0.11	0.33	0.11	0.19	0.12	0.24	0.044	0.12	0.72	0.93	0.68	0.69	0.62	0.034	0.19	0.82	0.21	0.94	0.02
chr1_10509089	-1.1	-0.14	-1.4	-0.15	-0.45	-0.04	-0.34	-0.036	-0.86	-0.51	-0.35	0.12	0.38	0.16	0.34	0.19	0.28	0.16	0.49	0.15	0.3	0.17	0.37	0.053	0.0069	0.4	0.00013	0.44	0.12	0.8	0.55	0.82	0.0062	0.003	0.38	0.023
chr1_10509093	-1	0.16	-0.4	-0.041	-0.41	0.11	-1.3	-0.089	-0.91	-0.53	-0.39	0.083	0.38	0.15	0.28	0.2	0.25	0.14	0.53	0.14	0.26	0.15	0.36	0.058	0.012	0.29	0.18	0.84	0.12	0.47	0.043	0.54	0.00067	0.00068	0.31	0.15
chr1_10509110	-0.12	0.15	-0.52	-0.095	0.24	-0.053	0.27	-0.029	-0.75	-0.21	0.021	0.058	0.21	0.094	0.18	0.12	0.16	0.087	0.29	0.088	0.17	0.096	0.21	0.036	0.57	0.12	0.0042	0.45	0.14	0.54	0.38	0.75	2.2e-05	0.031	0.92	0.11
chr1_10509150	-0.17	-0.078	0.0072	-0.077	-0.17	0.027	-0.18	0.041	-0.43	-0.12	0.043	0.046	0.18	0.093	0.17	0.11	0.16	0.088	0.25	0.084	0.15	0.091	0.19	0.033	0.37	0.4	0.97	0.49	0.27	0.76	0.48	0.63	0.0039	0.17	0.82	0.17
chr1_10509164	-0.3	-0.077	-0.05	-0.093	-0.26	-0.12	-0.074	0.12	-0.52	0.051	0.06	0.24	0.24	0.11	0.2	0.14	0.19	0.11	0.32	0.1	0.19	0.11	0.25	0.04	0.23	0.47	0.81	0.51	0.17	0.26	0.83	0.23	0.0071	0.63	0.82	2.6e-09
chr1_10510396	0.32	-0.074	0.56	-0.11	0.38	0.015	0.64	0.049	0.008	0.06	-0.095	-0.026	0.27	0.13	0.24	0.15	0.22	0.13	0.41	0.13	0.23	0.13	0.31	0.05	0.26	0.57	0.025	0.46	0.092	0.91	0.15	0.7	0.97	0.64	0.77	0.61
chr1_10510420	0.23	-0.014	0.74	-0.25	0.35	0.1	-0.068	0.2	-0.27	-0.011	0.055	-0.0075	0.26	0.12	0.25	0.16	0.22	0.13	0.36	0.12	0.22	0.12	0.29	0.046	0.41	0.91	0.0036	0.12	0.11	0.42	0.86	0.084	0.23	0.93	0.86	0.87
chr1_10510447	-0.56	-0.2	-0.78	0.16	-0.77	0.28	0.73	0.056	-0.096	0.2	0.53	0.15	0.36	0.17	0.38	0.21	0.3	0.15	0.51	0.15	0.31	0.17	0.4	0.068	0.15	0.25	0.058	0.46	0.015	0.065	0.22	0.72	0.77	0.25	0.22	0.027
chr1_10510454	-0.44	-0.075	-0.38	0.33	-0.21	-0.16	-0.28	-0.058	-0.31	-0.16	0.59	0.011	0.32	0.16	0.3	0.22	0.24	0.16	0.44	0.17	0.26	0.16	0.33	0.065	0.19	0.64	0.22	0.13	0.4	0.31	0.57	0.74	0.27	0.33	0.091	0.86
chr1_1051104	1.4	0.14	0.14	0.26	0.39	0.12	4.5	-0.057	-1.3	0.23	5.3	-0.18	0.67	0.23	0.52	0.32	0.44	0.24	0.93	0.26	0.46	0.26	0.93	0.11	0.12	0.55	0.82	0.44	0.42	0.63	0.069	0.83	0.01	0.39	0.031	0.084
chr1_105112	0.37	-0.022	0.25	0.25	0.36	0.042	0.18	0.11	-0.3	-0.0018	-0.16	0.042	0.26	0.12	0.27	0.16	0.22	0.12	0.36	0.11	0.21	0.12	0.29	0.045	0.18	0.85	0.38	0.12	0.099	0.73	0.65	0.32	0.16	0.99	0.6	0.35
chr1_10516714	-0.23	0.089	-0.32	0.45	0.52	0.079	-0.2	0.15	0.069	-0.017	0.26	-0.039	0.31	0.14	0.25	0.16	0.24	0.13	0.46	0.14	0.24	0.14	0.3	0.052	0.47	0.53	0.22	0.006	0.033	0.56	0.71	0.3	0.79	0.9	0.41	0.46
chr1_10516810	-0.016	-0.17	0.34	-0.21	-0.15	0.022	0.29	-0.12	-0.27	0.38	-0.16	-0.056	0.43	0.16	0.3	0.22	0.32	0.19	0.61	0.17	0.29	0.19	0.38	0.06	0.97	0.28	0.27	0.34	0.66	0.91	0.71	0.49	0.38	0.053	0.71	0.35
chr1_10516814	0.79	-0.15	0.32	-0.34	0.29	-0.067	0.52	-0.11	-0.12	0.091	0.018	-0.055	0.34	0.13	0.28	0.17	0.26	0.13	0.48	0.13	0.26	0.14	0.31	0.047	0.027	0.25	0.28	0.047	0.28	0.61	0.34	0.4	0.64	0.5	0.96	0.25
chr1_105192629	-1.1	0.033	-0.42	0.52	0.15	0.17	-0.78	0.48	-0.21	0.18	-0.48	0.004	0.5	0.23	0.48	0.38	0.4	0.25	0.63	0.22	0.38	0.24	0.55	0.087	0.058	0.89	0.44	0.2	0.73	0.51	0.34	0.037	0.62	0.46	0.47	0.96
chr1_105192639	-0.51	0.27	0.062	-0.2	-0.68	0.34	0.98	0.2	1.2	0.3	-0.47	0.035	0.56	0.24	0.47	0.35	0.45	0.25	0.72	0.24	0.45	0.28	0.59	0.093	0.45	0.28	0.91	0.58	0.17	0.19	0.34	0.42	0.018	0.3	0.52	0.71
chr1_105192641	-1.3	0.61	-0.39	0.083	-0.51	0.065	-0.65	0.31	-0.09	-0.36	-0.67	-0.11	0.55	0.22	0.45	0.31	0.42	0.24	0.74	0.24	0.42	0.21	0.61	0.088	0.052	0.0062	0.45	0.8	0.27	0.79	0.55	0.2	0.85	0.1	0.39	0.23
chr1_105192661	0.68	0.04	0.29	-0.18	0.41	0.46	0.35	-0.28	0.82	0.046	1	-0.09	0.5	0.22	0.42	0.31	0.38	0.22	0.65	0.22	0.4	0.24	0.5	0.086	0.23	0.86	0.54	0.58	0.32	0.045	0.68	0.22	0.06	0.85	0.076	0.3
chr1_105192683	-0.1	0.13	0.09	-0.36	-0.014	0.62	-0.7	-0.23	0.41	-0.026	0.96	-0.0068	0.48	0.2	0.42	0.3	0.38	0.22	0.57	0.22	0.37	0.23	0.55	0.085	0.85	0.53	0.85	0.26	0.97	0.0051	0.32	0.31	0.31	0.91	0.14	0.94
chr1_105196720	0.31	0.095	0.06	-0.0095	0.042	-0.013	0.32	0.01	0.084	-0.071	0.058	-0.13	0.21	0.096	0.19	0.13	0.18	0.099	0.32	0.099	0.19	0.1	0.24	0.039	0.15	0.32	0.76	0.94	0.81	0.9	0.34	0.92	0.66	0.5	0.82	0.00097
chr1_105196816	0.13	-0.077	0.45	0.0036	0.11	-0.042	-0.24	-0.089	0.19	-0.051	-0.042	0.022	0.21	0.1	0.2	0.14	0.17	0.098	0.28	0.095	0.18	0.1	0.22	0.038	0.55	0.44	0.03	0.98	0.5	0.67	0.42	0.36	0.31	0.62	0.85	0.56
chr1_10520369	0.13	0.018	-0.27	0.16	-0.0054	0.093	0.057	-0.044	0.39	-0.05	0.29	-0.072	0.25	0.11	0.21	0.13	0.2	0.1	0.35	0.11	0.19	0.13	0.25	0.044	0.63	0.87	0.21	0.22	0.98	0.38	0.88	0.69	0.044	0.69	0.26	0.1
chr1_10520469	-0.03	0.089	0.15	0.059	0.019	-0.0078	0.094	-0.026	-0.1	-0.041	-0.38	-0.058	0.23	0.11	0.19	0.14	0.18	0.1	0.31	0.1	0.17	0.11	0.25	0.042	0.9	0.41	0.44	0.67	0.92	0.94	0.77	0.8	0.57	0.71	0.14	0.17
chr1_10521318	-0.27	-0.14	0.28	0.47	-0.83	0.021	-0.23	-0.016	1.2	0.26	0.16	-0.081	0.46	0.2	0.4	0.26	0.39	0.22	0.64	0.2	0.37	0.2	0.44	0.079	0.61	0.47	0.51	0.08	0.05	0.92	0.79	0.94	0.0025	0.2	0.74	0.31
chr1_10524944	-0.43	-0.12	-0.13	-0.15	-0.71	0.028	-0.083	-0.19	-0.057	0.024	0.24	-0.025	0.34	0.14	0.29	0.19	0.27	0.15	0.45	0.16	0.26	0.17	0.35	0.059	0.23	0.38	0.67	0.45	0.01	0.85	0.87	0.24	0.83	0.89	0.51	0.67
chr1_105256911	1.6	-0.055	0.67	0.18	0.097	-0.024	2	-0.018	0.062	0.051	0.88	-0.22	0.49	0.15	0.42	0.2	0.36	0.16	0.64	0.16	0.31	0.18	0.62	0.065	0.0055	0.72	0.15	0.39	0.8	0.88	0.013	0.91	0.85	0.78	0.27	0.00073
chr1_10528367	4.1	0.21	1.3	0.5	1.1	0.48	-37	-0.095	-0.36	0.11	16	0.035	0.83	0.39	0.76	0.51	0.68	0.43	1	0.4	0.72	0.4	0.96	0.1	0.0065	0.62	0.28	0.4	0.24	0.3	NA	0.83	0.73	0.8	3.6e-06	0.73
chr1_10528690	0.096	-0.042	0.43	-0.017	0.035	-0.14	-0.77	0.026	0.024	-0.055	0.029	-0.19	0.26	0.11	0.27	0.15	0.2	0.12	0.35	0.12	0.21	0.12	0.31	0.043	0.72	0.7	0.13	0.91	0.86	0.24	0.041	0.83	0.91	0.64	0.93	6.7e-06
chr1_10528805	1.1	-0.35	0.0078	-0.44	1	-0.025	3.9	-0.0068	0.64	-0.063	-0.81	-0.16	0.62	0.29	0.51	0.39	0.55	0.32	0.89	0.27	0.56	0.3	0.6	0.1	0.16	0.24	0.99	0.31	0.12	0.94	0.041	0.98	0.35	0.84	0.28	0.14
chr1_10530749	1.2	0.35	-0.29	-0.1	-0.12	-0.55	-0.74	0.15	0.73	0.026	3.9	-0.23	0.53	0.24	0.38	0.29	0.41	0.2	0.6	0.21	0.4	0.22	0.72	0.094	0.05	0.16	0.48	0.73	0.8	0.0085	0.32	0.49	0.095	0.91	0.00016	0.016
chr1_10533258	-0.29	-0.13	-0.013	0.5	0.049	0.12	-0.32	-0.26	-0.05	0.2	0.2	-0.065	0.5	0.23	0.41	0.3	0.37	0.24	0.56	0.22	0.38	0.26	0.53	0.085	0.62	0.58	0.98	0.12	0.9	0.64	0.63	0.24	0.9	0.45	0.75	0.44
chr1_105342847	0.48	0.29	0.33	0.13	0.56	0.1	0.96	-0.063	0.2	0.067	-0.64	-0.22	0.45	0.21	0.37	0.26	0.37	0.21	0.62	0.2	0.36	0.22	0.44	0.075	0.34	0.16	0.4	0.62	0.17	0.62	0.23	0.76	0.59	0.77	0.19	0.0034
chr1_105342982	0.54	0.027	0.52	0.098	0.21	-0.021	0.58	-0.084	0.085	0.0013	-0.7	-0.26	0.46	0.18	0.36	0.23	0.31	0.19	0.72	0.17	0.33	0.18	0.49	0.065	0.3	0.88	0.17	0.67	0.52	0.91	0.58	0.62	0.81	0.99	0.22	7.2e-05
chr1_10535507	0.11	-0.18	-0.024	-0.4	0.31	0.1	-1.5	-0.2	-0.45	0.2	0.71	-0.19	0.52	0.19	0.35	0.28	0.32	0.21	0.71	0.22	0.34	0.19	0.45	0.081	0.86	0.35	0.95	0.16	0.35	0.63	0.14	0.37	0.22	0.31	0.16	0.017
chr1_10535538	0.28	0.025	0.3	-0.082	-0.079	0.0018	-0.068	-0.025	-0.0014	-0.051	-0.021	-0.12	0.21	0.094	0.18	0.12	0.16	0.093	0.28	0.09	0.16	0.092	0.2	0.036	0.2	0.79	0.094	0.49	0.63	0.98	0.81	0.78	0.99	0.59	0.92	0.00082
chr1_10535540	0.1	0.12	-0.15	-0.005	0.13	0.0032	-0.062	-0.13	0.003	-0.048	-0.12	-0.11	0.24	0.1	0.2	0.14	0.21	0.11	0.34	0.11	0.19	0.11	0.25	0.04	0.67	0.27	0.47	0.97	0.53	0.98	0.86	0.23	0.99	0.66	0.63	0.0049
chr1_10535544	0.01	0.00033	-0.32	0.012	0.18	0.1	0.014	-0.0074	-0.11	0.12	-0.18	-0.042	0.24	0.11	0.2	0.14	0.19	0.099	0.31	0.1	0.19	0.1	0.26	0.04	0.97	1	0.11	0.93	0.34	0.31	0.97	0.94	0.57	0.27	0.52	0.29
chr1_10542936	NA	NA	NA	NA	NA	NA	NA	NA	NA	NA	NA	NA	NA	NA	NA	NA	NA	NA	NA	NA	NA	NA	NA	NA	NA	NA	NA	NA	NA	NA	NA	NA	NA	NA	NA	NA
chr1_1054320	0.69	-0.11	0.64	-0.17	0.49	0.29	-0.64	-0.36	0.74	0.035	0.9	-0.15	0.41	0.19	0.39	0.3	0.3	0.19	0.57	0.19	0.33	0.19	0.43	0.06	0.12	0.56	0.13	0.58	0.12	0.13	0.36	0.062	0.035	0.85	0.058	0.012
chr1_1054336	-0.02	-0.12	-0.0088	0.0017	-0.11	0.13	-0.76	-0.24	0.72	0.1	0.21	-0.19	0.4	0.2	0.38	0.25	0.39	0.2	0.56	0.18	0.32	0.22	0.46	0.066	0.96	0.54	0.98	0.99	0.8	0.53	0.26	0.19	0.036	0.65	0.68	0.0047
chr1_105458940	2	-0.074	-0.16	0.15	0.81	-0.073	5.7	-0.17	-0.36	-0.052	0.53	0.12	0.44	0.16	0.31	0.2	0.32	0.15	0.77	0.16	0.32	0.16	0.37	0.065	5.5e-05	0.64	0.63	0.47	0.017	0.62	1.6e-06	0.27	0.29	0.76	0.18	0.073
chr1_105458948	2	-0.31	-0.83	-0.12	0.52	0.1	4.9	0.36	0.53	-0.26	1.8	0.16	0.56	0.22	0.42	0.27	0.41	0.22	0.83	0.21	0.41	0.21	0.56	0.089	0.0039	0.17	0.076	0.66	0.25	0.65	0.00093	0.099	0.24	0.24	0.0066	0.083
chr1_105459006	-3.3	0.013	-0.84	-0.37	1.1	-0.068	-1.2	-0.024	0.45	-0.31	0.48	-0.08	1.7	0.26	0.46	0.3	0.48	0.26	3.3	0.26	0.44	0.27	0.58	0.087	NA	0.96	0.1	0.24	0.047	0.8	NA	0.93	0.36	0.27	0.5	0.36
chr1_10547543	-0.22	0.007	0.33	0.23	0.34	0.05	-0.62	-0.19	-0.055	-0.098	-0.11	-0.038	0.37	0.16	0.3	0.2	0.27	0.15	0.52	0.15	0.27	0.19	0.35	0.06	0.58	0.97	0.29	0.26	0.22	0.75	0.31	0.22	0.84	0.61	0.77	0.52
chr1_10547989	0.63	0.064	0.61	-0.62	-0.72	0.41	2	-0.094	-0.47	-0.14	0.018	0.012	0.48	0.24	0.46	0.25	0.45	0.23	0.58	0.2	0.41	0.24	0.59	0.1	0.25	0.79	0.23	0.015	0.15	0.084	0.004	0.65	0.3	0.58	0.98	0.91
chr1_1054830	-0.71	-0.096	-0.56	0.2	-0.16	-0.28	-1.8	0.054	0.012	-0.012	0.71	-0.15	0.44	0.2	0.43	0.27	0.4	0.23	0.53	0.21	0.46	0.24	0.55	0.088	0.14	0.64	0.25	0.46	0.71	0.23	0.0033	0.8	0.98	0.96	0.28	0.087
chr1_105484500	0.46	0.061	1	-0.19	0.14	0.048	-0.091	-0.069	0.23	0.058	-0.1	-0.054	0.48	0.22	0.39	0.3	0.36	0.21	0.62	0.21	0.37	0.21	0.44	0.08	0.4	0.79	0.014	0.56	0.72	0.83	0.91	0.75	0.57	0.79	0.83	0.49
chr1_105484511	0.11	-0.089	0.049	0.0058	0.4	0.097	-0.14	-0.018	0.16	-0.058	-0.12	-0.093	0.29	0.13	0.22	0.17	0.22	0.14	0.37	0.13	0.23	0.13	0.3	0.048	0.71	0.48	0.83	0.97	0.072	0.48	0.72	0.89	0.5	0.66	0.71	0.054
chr1_1054852	0.68	-0.092	-1	0.57	0.61	0.02	1.2	-0.3	-0.092	-0.46	-0.48	-0.058	0.59	0.24	0.51	0.31	0.55	0.25	0.77	0.27	0.48	0.28	0.69	0.11	0.36	0.71	0.075	0.084	0.35	0.94	0.3	0.3	0.87	0.12	0.61	0.58
chr1_1054876	-0.046	-0.4	0.3	0.39	-0.44	-0.075	-0.99	0.06	0.44	0.072	0.066	-0.16	0.5	0.19	0.41	0.29	0.38	0.21	0.67	0.2	0.4	0.21	0.54	0.08	0.94	0.041	0.51	0.21	0.29	0.73	0.28	0.76	0.32	0.73	0.92	0.042
chr1_10551648	0.2	0.014	-0.69	0.064	0.4	0.058	0.63	-0.018	-0.069	0.2	-0.098	-0.28	0.32	0.12	0.23	0.17	0.24	0.12	0.47	0.14	0.22	0.13	0.32	0.044	0.55	0.9	0.0034	0.71	0.11	0.63	0.23	0.89	0.76	0.11	0.77	2.6e-10
chr1_10551745	0.48	0.22	-0.89	0.088	-0.44	-0.11	5.7	0.18	0.22	0.43	-0.13	0.015	0.53	0.19	0.34	0.22	0.32	0.18	0.82	0.18	0.39	0.19	0.43	0.067	0.44	0.25	0.015	0.7	0.2	0.54	7.2e-05	0.32	0.6	0.023	0.79	0.82
chr1_10553149	-0.62	0.26	-0.34	0.28	-0.035	-0.21	-0.55	-0.056	-0.38	0.1	0.34	0.032	0.33	0.16	0.31	0.2	0.27	0.15	0.41	0.16	0.32	0.17	0.37	0.065	0.071	0.1	0.29	0.17	0.9	0.16	0.22	0.72	0.27	0.56	0.4	0.62
chr1_10553159	-0.11	-0.087	0.0013	0.76	0.24	-0.25	0.48	0.025	-0.17	0.32	0.71	0.035	0.39	0.18	0.36	0.22	0.3	0.17	0.5	0.17	0.29	0.19	0.42	0.071	0.79	0.63	1	0.00087	0.44	0.15	0.41	0.89	0.59	0.099	0.13	0.62
chr1_10557389	0.35	-0.21	0.39	-0.32	0.035	0.41	-0.8	-0.14	0.46	0.21	0.09	-0.14	0.44	0.19	0.35	0.25	0.32	0.21	0.57	0.18	0.34	0.2	0.44	0.068	0.48	0.28	0.3	0.22	0.92	0.062	0.25	0.46	0.2	0.29	0.85	0.04
chr1_10557438	0.18	-0.094	-0.095	-0.19	0.094	0.17	-0.18	-0.26	-0.22	-0.25	0.24	-0.051	0.3	0.15	0.26	0.17	0.22	0.14	0.41	0.15	0.23	0.14	0.31	0.047	0.57	0.53	0.73	0.28	0.68	0.23	0.69	0.081	0.34	0.081	0.47	0.27
chr1_10557463	0.76	0.19	-0.82	-0.15	0.31	-0.52	1.7	0.29	0.77	-0.32	0.11	0.14	0.55	0.24	0.5	0.33	0.39	0.24	0.6	0.23	0.36	0.23	0.45	0.082	0.25	0.43	0.15	0.67	0.47	0.033	0.023	0.22	0.045	0.17	0.83	0.094
chr1_105589478	4.1	-0.17	1.2	-0.3	2	0.15	8.2	-0.012	0.97	-0.05	0.52	-0.087	0.66	0.18	0.48	0.27	0.51	0.19	0.87	0.18	0.39	0.2	0.43	0.071	2.6e-06	0.37	0.03	0.28	0.00062	0.43	5e-06	0.95	0.02	0.8	0.28	0.22
chr1_105589494	0.6	0.028	-0.17	0.23	0.48	-0.12	0.83	0.02	-0.15	0.07	0.52	-0.2	0.42	0.15	0.32	0.21	0.33	0.16	0.55	0.15	0.31	0.17	0.43	0.055	0.2	0.86	0.62	0.29	0.17	0.45	0.2	0.89	0.65	0.68	0.28	0.00026
chr1_105589508	0.91	0.0029	-0.37	0.34	1.3	-0.28	0.23	-0.17	0.79	0.21	0.72	-0.32	0.48	0.2	0.41	0.28	0.4	0.21	0.59	0.2	0.43	0.21	0.52	0.071	0.098	0.99	0.41	0.25	0.0028	0.19	0.75	0.4	0.099	0.34	0.24	6.2e-06
chr1_105595610	NA	NA	NA	NA	NA	NA	NA	NA	NA	NA	NA	NA	NA	NA	NA	NA	NA	NA	NA	NA	NA	NA	NA	NA	NA	NA	NA	NA	NA	NA	NA	NA	NA	NA	NA	NA
chr1_1056	-0.22	0.042	0.19	-0.098	-0.2	0.11	-0.052	0.027	-0.2	-0.39	0.28	0.18	0.28	0.14	0.26	0.18	0.25	0.13	0.36	0.13	0.22	0.15	0.31	0.047	0.46	0.77	0.48	0.59	0.42	0.42	0.89	0.83	0.39	0.0086	0.4	0.00016
chr1_1056127	0.85	0.038	0.31	-0.15	0.34	-0.044	-0.34	0.13	0.45	-0.01	0.51	-0.18	0.33	0.12	0.28	0.16	0.25	0.12	0.41	0.13	0.24	0.14	0.42	0.054	0.015	0.76	0.29	0.36	0.19	0.72	0.45	0.34	0.071	0.94	0.27	0.00066
chr1_1056179	0.088	0.093	-0.23	-0.19	-0.24	-0.073	-0.12	0.029	-0.17	-0.087	-0.079	-0.16	0.25	0.095	0.22	0.13	0.18	0.11	0.33	0.1	0.18	0.11	0.26	0.042	0.73	0.33	0.31	0.13	0.19	0.5	0.72	0.78	0.35	0.43	0.77	0.00014
chr1_1056202	0.23	-0.098	-0.063	0.035	0.34	-0.15	-0.24	-0.052	-0.54	-0.0021	0.31	-0.19	0.31	0.12	0.31	0.16	0.24	0.13	0.41	0.13	0.24	0.13	0.31	0.05	0.48	0.43	0.85	0.83	0.17	0.26	0.59	0.69	0.027	0.99	0.35	0.00012
chr1_1056261	-0.11	-0.17	0.91	-0.2	0.35	0.12	-1.3	0.15	0.25	0.29	-0.12	-0.11	0.38	0.17	0.36	0.21	0.31	0.16	0.51	0.17	0.31	0.18	0.38	0.059	0.79	0.34	0.02	0.36	0.27	0.47	0.034	0.39	0.44	0.11	0.76	0.065
chr1_10563891	-0.14	0.017	0.43	-0.21	-0.24	0.17	-1	-0.12	0.1	-0.12	-0.22	0.05	0.27	0.14	0.24	0.17	0.24	0.15	0.37	0.15	0.23	0.15	0.29	0.054	0.62	0.91	0.085	0.24	0.32	0.27	0.01	0.42	0.65	0.43	0.47	0.36
chr1_10563948	-0.02	0.015	-0.52	0.46	0.54	0.077	-0.58	0.012	-0.68	0.1	0.9	-0.048	0.43	0.17	0.34	0.22	0.34	0.17	0.44	0.17	0.32	0.18	0.55	0.069	0.97	0.93	0.15	0.046	0.13	0.66	0.23	0.95	0.043	0.57	0.18	0.48
chr1_105660720	-0.1	0.031	0.25	0.052	0.24	0.11	-2	0.3	-0.6	-0.23	-1.2	-0.26	0.66	0.24	0.6	0.28	0.41	0.24	1.2	0.22	0.43	0.2	0.58	0.094	0.91	0.9	0.73	0.86	0.59	0.64	NA	0.18	0.21	0.26	0.093	0.0066
chr1_105660748	2	-0.4	-0.47	-0.015	0.93	0.019	-1.6	0.015	-1.9	0.073	-1.1	0.12	0.78	0.26	0.54	0.34	0.54	0.29	1.2	0.29	0.62	0.27	0.8	0.11	0.12	0.14	0.46	0.97	0.15	0.95	NA	0.96	0.016	0.79	0.39	0.29
chr1_10567001	0.1	0.023	-0.45	0.11	0.45	-0.1	0.19	0.13	-0.27	-0.17	-0.23	-0.07	0.25	0.11	0.21	0.14	0.2	0.11	0.33	0.11	0.21	0.11	0.24	0.04	0.7	0.83	0.039	0.46	0.03	0.37	0.59	0.25	0.21	0.14	0.36	0.079
chr1_10567010	-0.12	0.25	0.027	0.24	0.034	-0.18	-0.72	-0.26	1	0.45	0.35	-0.079	0.43	0.21	0.41	0.29	0.38	0.22	0.58	0.21	0.38	0.23	0.49	0.08	0.8	0.25	0.95	0.43	0.93	0.44	0.31	0.23	0.011	0.05	0.53	0.32
chr1_10567012	0.053	0.055	-0.51	0.031	-0.019	0.05	-0.0086	-0.1	-0.27	-0.049	0.078	-0.022	0.28	0.13	0.24	0.17	0.24	0.13	0.37	0.12	0.24	0.13	0.28	0.044	0.85	0.66	0.041	0.85	0.94	0.7	0.98	0.39	0.28	0.71	0.79	0.61
chr1_10567033	0.92	-0.24	0.42	-0.014	0.64	-0.037	-0.46	-0.4	0.3	-0.4	1.2	-0.26	0.42	0.2	0.38	0.24	0.36	0.2	0.58	0.18	0.36	0.2	0.42	0.069	0.046	0.25	0.3	0.95	0.098	0.86	0.52	0.029	0.44	0.044	0.0086	0.00015
chr1_10567785	0.76	0.073	-0.36	0.23	0.42	0.018	1.4	0.19	-0.3	0.095	0.9	-0.21	0.39	0.18	0.38	0.22	0.33	0.19	0.54	0.18	0.35	0.19	0.46	0.068	0.072	0.7	0.38	0.3	0.23	0.92	0.027	0.3	0.42	0.62	0.083	0.0021
chr1_10567811	0.37	-0.033	0.91	-0.099	0.48	0.019	-1.1	0.052	-0.17	-0.12	-0.16	-0.12	0.37	0.17	0.35	0.22	0.28	0.17	0.49	0.16	0.32	0.17	0.37	0.06	0.36	0.85	0.014	0.66	0.1	0.91	0.045	0.75	0.62	0.49	0.68	0.041
chr1_10567826	-0.55	-0.18	-0.076	-0.18	-0.19	0.21	-0.53	-0.0023	-0.89	0.0053	0.0078	-0.0054	0.3	0.13	0.27	0.17	0.25	0.13	0.4	0.13	0.25	0.15	0.29	0.053	0.078	0.16	0.78	0.29	0.45	0.095	0.23	0.99	0.00045	0.97	0.98	0.92
chr1_10567896	-0.7	-0.1	-1.3	0.013	-0.51	0.059	1.1	-0.059	-0.65	0.3	-0.32	0.21	0.49	0.23	0.47	0.3	0.48	0.23	0.63	0.23	0.44	0.24	0.57	0.084	0.22	0.66	0.018	0.97	0.35	0.8	0.16	0.8	0.19	0.22	0.65	0.014
chr1_10568998	0.44	-0.11	-0.78	0.66	0.29	-0.48	2.5	0.068	-1.1	0.7	-0.61	-0.17	0.68	0.28	0.54	0.36	0.51	0.24	0.93	0.28	0.49	0.31	0.73	0.11	0.63	0.7	0.22	0.091	0.62	0.052	0.31	0.82	0.055	0.032	0.57	0.13
chr1_10569014	-0.57	0.25	-0.76	-0.55	1.1	0.092	0.22	0.1	-0.46	0.79	-1.3	-0.24	0.84	0.41	0.64	0.46	0.65	0.35	1.1	0.37	0.88	0.42	0.74	0.14	0.72	0.58	0.36	0.29	0.18	0.81	NA	0.79	0.8	0.086	0.25	0.094
chr1_10569047	-0.37	-0.1	-0.95	0.018	0.32	-0.0053	0.55	0.16	-0.85	0.25	-0.47	-0.12	0.49	0.19	0.36	0.25	0.35	0.21	0.68	0.2	0.38	0.2	0.39	0.065	0.51	0.59	0.013	0.94	0.39	0.98	0.56	0.43	0.039	0.23	0.26	0.063
chr1_10569103	0.57	-0.036	-1.3	0.18	1.1	0.15	-0.41	-0.22	-0.54	-0.26	0.42	-0.066	0.56	0.25	0.5	0.34	0.45	0.26	0.75	0.23	0.48	0.24	0.61	0.095	0.39	0.89	0.022	0.63	0.023	0.56	0.72	0.34	0.32	0.29	0.58	0.49
chr1_10569131	-1	0.36	-0.63	0.32	-0.47	0.39	-2.4	-0.36	-0.61	0.051	-0.024	-0.22	0.61	0.25	0.53	0.34	0.46	0.26	0.81	0.24	0.5	0.23	0.62	0.084	0.18	0.17	0.32	0.38	0.37	0.15	0.081	0.14	0.3	0.83	0.98	0.0091
chr1_1057204	0.078	0.15	0.49	0.12	-0.2	-0.16	0.12	0.033	0.17	0.037	-0.37	-0.066	0.23	0.1	0.19	0.13	0.17	0.095	0.31	0.096	0.18	0.096	0.24	0.038	0.74	0.14	0.013	0.36	0.24	0.088	0.72	0.73	0.35	0.7	0.13	0.084
chr1_1057229	0.22	-0.32	0.55	-0.031	-0.024	0.2	-0.88	-0.17	-0.28	0.14	-0.068	-0.21	0.36	0.14	0.31	0.17	0.27	0.17	0.47	0.14	0.29	0.16	0.41	0.048	0.57	0.03	0.097	0.86	0.93	0.24	0.1	0.25	0.36	0.37	0.88	1.6e-05
chr1_1057304	0.45	0.016	0.028	-0.08	0.16	0.12	0.12	-0.07	-0.15	-0.029	0.016	-0.1	0.21	0.09	0.18	0.12	0.16	0.089	0.3	0.089	0.16	0.089	0.2	0.031	0.032	0.86	0.88	0.51	0.33	0.18	0.7	0.44	0.36	0.74	0.94	0.0011
chr1_1057346	1.8	0.018	1.3	0.2	0.64	-0.089	0.94	0.00058	0.052	0.12	2.3	-0.29	0.51	0.16	0.39	0.23	0.35	0.17	0.62	0.17	0.34	0.17	0.67	0.066	0.0029	0.91	0.0023	0.39	0.093	0.61	0.23	1	0.88	0.49	0.011	1.4e-05
chr1_1057354	-0.54	0.26	-0.14	0.2	-0.42	0.18	-0.8	-0.13	-0.43	-0.022	-0.82	-0.23	0.45	0.17	0.33	0.22	0.33	0.18	0.63	0.15	0.32	0.18	0.5	0.062	0.29	0.14	0.7	0.39	0.22	0.33	0.32	0.4	0.21	0.9	0.15	0.00018
chr1_1057405	1.1	-0.024	-1.4	0.17	0.49	0.34	-7.6	-0.22	-0.3	0.25	-0.12	-0.054	0.65	0.23	0.53	0.27	0.49	0.22	1.1	0.24	0.5	0.25	0.65	0.091	0.2	0.92	0.028	0.56	0.38	0.14	NA	0.37	0.6	0.33	0.89	0.56
chr1_10574957	0.055	-0.075	0.061	0.13	0.26	-0.075	-0.25	-0.19	-0.074	-0.18	0.1	-0.15	0.28	0.13	0.26	0.18	0.24	0.13	0.38	0.13	0.24	0.14	0.3	0.049	0.85	0.57	0.82	0.47	0.3	0.57	0.55	0.16	0.76	0.2	0.74	0.0018
chr1_10574988	-0.22	-0.039	0.53	0.2	-0.16	-0.009	-0.35	-0.075	0.081	-0.021	0.18	-0.14	0.33	0.16	0.29	0.19	0.29	0.15	0.48	0.16	0.27	0.15	0.37	0.056	0.53	0.81	0.084	0.31	0.59	0.95	0.52	0.63	0.78	0.89	0.66	0.014
chr1_10574999	-0.31	-0.036	0.22	0.059	-0.18	-0.085	-0.67	-0.026	-0.17	-0.19	-0.31	-0.11	0.29	0.13	0.28	0.17	0.24	0.15	0.43	0.14	0.23	0.14	0.29	0.051	0.31	0.78	0.45	0.74	0.48	0.56	0.16	0.85	0.47	0.16	0.3	0.027
chr1_10575079	0.52	0.2	-0.083	0.17	-1.2	-0.0051	1.7	0.23	0.21	0.074	0.85	-0.015	0.51	0.2	0.46	0.3	0.35	0.21	0.76	0.2	0.39	0.2	0.54	0.086	0.37	0.33	0.87	0.59	0.0012	0.98	0.15	0.25	0.62	0.71	0.19	0.86
chr1_10575095	0.69	-0.46	0.84	-0.14	-1.2	0.35	-0.36	0.19	1	-0.23	0.8	-0.018	0.53	0.24	0.59	0.32	0.41	0.26	0.7	0.24	0.5	0.27	0.61	0.08	0.27	0.062	0.25	0.69	0.0057	0.2	0.72	0.45	0.074	0.41	0.29	0.82
chr1_1057537	1.1	0.13	0.096	-0.22	-0.25	-0.17	-0.45	0.35	0.19	-0.24	1.9	-0.22	0.54	0.22	0.52	0.32	0.41	0.23	0.73	0.22	0.45	0.23	0.66	0.088	0.074	0.57	0.88	0.51	0.59	0.48	0.67	0.12	0.71	0.31	0.032	0.011
chr1_1057545	0.054	0.17	0.58	-0.1	0.49	0.033	-1.5	0.25	0.018	-0.39	0.026	-0.2	0.38	0.24	0.45	0.29	0.38	0.18	0.43	0.19	0.31	0.18	0.43	0.066	0.89	0.48	0.24	0.73	0.23	0.86	0.0014	0.19	0.96	0.038	0.96	0.0019
chr1_10575813	-0.59	0.12	-0.12	0.11	-0.31	0.093	-0.91	0.069	0.054	0.083	-0.37	0.089	0.35	0.14	0.27	0.18	0.24	0.14	0.48	0.14	0.23	0.15	0.37	0.052	0.12	0.4	0.68	0.54	0.22	0.51	0.095	0.63	0.82	0.59	0.34	0.089
chr1_10581105	-0.21	-0.17	0.49	-0.14	0.12	-0.073	-0.3	-0.037	-0.085	-0.13	-0.6	-0.052	0.39	0.15	0.32	0.2	0.28	0.14	0.49	0.15	0.29	0.16	0.39	0.061	0.62	0.27	0.14	0.49	0.68	0.61	0.59	0.81	0.78	0.42	0.16	0.4
chr1_10581114	-0.1	0.077	-0.26	0.0039	-0.2	-0.21	0.64	-0.012	-0.4	-0.0081	-0.4	0.0081	0.45	0.19	0.37	0.2	0.35	0.19	0.65	0.18	0.33	0.19	0.51	0.067	0.84	0.7	0.52	0.98	0.59	0.28	0.46	0.95	0.25	0.97	0.5	0.9
chr1_10581259	-0.38	0.19	-0.13	0.097	-0.22	-0.03	-0.28	0.044	-0.4	-0.024	-0.08	-0.034	0.19	0.084	0.17	0.1	0.17	0.084	0.26	0.083	0.17	0.093	0.21	0.035	0.056	0.022	0.45	0.35	0.21	0.72	0.31	0.59	0.02	0.8	0.71	0.34
chr1_10581329	-0.44	-0.079	-0.16	0.099	-0.58	0.055	-0.5	0.09	0.00016	0.023	0.02	-0.11	0.23	0.098	0.2	0.13	0.16	0.1	0.28	0.11	0.17	0.11	0.25	0.039	0.064	0.42	0.44	0.44	0.00048	0.6	0.079	0.4	1	0.84	0.94	0.0043
chr1_10581357	0.031	-0.03	0.11	0.054	-0.21	-0.054	0.085	-0.15	0.16	0.0099	-0.13	-0.069	0.23	0.092	0.19	0.11	0.19	0.092	0.29	0.09	0.2	0.095	0.22	0.034	0.89	0.74	0.56	0.64	0.27	0.56	0.78	0.092	0.43	0.92	0.57	0.044
chr1_105855203	NA	NA	NA	NA	NA	NA	NA	NA	NA	NA	NA	NA	NA	NA	NA	NA	NA	NA	NA	NA	NA	NA	NA	NA	NA	NA	NA	NA	NA	NA	NA	NA	NA	NA	NA	NA
chr1_105855266	NA	NA	NA	NA	NA	NA	NA	NA	NA	NA	NA	NA	NA	NA	NA	NA	NA	NA	NA	NA	NA	NA	NA	NA	NA	NA	NA	NA	NA	NA	NA	NA	NA	NA	NA	NA
chr1_1058883	0.26	0.35	0.54	0.14	-0.17	-0.056	-0.042	0.16	0.62	-0.1	0.73	-0.049	0.42	0.18	0.33	0.23	0.29	0.18	0.54	0.17	0.31	0.17	0.47	0.065	0.57	0.052	0.12	0.56	0.56	0.75	0.95	0.38	0.053	0.57	0.17	0.45
chr1_1058904	-0.38	0.12	0.54	0.41	-0.34	-0.26	-0.00018	-0.034	-0.13	0.017	0.004	-0.11	0.31	0.15	0.29	0.19	0.23	0.16	0.42	0.14	0.24	0.16	0.34	0.053	0.26	0.42	0.068	0.037	0.14	0.1	1	0.8	0.59	0.92	0.99	0.041
chr1_10589768	0.48	0.004	0.54	-0.2	0.16	-0.022	0.65	0.16	0.51	0.062	-0.023	-0.11	0.38	0.15	0.31	0.25	0.36	0.18	0.44	0.17	0.32	0.16	0.4	0.06	0.24	0.98	0.091	0.45	0.67	0.91	0.19	0.35	0.13	0.7	0.96	0.08
chr1_10589779	1	0.098	0.82	-0.11	-0.71	0.4	1.3	0.22	1.1	-0.24	0.39	0.081	0.51	0.2	0.47	0.28	0.41	0.22	0.65	0.21	0.38	0.23	0.48	0.081	0.094	0.63	0.13	0.71	0.12	0.07	0.12	0.31	0.0061	0.31	0.48	0.32
chr1_10589789	1.3	0.58	0.18	0.4	0.53	-0.025	3.1	-0.11	1.1	0.028	0.52	0.18	0.57	0.31	0.52	0.37	0.57	0.28	0.72	0.27	0.49	0.29	0.62	0.099	0.063	0.075	0.77	0.32	0.44	0.93	0.003	0.7	0.048	0.93	0.52	0.076
chr1_1059	-0.45	0.0053	0.047	-0.16	-0.48	0.17	-0.44	-0.0041	0.12	-0.23	-0.092	0.2	0.25	0.12	0.23	0.16	0.21	0.12	0.35	0.12	0.21	0.13	0.28	0.043	0.083	0.97	0.84	0.32	0.023	0.14	0.23	0.97	0.58	0.075	0.75	5.7e-06
chr1_105900601	-2.1	-0.24	0.04	0.08	-0.016	0.052	-2.9	0.29	-0.33	0.055	-1.3	-0.085	0.53	0.19	0.42	0.25	0.39	0.22	0.7	0.2	0.4	0.22	0.54	0.078	0.0011	0.23	0.93	0.76	0.97	0.82	0.0032	0.16	0.46	0.8	0.037	0.28
chr1_105900607	-2.2	-0.16	-0.48	0.047	0.12	0.031	-2.4	0.23	-0.57	-0.039	-1.2	-0.057	0.57	0.2	0.43	0.26	0.38	0.19	0.7	0.2	0.39	0.2	0.54	0.076	0.0012	0.43	0.31	0.86	0.77	0.88	0.014	0.26	0.18	0.85	0.058	0.46
chr1_105900611	-2.2	-0.21	-0.28	-0.0034	0.2	0.11	-4.5	0.19	-0.47	0.1	-1.2	-0.059	0.56	0.21	0.44	0.24	0.4	0.2	0.82	0.2	0.4	0.23	0.52	0.079	0.0014	0.35	0.57	0.99	0.64	0.59	0.0014	0.35	0.29	0.66	0.046	0.45
chr1_105914052	-15	-0.074	-0.9	1.4	-0.36	0.23	-1.6	-0.17	-0.12	-0.51	1.7	-0.043	1	0.33	0.67	0.42	0.51	0.37	1.8	0.36	0.58	0.31	0.83	0.14	NA	0.83	0.31	0.0023	0.54	0.56	NA	0.65	0.87	0.11	0.28	0.77
chr1_105914155	-0.54	-0.25	-0.51	-0.048	-0.85	-0.21	-7.8	-0.0075	-0.25	-0.37	-1.3	-0.04	0.7	0.21	0.47	0.25	0.39	0.21	1.1	0.22	0.38	0.22	0.6	0.093	0.58	0.26	0.33	0.85	0.043	0.32	NA	0.97	0.55	0.097	0.077	0.67
chr1_1059327	0.098	-0.1	-0.29	-0.15	0.34	0.29	-0.52	-0.23	0.024	0.079	-0.36	-0.29	0.34	0.14	0.28	0.18	0.28	0.15	0.45	0.15	0.26	0.16	0.32	0.051	0.79	0.49	0.33	0.42	0.25	0.059	0.3	0.12	0.93	0.63	0.28	9.6e-09
chr1_105963154	0.48	0.11	-0.14	-0.19	1.4	-0.15	-0.42	0.19	-0.3	0.0085	0.46	-0.021	0.4	0.19	0.37	0.26	0.33	0.17	0.49	0.2	0.3	0.18	0.48	0.071	0.28	0.56	0.72	0.48	1e-04	0.37	0.45	0.36	0.33	0.96	0.4	0.77
chr1_105963180	0.59	0.055	-0.62	-0.23	0.82	-0.47	-0.17	0.06	-0.25	0.23	0.88	-0.077	0.44	0.2	0.36	0.25	0.33	0.18	0.53	0.16	0.3	0.2	0.52	0.071	0.22	0.79	0.11	0.37	0.021	0.012	0.79	0.71	0.44	0.26	0.15	0.28
chr1_105963197	0.63	0.23	0.28	-0.34	1.3	-0.076	0.06	0.068	-0.27	0.45	1.3	0.12	0.59	0.26	0.49	0.3	0.43	0.24	0.68	0.22	0.46	0.27	0.68	0.088	0.39	0.4	0.63	0.28	0.006	0.76	0.95	0.76	0.61	0.12	0.16	0.18
chr1_10598654	-0.91	-0.05	0.018	0.54	-0.26	-0.44	6.4	0.75	0.74	0.21	-0.54	-0.086	0.71	0.36	0.63	0.5	0.67	0.38	0.91	0.37	0.59	0.36	0.67	0.12	0.36	0.9	0.98	0.35	0.78	0.28	0.0032	0.06	0.31	0.58	0.55	0.49
chr1_105988642	-1.4	-0.26	1.2	0.042	-0.99	0.5	-0.39	-0.48	-0.31	-0.16	-0.5	0.13	0.63	0.33	0.58	0.39	0.53	0.33	0.86	0.33	0.54	0.33	0.68	0.12	0.094	0.46	0.094	0.92	0.11	0.15	0.82	0.17	0.63	0.64	0.59	0.27
chr1_105988644	-1.2	-0.12	0.93	0.24	-1.1	0.53	-1.2	-0.22	-0.22	0.071	1.5	-0.11	0.75	0.3	0.72	0.45	0.56	0.36	0.85	0.3	0.58	0.3	0.69	0.1	0.29	0.7	0.36	0.63	0.097	0.17	0.47	0.48	0.75	0.82	0.11	0.31
chr1_105989022	0.081	-0.066	0.06	0.076	0.057	0.23	0.2	-0.042	-0.11	0.00043	-0.13	0.019	0.18	0.084	0.17	0.11	0.16	0.09	0.23	0.084	0.17	0.092	0.19	0.025	0.67	0.44	0.72	0.5	0.73	0.01	0.38	0.62	0.51	1	0.5	0.46
chr1_105989077	0.017	-0.042	0.08	0.083	0.018	0.21	0.18	-0.065	-0.12	-0.0031	-0.16	0.018	0.17	0.085	0.16	0.1	0.16	0.082	0.22	0.081	0.15	0.087	0.18	0.024	0.92	0.62	0.62	0.43	0.91	0.012	0.43	0.43	0.42	0.97	0.39	0.46
chr1_105989080	-0.076	-0.05	0.069	0.12	-0.052	0.2	0.17	-0.059	-0.21	0.01	-0.11	0.047	0.2	0.092	0.18	0.12	0.18	0.091	0.25	0.092	0.17	0.1	0.21	0.027	0.7	0.59	0.7	0.3	0.77	0.028	0.52	0.53	0.24	0.92	0.61	0.084
chr1_105989090	-0.074	-0.051	0.13	0.11	0.047	0.21	0.096	-0.052	-0.17	0.029	-0.053	0.019	0.21	0.1	0.19	0.13	0.18	0.1	0.27	0.1	0.19	0.11	0.22	0.03	0.73	0.63	0.5	0.38	0.8	0.042	0.73	0.61	0.38	0.79	0.82	0.52
chr1_10599925	0.27	-0.33	-0.23	-0.003	0.84	0.075	0.63	0.042	0.5	0.36	-0.35	-0.077	0.5	0.23	0.38	0.34	0.38	0.23	0.7	0.22	0.39	0.22	0.5	0.09	0.65	0.15	0.57	0.99	0.039	0.75	0.52	0.85	0.24	0.12	0.54	0.39
chr1_10599951	-0.047	-0.15	-0.17	-0.23	0.43	0.065	-0.65	0.14	0.22	0.17	0.12	-0.0032	0.38	0.16	0.32	0.22	0.31	0.16	0.51	0.16	0.32	0.17	0.37	0.062	0.91	0.35	0.61	0.32	0.19	0.69	0.27	0.36	0.52	0.33	0.77	0.96
chr1_10600025	-0.66	0.0026	0.16	-0.13	0.052	0.074	-2	0.25	-0.42	-0.015	-0.54	-0.13	0.46	0.19	0.4	0.27	0.37	0.19	0.56	0.2	0.38	0.2	0.5	0.072	0.2	0.99	0.72	0.63	0.9	0.71	0.0034	0.22	0.3	0.94	0.35	0.062
chr1_10600076	1.1	-0.05	0.71	-0.22	0.54	0.26	1.1	-0.23	-0.0011	0.26	-0.03	-0.059	0.43	0.17	0.34	0.22	0.28	0.18	0.64	0.15	0.3	0.17	0.38	0.06	0.022	0.77	0.047	0.34	0.068	0.14	0.18	0.15	1	0.15	0.94	0.33
chr1_10600092	0.99	-0.071	0.14	-0.22	0.7	0.29	0.28	-0.18	0.48	0.31	-0.019	-0.15	0.41	0.17	0.34	0.21	0.36	0.18	0.52	0.17	0.36	0.18	0.34	0.064	0.028	0.69	0.71	0.31	0.074	0.1	0.65	0.28	0.22	0.1	0.96	0.017
chr1_10600135	2.9	0.31	0.28	-0.06	0.71	0.12	3.2	-0.024	0.051	0.36	4.5	-0.028	0.58	0.25	0.43	0.31	0.46	0.23	0.83	0.2	0.47	0.22	0.75	0.086	4e-05	0.23	0.55	0.85	0.17	0.59	0.028	0.9	0.92	0.12	5.8e-05	0.75
chr1_10600158	0.88	-0.071	0.58	-0.024	0.45	0.23	-0.45	-0.15	0.49	0.11	0.71	-0.087	0.39	0.17	0.34	0.21	0.32	0.17	0.44	0.17	0.28	0.16	0.45	0.059	0.039	0.68	0.11	0.91	0.18	0.19	0.36	0.38	0.1	0.49	0.17	0.14
chr1_106005605	0.8	-0.057	0.98	-0.43	-0.056	0.29	-0.8	-0.36	0.8	0.13	0.33	-0.24	0.42	0.18	0.4	0.22	0.32	0.17	0.51	0.17	0.32	0.19	0.66	0.064	0.089	0.75	0.027	0.053	0.87	0.094	0.17	0.037	0.017	0.49	0.71	0.00014
chr1_10605137	0.34	0.079	-0.61	-0.18	-0.0039	-0.0021	1.2	-0.043	0.19	0.054	-0.089	-0.14	0.39	0.16	0.29	0.19	0.25	0.16	0.55	0.15	0.3	0.15	0.37	0.059	0.43	0.62	0.047	0.35	0.99	0.99	0.077	0.77	0.53	0.72	0.82	0.017
chr1_10605164	-0.78	-0.24	-0.97	0.23	-0.83	-0.0079	0.41	0.32	-0.56	0.1	-0.97	0.11	0.46	0.19	0.37	0.23	0.34	0.19	0.58	0.19	0.36	0.21	0.51	0.082	0.13	0.21	0.014	0.34	0.024	0.97	0.57	0.099	0.15	0.64	0.1	0.18
chr1_10605186	-19	0.17	8.8	-0.035	6.4	1.3	-0.25	-1.8	6.2	-0.92	-1.6	-0.26	1	0.51	0.98	0.65	0.85	0.52	1.5	0.54	0.98	0.56	1.2	0.25	NA	0.77	0.093	0.97	7.6e-05	0.032	NA	0.0048	0.2	0.18	NA	0.32
chr1_10605629	0.079	-0.014	-0.18	0.03	-0.14	0.17	0.4	-0.16	0.47	-0.029	-0.053	-0.12	0.38	0.17	0.29	0.21	0.27	0.17	0.57	0.15	0.3	0.17	0.38	0.062	0.85	0.94	0.55	0.89	0.63	0.33	0.56	0.3	0.13	0.86	0.9	0.062
chr1_10609659	0.18	-0.062	-0.3	0.15	0.4	-0.097	0.37	-0.086	-0.19	-0.15	0.013	-0.031	0.31	0.13	0.25	0.18	0.24	0.13	0.41	0.14	0.22	0.14	0.29	0.05	0.57	0.64	0.24	0.42	0.1	0.46	0.41	0.53	0.42	0.27	0.96	0.54
chr1_10609723	-1.7	0.68	1.4	1.2	-1.8	0.32	-15	-0.77	-0.46	0.066	-1.7	-0.16	0.75	0.32	0.62	0.43	0.61	0.33	1	0.33	0.63	0.35	0.76	0.088	0.14	0.048	0.078	0.017	0.023	0.36	NA	0.026	0.57	0.86	0.14	0.067
chr1_10609750	-0.18	-0.058	-0.37	-0.092	-0.5	0.089	0.55	-0.35	-0.57	0.31	-0.017	-0.097	0.48	0.22	0.41	0.3	0.39	0.23	0.67	0.23	0.39	0.26	0.49	0.09	0.74	0.8	0.4	0.77	0.23	0.71	0.54	0.14	0.18	0.25	0.98	0.29
chr1_10614225	-7.3	0.45	-80	0.16	1.1	0.19	-1.1	-0.021	0.57	-0.62	-120	-0.096	1.2	0.29	1	0.38	0.74	0.29	1.5	0.28	0.65	0.3	1	0.11	NA	0.14	NA	0.7	0.3	0.54	NA	0.94	0.5	0.051	NA	0.4
chr1_10614359	-0.19	-0.35	-0.4	-0.12	-0.31	-0.08	0.22	-0.031	-0.43	-0.096	-0.86	-0.18	0.44	0.19	0.43	0.23	0.36	0.19	0.65	0.19	0.39	0.2	0.44	0.068	0.69	0.063	0.4	0.62	0.42	0.67	0.79	0.87	0.31	0.64	0.076	0.0078
chr1_10618562	0.19	0.21	0.47	0.13	0.51	0.023	-0.17	-0.4	-0.39	0.11	0.45	-0.24	0.44	0.2	0.42	0.3	0.42	0.21	0.6	0.18	0.37	0.22	0.48	0.071	0.7	0.31	0.32	0.67	0.27	0.91	0.82	0.033	0.34	0.63	0.41	0.00089
chr1_10618602	0.06	0.14	-0.0046	-0.007	0.053	0.12	-0.067	-0.21	-0.096	0.046	-0.074	-0.2	0.25	0.12	0.22	0.16	0.21	0.12	0.36	0.11	0.21	0.11	0.25	0.043	0.82	0.22	0.98	0.97	0.81	0.28	0.86	0.072	0.65	0.68	0.77	3.6e-06
chr1_10620009	1.9	-0.0059	0.57	0.096	0.23	0.086	0.93	0.054	-0.15	-0.047	1.7	-0.028	0.52	0.21	0.52	0.28	0.45	0.21	0.7	0.21	0.43	0.23	0.65	0.083	0.0018	0.98	0.35	0.74	0.64	0.69	0.35	0.8	0.74	0.84	0.042	0.74
chr1_106201033	0.47	0.2	0.12	-0.058	0.33	-0.18	0.15	0.085	0.24	0.19	0.013	-0.085	0.34	0.16	0.31	0.17	0.27	0.15	0.53	0.16	0.28	0.17	0.37	0.056	0.19	0.22	0.71	0.74	0.25	0.23	0.81	0.61	0.42	0.28	0.97	0.13
chr1_10620143	-0.3	-0.059	-0.51	0.5	0.016	0.14	-0.06	-0.12	0.41	-0.4	0.64	-0.016	0.48	0.25	0.4	0.3	0.38	0.22	0.57	0.21	0.4	0.22	0.55	0.087	0.58	0.82	0.24	0.11	0.97	0.52	0.93	0.58	0.36	0.076	0.33	0.86
chr1_106203102	-0.042	-0.091	0.072	-0.089	-0.27	0.076	-0.053	-0.047	-0.089	-0.13	0.048	-0.1	0.28	0.11	0.25	0.16	0.2	0.12	0.39	0.12	0.2	0.13	0.3	0.051	0.89	0.43	0.78	0.58	0.19	0.53	0.9	0.71	0.67	0.31	0.88	0.048
chr1_106203208	-0.048	-0.073	-0.074	-0.21	-0.098	0.013	0.73	-0.0092	-0.15	0.14	-0.36	-0.23	0.33	0.14	0.28	0.19	0.23	0.16	0.5	0.15	0.25	0.14	0.34	0.061	0.89	0.62	0.8	0.28	0.68	0.94	0.2	0.95	0.58	0.32	0.32	0.00015
chr1_10620915	0.19	-0.18	2.2	-0.33	0.18	-0.11	-1.8	-0.059	0.12	0.15	-0.6	-0.12	0.48	0.24	0.64	0.32	0.38	0.23	0.69	0.22	0.38	0.32	0.52	0.09	0.73	0.47	0.0094	0.31	0.66	0.64	0.061	0.8	0.77	0.65	0.32	0.2
chr1_10620949	1.8	0.085	-0.068	0.27	-0.2	-0.068	0.64	-0.071	0.8	-0.11	2.5	-0.13	0.46	0.16	0.33	0.23	0.29	0.15	0.51	0.14	0.29	0.16	0.51	0.058	0.00043	0.6	0.85	0.25	0.5	0.65	0.28	0.63	0.0094	0.53	2.5e-05	0.023
chr1_10621056	-67	-0.12	-2.6	-0.21	0.72	0.029	-41	0.062	0.48	-0.55	-8.1	-0.16	1	0.29	0.63	0.33	0.63	0.29	1	0.33	0.59	0.27	1.5	0.11	NA	0.7	0.0017	0.55	0.38	0.92	NA	0.86	0.51	0.05	NA	0.14
chr1_10621495	0.11	-0.21	0.46	0.21	1.4	0.27	0.31	-0.51	-0.82	0.27	-0.57	-0.16	0.48	0.24	0.5	0.32	0.41	0.25	0.74	0.25	0.45	0.25	0.55	0.091	0.84	0.4	0.42	0.53	0.0024	0.29	0.78	0.047	0.1	0.31	0.38	0.074
chr1_10621563	0.73	-0.15	0.83	0.084	0.41	0.11	-0.47	-0.17	-0.26	-0.16	-0.066	-0.27	0.4	0.17	0.35	0.25	0.31	0.17	0.56	0.15	0.27	0.17	0.33	0.057	0.093	0.39	0.029	0.75	0.21	0.53	0.48	0.25	0.35	0.34	0.85	2.8e-06
chr1_10625942	0.089	0.12	-0.14	-0.13	0.14	-0.065	0.0086	0.096	-0.31	-0.19	0.18	-0.06	0.34	0.15	0.28	0.19	0.3	0.15	0.45	0.15	0.3	0.16	0.33	0.056	0.81	0.44	0.64	0.5	0.65	0.67	0.99	0.52	0.31	0.24	0.59	0.28
chr1_10625981	-0.041	0.28	-0.6	0.4	0.52	-0.083	3.6	-0.054	0.56	0.37	-0.18	-0.035	0.6	0.24	0.44	0.31	0.47	0.25	0.89	0.24	0.46	0.29	0.5	0.095	0.96	0.26	0.22	0.22	0.33	0.75	0.068	0.83	0.28	0.22	0.76	0.72
chr1_10626005	0.59	0.051	0.23	0.04	-0.26	0.025	0.57	-0.03	0.25	0.0036	0.48	-0.16	0.28	0.11	0.23	0.16	0.25	0.12	0.42	0.12	0.22	0.12	0.27	0.047	0.04	0.66	0.35	0.8	0.32	0.84	0.22	0.8	0.28	0.98	0.084	0.00084
chr1_10626037	-0.0079	0.24	0.15	-0.02	0.073	-0.066	-0.24	-0.26	-0.034	-0.024	-0.82	-0.14	0.53	0.23	0.42	0.31	0.43	0.25	0.65	0.22	0.44	0.24	0.51	0.079	0.99	0.29	0.75	0.95	0.88	0.8	0.78	0.26	0.95	0.92	0.16	0.075
chr1_10626041	0.24	-0.053	0.14	0.22	-0.062	0.045	-0.034	-0.19	0.73	0.22	-0.1	-0.04	0.37	0.16	0.31	0.21	0.32	0.17	0.48	0.17	0.34	0.18	0.36	0.06	0.54	0.75	0.66	0.3	0.85	0.79	0.95	0.28	0.042	0.23	0.79	0.5
chr1_10632177	0.28	0.53	-0.048	0.3	0.27	-0.35	1.2	0.22	0.35	0.27	-0.19	-0.2	0.49	0.21	0.37	0.24	0.34	0.2	0.73	0.2	0.35	0.21	0.48	0.078	0.63	0.013	0.9	0.21	0.46	0.08	0.24	0.28	0.35	0.2	0.73	0.011
chr1_10632259	0.2	0.019	0.13	0.014	0.18	-0.17	0.057	-0.021	-0.3	-0.15	-0.005	-0.049	0.26	0.1	0.21	0.13	0.19	0.11	0.36	0.098	0.19	0.1	0.25	0.044	0.46	0.85	0.55	0.92	0.35	0.13	0.88	0.83	0.13	0.16	0.98	0.27
chr1_10633535	-0.35	0.026	-0.88	0.23	0.85	0.13	-0.53	0.029	-1.3	0.12	-0.16	-0.18	0.43	0.19	0.41	0.29	0.33	0.2	0.49	0.19	0.38	0.21	0.56	0.079	0.46	0.89	0.05	0.45	0.015	0.54	0.35	0.88	0.0025	0.56	0.82	0.022
chr1_10634330	-58	0.18	1.7	0.35	0.23	-0.24	-0.77	-0.34	-1.1	-0.37	10	-0.38	1	0.31	0.82	0.38	0.55	0.26	1.4	0.26	0.61	0.29	0.96	0.12	NA	0.58	0.24	0.4	0.72	0.37	NA	0.21	0.14	0.23	0.0038	0.0011
chr1_106363653	0.55	0.27	-0.91	-0.15	0.69	-0.21	0.67	-0.085	0.36	-0.04	1.3	-0.095	0.47	0.2	0.38	0.26	0.36	0.19	0.63	0.18	0.39	0.19	0.52	0.073	0.29	0.18	0.026	0.58	0.078	0.28	0.41	0.65	0.39	0.83	0.025	0.2
chr1_106363660	0.43	0.29	-1.2	-0.11	0.25	-0.14	0.031	0.038	-0.22	0.066	2.4	0.046	0.46	0.19	0.39	0.26	0.38	0.19	0.58	0.18	0.38	0.2	0.6	0.077	0.41	0.12	0.0055	0.68	0.53	0.46	0.96	0.84	0.6	0.75	0.0015	0.55
chr1_106363715	0.19	0.48	-0.36	-0.25	0.25	-0.22	0.12	-0.11	-0.41	-0.15	0.68	-0.068	0.42	0.2	0.38	0.25	0.36	0.19	0.57	0.19	0.34	0.21	0.42	0.075	0.68	0.017	0.38	0.33	0.53	0.28	0.87	0.56	0.25	0.47	0.14	0.37
chr1_106363816	0.95	0.066	0.051	-0.33	0.68	0.024	0.7	-0.0046	0.47	-0.18	0.71	0.038	0.4	0.17	0.33	0.21	0.32	0.17	0.54	0.18	0.33	0.17	0.43	0.066	0.029	0.69	0.88	0.12	0.048	0.89	0.28	0.98	0.17	0.29	0.14	0.57
chr1_10637583	0.88	0.1	-0.49	0.25	0.041	-0.12	1.9	-0.28	0.43	0.075	0.4	-0.16	0.41	0.17	0.32	0.21	0.3	0.16	0.68	0.18	0.3	0.17	0.39	0.061	0.054	0.55	0.14	0.25	0.9	0.46	0.047	0.12	0.17	0.67	0.35	0.011
chr1_10637659	0.084	0.19	0.021	0.14	0.2	-0.022	0.071	0.0099	-0.3	0.0036	0.038	-0.056	0.21	0.083	0.19	0.12	0.19	0.093	0.27	0.086	0.18	0.096	0.22	0.037	0.69	0.021	0.92	0.24	0.29	0.81	0.8	0.91	0.096	0.97	0.86	0.13
chr1_10637756	0.0072	-0.21	-0.076	-0.019	-0.44	0.12	-0.34	-0.078	-0.027	-0.16	0.15	-0.0065	0.22	0.093	0.22	0.12	0.18	0.097	0.28	0.094	0.18	0.099	0.25	0.039	0.97	0.022	0.73	0.87	0.018	0.22	0.24	0.41	0.89	0.1	0.55	0.87
chr1_10637997	24	0.22	2.7	0.29	-0.31	-0.37	-2.1	0.15	1.5	-0.0023	2.2	-0.27	0.91	0.25	0.68	0.34	0.48	0.24	2	0.23	0.49	0.28	0.8	0.091	0	0.4	0.0038	0.41	0.56	0.14	NA	0.52	0.0085	0.99	0.1	0.0036
chr1_10638057	0.7	-0.065	0.12	0.38	0.92	-0.096	-0.2	-0.2	0.025	0.28	1.2	-0.18	0.39	0.17	0.37	0.24	0.38	0.18	0.54	0.19	0.36	0.2	0.49	0.072	0.1	0.7	0.76	0.13	0.025	0.6	0.76	0.29	0.95	0.18	0.029	0.01
chr1_10638060	1.1	-0.16	0.89	0.23	1.1	-0.012	1	-0.23	-0.34	0.24	-0.14	-0.27	0.5	0.17	0.39	0.26	0.34	0.16	0.67	0.16	0.29	0.17	0.41	0.065	0.054	0.34	0.034	0.4	0.0015	0.94	0.25	0.16	0.27	0.16	0.75	3.7e-05
chr1_10638091	0.75	0.13	0.42	0.24	1.4	-0.37	-0.29	0.029	-0.17	-0.045	0.44	-0.016	0.36	0.16	0.37	0.19	0.3	0.14	0.49	0.14	0.29	0.15	0.38	0.056	0.055	0.44	0.29	0.22	3.4e-06	0.011	0.61	0.84	0.57	0.77	0.28	0.77
chr1_10638199	0.4	-0.094	0.21	-0.18	0.54	-0.1	0.096	-0.045	-0.42	0.085	0.051	-0.29	0.52	0.22	0.42	0.24	0.35	0.19	0.73	0.19	0.34	0.21	0.49	0.089	0.51	0.68	0.64	0.46	0.15	0.6	0.93	0.81	0.24	0.69	0.93	0.0014
chr1_10638253	0.75	0.22	0.75	-0.029	0.49	-0.17	0.45	-0.12	0.31	-0.059	0.19	-0.12	0.34	0.15	0.34	0.18	0.28	0.14	0.54	0.14	0.27	0.17	0.37	0.063	0.038	0.15	0.038	0.87	0.095	0.23	0.49	0.4	0.27	0.73	0.63	0.052
chr1_106385723	-1.7	0.095	0.5	0.015	-0.38	0.11	-2.3	-0.35	-0.96	-0.28	-0.14	-0.085	0.57	0.24	0.46	0.31	0.42	0.23	0.67	0.23	0.41	0.26	0.64	0.087	0.014	0.71	0.33	0.96	0.41	0.65	0.0092	0.14	0.033	0.29	0.87	0.34
chr1_106385757	-0.47	-0.013	-0.049	-0.17	0.66	0.11	-2.2	-0.43	-0.74	-0.00091	-1.1	-0.06	0.58	0.24	0.47	0.32	0.46	0.23	0.73	0.24	0.48	0.26	0.61	0.094	0.51	0.96	0.93	0.61	0.2	0.63	0.039	0.081	0.17	1	0.17	0.53
chr1_10639753	0.062	0.15	1.6	0.62	-0.51	-0.012	-1	-0.41	-0.36	-0.072	-0.29	-0.15	0.56	0.2	0.57	0.28	0.35	0.2	0.84	0.21	0.41	0.21	0.58	0.084	0.93	0.47	0.023	0.037	0.17	0.95	0.53	0.062	0.41	0.74	0.68	0.08
chr1_10639872	-0.54	0.17	-0.24	0.18	0.067	-0.11	0.3	-0.086	0.05	-0.082	-1.1	-0.33	0.42	0.2	0.34	0.24	0.35	0.18	0.58	0.19	0.35	0.19	0.44	0.071	0.25	0.41	0.51	0.48	0.86	0.55	0.68	0.66	0.9	0.67	0.023	3.2e-06
chr1_10639888	1.7	0.092	0.34	0.22	-0.15	-0.15	-6.3	-0.015	0.65	-0.051	0.083	-0.19	0.67	0.2	0.39	0.27	0.31	0.18	1.1	0.17	0.4	0.21	0.5	0.071	0.052	0.65	0.42	0.44	0.64	0.41	NA	0.93	0.13	0.81	0.88	0.0082
chr1_10640609	0.31	0.005	-0.24	-0.15	0.07	0.21	0.85	-0.22	0.54	0.38	-0.64	-0.098	0.43	0.18	0.34	0.26	0.31	0.19	0.63	0.19	0.34	0.2	0.39	0.071	0.52	0.98	0.51	0.57	0.83	0.28	0.29	0.25	0.14	0.059	0.13	0.17
chr1_10640625	-5.3	0.79	50	2	4.4	0.49	-3.8	-1.9	0.77	-0.074	1.9	-0.062	1.1	0.45	0.99	0.59	0.95	0.46	1.3	0.46	0.94	0.49	1.1	0.16	NA	0.12	1.5e-14	0.008	0.16	0.34	NA	0.00021	0.78	0.9	NA	0.71
chr1_10640648	-0.073	0.12	0.15	0.003	-0.29	-0.2	-0.5	0.068	-0.067	0.056	-0.052	-0.16	0.29	0.16	0.32	0.17	0.26	0.13	0.41	0.14	0.26	0.15	0.36	0.056	0.81	0.47	0.66	0.99	0.29	0.15	0.26	0.63	0.8	0.71	0.89	0.0049
chr1_10640664	0.42	-0.15	0.37	-0.15	-0.13	0.062	0.81	-0.17	0.12	-0.13	-1.1	-0.31	0.55	0.26	0.52	0.31	0.47	0.27	0.73	0.24	0.43	0.28	0.55	0.082	0.53	0.58	0.54	0.64	0.8	0.83	0.45	0.49	0.81	0.65	0.1	0.00016
chr1_10641788	200	1.2	1.1	1.1	1.8	0.082	-0.45	-0.49	-1.1	-0.82	0.73	-0.0029	1	0.43	0.83	0.6	0.74	0.51	1.2	0.49	0.8	0.5	1.2	0.14	NA	0.011	0.44	0.13	0.097	0.89	NA	0.39	0.42	0.16	NA	0.98
chr1_10641798	-0.78	0.29	-0.56	0.1	-0.39	-0.0066	0.27	0.2	-0.14	-0.23	-0.23	0.049	0.4	0.18	0.36	0.22	0.31	0.17	0.55	0.18	0.31	0.2	0.43	0.069	0.069	0.13	0.15	0.65	0.22	0.97	0.68	0.29	0.67	0.25	0.63	0.47
chr1_10641858	-0.19	0.54	0.23	0.49	-0.14	-0.012	0.16	0.15	-0.73	-0.11	1.3	-0.0083	0.42	0.2	0.37	0.26	0.34	0.21	0.59	0.22	0.42	0.21	0.42	0.075	0.68	0.0095	0.56	0.076	0.69	0.96	0.83	0.49	0.12	0.6	0.0061	0.91
chr1_10645687	2.5	-0.26	-1.3	-0.076	2.7	-0.47	14	0.58	-1.4	-0.11	4.9	0.079	0.71	0.33	0.67	0.41	0.6	0.35	0.95	0.33	0.64	0.34	0.93	0.12	0.012	0.46	0.15	0.87	0.00044	0.21	5.4e-06	0.095	0.1	0.75	0.048	0.5
chr1_10645735	-0.16	-0.097	-0.24	-0.13	-0.23	0.11	0.31	-0.14	0.047	0.19	-0.55	-0.19	0.27	0.11	0.24	0.13	0.19	0.11	0.34	0.11	0.19	0.12	0.27	0.045	0.57	0.36	0.33	0.31	0.23	0.34	0.4	0.2	0.8	0.12	0.051	1.5e-05
chr1_10645769	-0.27	-0.032	-0.15	-0.087	-0.29	0.17	0.057	-0.048	0.083	0.1	-0.57	-0.21	0.22	0.089	0.19	0.12	0.17	0.098	0.29	0.091	0.17	0.11	0.23	0.038	0.23	0.72	0.44	0.46	0.087	0.09	0.85	0.6	0.64	0.35	0.018	1.6e-08
chr1_10645805	0.74	-0.27	-0.31	-0.11	0.19	-0.04	2.3	-0.16	-0.29	0.24	-0.0076	-0.1	0.42	0.2	0.42	0.24	0.32	0.21	0.64	0.16	0.33	0.21	0.47	0.084	0.11	0.18	0.5	0.66	0.58	0.85	0.0051	0.32	0.4	0.27	0.99	0.23
chr1_106458219	-0.42	0.00062	1.1	-0.026	-0.17	-0.052	-0.8	0.068	-0.014	0.23	-1.4	-0.38	0.45	0.2	0.44	0.26	0.38	0.21	0.62	0.23	0.35	0.23	0.48	0.074	0.4	1	0.023	0.92	0.67	0.81	0.31	0.77	0.97	0.34	0.0082	2.5e-07
chr1_106458284	-58	0.63	1.8	1	4.8	-0.16	-3.7	-0.3	4	0.84	-47	0.032	1	0.42	0.84	0.6	0.87	0.47	1.3	0.47	0.93	0.47	1	0.11	NA	0.17	0.26	0.18	0.0073	0.77	NA	0.57	0.11	0.11	NA	0.78
chr1_106461506	1	0.18	-0.6	-0.43	0.87	0.11	8.4	0.39	0.22	0.092	0.0068	-0.17	0.69	0.32	0.58	0.39	0.6	0.29	0.95	0.28	0.55	0.32	0.69	0.11	0.28	0.6	0.4	0.31	0.24	0.71	0.0043	0.17	0.74	0.78	0.99	0.13
chr1_106461517	-0.079	-0.039	0.62	-0.16	-0.97	0.34	0.35	0.077	-0.26	-0.22	0.064	-0.096	0.53	0.27	0.53	0.32	0.45	0.26	0.68	0.26	0.42	0.24	0.53	0.092	0.9	0.89	0.32	0.63	0.057	0.21	0.71	0.77	0.57	0.38	0.92	0.29
chr1_106461551	-0.43	-0.022	0.5	-0.11	0.53	0.24	-0.68	0.12	0.45	0.063	-1.1	-0.15	0.46	0.21	0.37	0.3	0.42	0.24	0.47	0.22	0.39	0.2	0.38	0.077	0.4	0.92	0.21	0.72	0.25	0.33	0.2	0.59	0.3	0.76	0.0052	0.049
chr1_106467401	-0.28	0.043	0.07	0.29	-0.14	0.26	0.057	0.064	-0.57	-0.038	-0.057	-0.11	0.55	0.2	0.42	0.28	0.38	0.2	0.69	0.22	0.35	0.19	0.48	0.07	0.67	0.84	0.88	0.32	0.73	0.21	0.95	0.78	0.13	0.84	0.92	0.12
chr1_106467421	-0.33	0.31	0.6	0.018	0.48	-0.043	-0.94	0.19	-0.089	0.25	0.08	-0.081	0.43	0.2	0.41	0.25	0.35	0.21	0.58	0.2	0.37	0.22	0.46	0.068	0.5	0.13	0.19	0.95	0.2	0.84	0.18	0.35	0.82	0.26	0.88	0.24
chr1_106467435	1.9	-0.11	-0.31	-0.16	0.86	0.077	2.8	-0.19	-0.1	0.13	1.1	-0.18	0.56	0.16	0.34	0.19	0.31	0.17	0.81	0.16	0.34	0.18	0.51	0.061	0.0057	0.51	0.38	0.42	0.0083	0.65	0.044	0.23	0.78	0.48	0.056	0.0032
chr1_106467442	-0.15	-0.2	0.98	0.2	-0.27	-0.27	-0.35	0.26	-0.4	0.064	-0.038	-0.023	0.46	0.2	0.43	0.28	0.38	0.21	0.65	0.2	0.39	0.22	0.48	0.068	0.78	0.33	0.038	0.51	0.51	0.22	0.68	0.2	0.34	0.77	0.94	0.74
chr1_10647320	0.19	-0.15	0.55	0.047	0.09	-0.11	-0.49	-0.055	0.0095	0.033	0.31	-0.13	0.27	0.11	0.22	0.15	0.19	0.11	0.34	0.11	0.2	0.12	0.23	0.042	0.49	0.16	0.013	0.76	0.65	0.35	0.18	0.63	0.96	0.78	0.19	0.0017
chr1_10647383	0.47	-0.078	0.057	0.096	0.34	-0.082	0.15	0.085	0.28	-0.14	-0.35	-0.15	0.3	0.13	0.27	0.18	0.24	0.15	0.42	0.14	0.24	0.15	0.3	0.054	0.13	0.54	0.84	0.6	0.17	0.59	0.75	0.54	0.25	0.34	0.25	0.0077
chr1_10647397	0.53	-0.23	0.031	0.11	0.78	-0.067	0.18	-0.039	0.1	0.019	-0.12	-0.24	0.28	0.12	0.24	0.16	0.22	0.12	0.37	0.12	0.24	0.13	0.28	0.046	0.067	0.058	0.9	0.49	0.00051	0.59	0.65	0.75	0.67	0.89	0.67	2.4e-07
chr1_10647416	0.35	-0.037	0.13	0.1	0.51	0.019	0.029	0.083	0.22	-0.015	-0.28	-0.084	0.24	0.1	0.21	0.14	0.2	0.097	0.31	0.095	0.19	0.11	0.23	0.038	0.16	0.71	0.54	0.46	0.011	0.85	0.93	0.39	0.25	0.89	0.24	0.028
chr1_10647470	0.49	0.024	-0.11	0.13	0.15	-0.091	0.58	0.12	-0.019	0.028	0.11	-0.21	0.35	0.14	0.29	0.2	0.28	0.16	0.49	0.14	0.28	0.15	0.33	0.052	0.19	0.87	0.72	0.52	0.6	0.56	0.31	0.39	0.95	0.85	0.77	7.1e-05
chr1_10647516	1	-0.1	-0.39	0.37	0.31	0.11	3.4	0.11	0.66	-0.094	-0.75	-0.15	0.52	0.18	0.33	0.24	0.38	0.19	0.8	0.18	0.38	0.2	0.43	0.064	0.099	0.57	0.26	0.14	0.45	0.55	0.01	0.56	0.11	0.65	0.12	0.017
chr1_106543649	-0.57	0.14	-0.23	-0.15	-0.13	0.018	-0.31	-0.087	-0.47	0.055	-1.2	0.052	0.49	0.22	0.39	0.28	0.36	0.22	0.59	0.24	0.38	0.22	0.63	0.087	0.3	0.55	0.58	0.61	0.73	0.94	0.67	0.72	0.26	0.81	0.12	0.55
chr1_106543685	-0.73	0.1	-0.026	0.038	-1	-0.068	-0.78	0.03	-0.32	-0.0057	-0.43	-0.015	0.29	0.13	0.23	0.16	0.22	0.12	0.39	0.13	0.23	0.14	0.31	0.048	0.016	0.41	0.92	0.81	1.4e-05	0.59	0.066	0.82	0.17	0.97	0.19	0.76
chr1_106543747	-1.1	0.084	-0.34	-0.0032	-1.4	-0.033	-1.4	0.14	-0.37	0.09	-0.37	-0.03	0.37	0.15	0.31	0.19	0.3	0.16	0.53	0.16	0.29	0.17	0.4	0.062	0.007	0.59	0.3	0.99	8.4e-06	0.84	0.028	0.39	0.22	0.59	0.4	0.63
chr1_106543754	-0.6	0.013	-0.33	0.026	-1.4	-0.08	-0.11	0.12	-0.61	0.016	-0.024	0.071	0.38	0.16	0.34	0.18	0.33	0.16	0.5	0.17	0.27	0.17	0.43	0.067	0.15	0.93	0.36	0.89	7.2e-05	0.62	0.85	0.49	0.033	0.92	0.96	0.29
chr1_106546353	3.8	-0.59	1	0.61	-0.84	0.055	-2.2	-0.29	0.11	0.055	-1.8	-0.26	0.86	0.34	0.81	0.49	0.63	0.38	1.2	0.5	0.67	0.48	1.3	0.12	0.024	0.1	0.46	0.28	0.3	0.89	NA	0.62	0.9	0.92	NA	0.034
chr1_1065751	-0.25	-0.056	0.84	0.028	-0.3	0.21	-1.3	-0.18	-0.03	-0.13	-0.74	-0.31	0.36	0.16	0.32	0.22	0.28	0.16	0.49	0.16	0.3	0.16	0.36	0.06	0.52	0.73	0.013	0.9	0.31	0.19	0.024	0.28	0.93	0.44	0.06	3.7e-07
chr1_1065811	0.089	0.063	0.53	-0.034	-0.16	0.11	-0.18	-0.15	0.11	0.31	-0.051	-0.14	0.37	0.17	0.34	0.22	0.3	0.17	0.51	0.15	0.32	0.18	0.37	0.057	0.83	0.71	0.14	0.88	0.62	0.51	0.76	0.34	0.73	0.088	0.9	0.018
chr1_10659462	0.072	-0.17	-0.2	-0.53	0.4	-0.29	-0.89	0.44	-0.55	-0.22	-0.015	-0.017	0.46	0.18	0.37	0.26	0.34	0.19	0.62	0.19	0.37	0.2	0.49	0.077	0.89	0.35	0.61	0.046	0.27	0.12	0.27	0.024	0.16	0.29	0.98	0.83
chr1_10659586	-0.18	0.036	-0.95	-0.63	0.64	0.072	-0.53	0.45	0.13	0.058	-0.33	-0.041	0.53	0.26	0.54	0.33	0.4	0.25	0.71	0.23	0.45	0.24	0.56	0.1	0.77	0.89	0.14	0.069	0.15	0.78	0.6	0.054	0.8	0.81	0.62	0.68
chr1_10659592	0.016	-0.0027	-0.21	-0.31	0.41	-0.076	0.008	0.54	0.19	0.0018	-0.38	0.014	0.45	0.19	0.42	0.24	0.34	0.2	0.59	0.19	0.39	0.21	0.45	0.082	0.97	0.99	0.64	0.22	0.26	0.71	0.99	0.0058	0.66	0.99	0.45	0.86
chr1_10659616	-0.55	0.19	-0.12	-0.22	-0.67	-0.048	-0.65	0.28	0.32	0.13	-1	-0.04	0.44	0.19	0.44	0.24	0.38	0.2	0.61	0.19	0.36	0.21	0.44	0.085	0.26	0.33	0.81	0.36	0.1	0.81	0.41	0.16	0.41	0.55	0.042	0.64
chr1_10659656	1.4	-0.035	-1.2	-0.026	0.9	-0.016	1.3	0.49	0.3	-0.34	0.84	0.11	0.5	0.26	0.57	0.32	0.45	0.26	0.7	0.25	0.42	0.28	0.57	0.094	0.017	0.9	0.086	0.94	0.072	0.95	0.18	0.062	0.52	0.23	0.22	0.26
chr1_1066	-0.56	0.15	0.5	-0.066	-0.32	0.081	-0.67	-0.022	0.11	-0.25	-5.4e-06	0.18	0.31	0.13	0.25	0.2	0.26	0.14	0.4	0.13	0.24	0.15	0.33	0.052	0.082	0.25	0.055	0.74	0.23	0.56	0.13	0.87	0.65	0.099	1	6e-04
chr1_106624824	2.5	0.1	0.013	0.11	2	0.2	-19	-1.1	0.35	0.22	-0.46	-0.28	0.82	0.36	0.72	0.46	0.72	0.38	1	0.37	0.7	0.39	0.85	0.11	0.08	0.8	0.99	0.83	0.059	0.64	NA	0.0079	0.72	0.6	0.78	0.016
chr1_106775144	0.32	-0.0073	-0.067	-0.025	0.3	0.056	0.59	0.034	-0.11	0.043	0.14	0.013	0.2	0.09	0.17	0.12	0.16	0.091	0.29	0.092	0.15	0.093	0.21	0.033	0.12	0.94	0.71	0.83	0.063	0.54	0.053	0.72	0.46	0.65	0.51	0.68
chr1_106775219	0.16	-0.049	-0.19	-0.044	0.097	0.02	0.72	0.064	0.045	0.0081	-0.24	0.00084	0.2	0.086	0.17	0.11	0.17	0.091	0.26	0.091	0.16	0.093	0.23	0.033	0.43	0.57	0.27	0.68	0.58	0.83	0.0074	0.48	0.78	0.93	0.31	0.98
chr1_106775221	-0.063	-0.062	0.31	-0.026	-0.27	0.019	0.36	-0.051	-0.09	0.043	-0.32	0.013	0.29	0.12	0.26	0.15	0.24	0.12	0.36	0.12	0.23	0.13	0.33	0.047	0.83	0.62	0.25	0.87	0.27	0.87	0.35	0.67	0.7	0.74	0.36	0.78
chr1_106775268	NA	NA	NA	NA	NA	NA	NA	NA	NA	NA	NA	NA	NA	NA	NA	NA	NA	NA	NA	NA	NA	NA	NA	NA	NA	NA	NA	NA	NA	NA	NA	NA	NA	NA	NA	NA
chr1_10681100	-0.015	0.43	-0.74	-0.37	0.28	0.24	1.1	-0.3	0.16	0.15	-0.57	-0.15	0.5	0.23	0.44	0.33	0.45	0.27	0.65	0.21	0.4	0.25	0.56	0.095	0.98	0.074	0.13	0.29	0.58	0.39	0.2	0.16	0.72	0.57	0.4	0.11
chr1_10681129	-0.79	-0.092	0.42	0.15	-0.38	0.37	-1.7	-0.059	-0.14	-0.015	-0.71	-0.11	0.49	0.25	0.51	0.36	0.44	0.25	0.66	0.23	0.46	0.26	0.52	0.078	0.16	0.72	0.48	0.7	0.44	0.15	0.052	0.8	0.79	0.95	0.24	0.16
chr1_10681174	1.6	0.54	1.8	0.22	1.7	-0.03	1.7	0.2	-0.45	0.18	1.8	0.031	0.75	0.37	0.62	0.46	0.66	0.34	0.9	0.33	0.64	0.36	0.73	0.099	0.16	0.17	0.019	0.67	0.052	0.93	0.43	0.57	0.59	0.65	0.096	0.76
chr1_10684861	0.86	0.29	-0.039	0.17	0.84	-0.13	0.26	0.32	0.0039	0.084	1.3	-0.045	0.63	0.29	0.51	0.34	0.55	0.25	0.79	0.23	0.45	0.24	0.62	0.096	0.29	0.33	0.95	0.64	0.2	0.62	0.84	0.19	0.99	0.74	0.1	0.64
chr1_106933	0.52	0.048	0.4	0.12	0.26	-0.033	-0.17	-0.11	0.17	0.18	0.28	-0.064	0.4	0.18	0.33	0.25	0.27	0.18	0.5	0.17	0.3	0.21	0.39	0.071	0.23	0.79	0.26	0.64	0.36	0.85	0.78	0.53	0.58	0.38	0.5	0.37
chr1_10695372	0.24	-0.024	0.13	0.11	-0.037	-0.11	0.38	-0.075	0.2	0.081	0.5	-0.011	0.32	0.13	0.26	0.16	0.22	0.13	0.39	0.14	0.22	0.14	0.35	0.049	0.47	0.85	0.64	0.52	0.87	0.39	0.36	0.59	0.37	0.58	0.18	0.82
chr1_10695384	0.11	0.14	0.92	-0.12	-0.29	-0.093	-0.63	-0.013	0.21	-0.15	-0.17	-0.028	0.36	0.16	0.39	0.21	0.28	0.18	0.49	0.17	0.28	0.17	0.43	0.07	0.77	0.39	0.031	0.58	0.32	0.61	0.26	0.94	0.48	0.38	0.72	0.69
chr1_10695533	-0.89	-0.31	-0.61	0.41	0.33	-0.12	0.32	-0.2	-0.56	0.19	-1.4	-0.26	0.5	0.21	0.42	0.34	0.36	0.23	0.81	0.2	0.39	0.22	0.54	0.086	0.13	0.16	0.19	0.25	0.39	0.61	0.81	0.33	0.19	0.39	0.028	0.0023
chr1_10696014	-4.5	1.1	8.1	1.7	7.2	0.47	-1.8	-1.5	-4.5	-0.6	-2.2	-0.31	1.2	0.5	0.94	0.64	0.96	0.48	1.6	0.49	1	0.52	1.2	0.14	NA	0.06	0.0037	0.042	0.048	0.38	NA	0.0097	NA	0.33	NA	0.03
chr1_10696047	3.7	0.098	0.93	0.26	1.5	0.21	74	-0.41	1.2	0.022	5.3	-0.25	0.8	0.37	0.71	0.49	0.64	0.38	0.99	0.36	0.71	0.43	0.85	0.12	0.0049	0.8	0.36	0.63	0.062	0.61	0	0.3	0.24	0.96	0.00093	0.037
chr1_106966738	0.45	-0.053	0.58	0.17	0.94	-0.1	0.21	-0.047	-0.29	0.2	0.28	0.021	0.4	0.16	0.35	0.23	0.29	0.16	0.47	0.17	0.27	0.2	0.38	0.064	0.29	0.75	0.13	0.47	0.0024	0.53	0.69	0.78	0.3	0.33	0.49	0.74
chr1_106966770	-0.3	0.02	-0.35	0.31	0.36	-0.14	-0.73	-0.021	-0.56	-0.067	0.12	-0.016	0.41	0.19	0.34	0.26	0.39	0.17	0.48	0.17	0.32	0.21	0.45	0.073	0.51	0.92	0.33	0.24	0.38	0.41	0.18	0.91	0.1	0.75	0.82	0.83
chr1_10698527	0.14	0.077	-0.37	-0.22	0.51	-0.041	0.19	0.2	0.19	0.015	0.076	-0.08	0.34	0.14	0.3	0.18	0.29	0.15	0.48	0.15	0.28	0.14	0.34	0.055	0.71	0.59	0.24	0.23	0.09	0.78	0.73	0.2	0.52	0.92	0.83	0.14
chr1_10698777	-0.96	0.22	-0.69	-0.022	-0.72	0.29	-0.46	-0.1	-1	-0.11	-0.68	0.045	0.41	0.18	0.36	0.24	0.34	0.17	0.66	0.18	0.33	0.18	0.42	0.066	0.034	0.24	0.076	0.93	0.048	0.097	0.6	0.57	0.0032	0.55	0.14	0.5
chr1_10698875	3.6	-0.7	1.5	-0.9	-0.54	0.4	4.7	0.09	1.2	-0.089	2.5	-0.014	0.73	0.26	0.67	0.37	0.52	0.34	0.95	0.3	0.58	0.31	0.8	0.11	0.00066	0.011	0.087	0.023	0.37	0.26	0.13	0.77	0.083	0.78	0.063	0.9
chr1_10700018	-0.025	0.021	0.096	-0.054	0.25	-0.072	-0.23	0.16	0.042	0.0036	-0.15	-0.058	0.21	0.094	0.19	0.13	0.16	0.095	0.29	0.092	0.18	0.098	0.2	0.034	0.91	0.82	0.63	0.68	0.12	0.45	0.45	0.084	0.82	0.97	0.45	0.092
chr1_10700057	2.9	-0.061	-0.22	0.065	0.28	0.32	120	-0.19	0.39	-0.073	-0.28	-0.21	0.59	0.15	0.34	0.2	0.27	0.14	0.99	0.14	0.3	0.16	0.38	0.055	6.8e-05	0.69	0.55	0.75	0.31	0.03	0	0.19	0.23	0.65	0.49	0.00013
chr1_10700097	1.6	-0.29	-0.094	-0.36	0.37	-0.034	2	-0.31	0.67	0.18	0.36	-0.22	0.5	0.22	0.4	0.28	0.38	0.22	0.64	0.22	0.41	0.22	0.54	0.078	0.0061	0.2	0.83	0.22	0.36	0.88	0.015	0.17	0.13	0.43	0.58	0.0039
chr1_10700115	0.028	-0.00073	-0.11	-0.12	0.041	0.18	-0.0073	-0.16	-0.22	-0.095	-0.17	0.0014	0.21	0.09	0.19	0.11	0.16	0.093	0.28	0.086	0.16	0.09	0.2	0.035	0.9	0.99	0.56	0.27	0.8	0.053	0.98	0.068	0.16	0.29	0.41	0.97
chr1_10701046	-0.076	0.27	-0.24	0.12	0.5	0.18	0.68	-0.092	-0.033	0.029	0.3	0.083	0.36	0.16	0.32	0.21	0.26	0.15	0.45	0.16	0.29	0.18	0.36	0.056	0.84	0.085	0.49	0.57	0.068	0.24	0.18	0.58	0.91	0.88	0.44	0.14
chr1_10701079	-0.57	0.061	-0.085	-0.48	-0.74	-0.29	-0.6	0.38	0.25	0.16	-0.38	-0.075	0.43	0.17	0.39	0.23	0.34	0.18	0.61	0.18	0.32	0.18	0.45	0.062	0.23	0.73	0.84	0.042	0.043	0.11	0.44	0.041	0.46	0.38	0.45	0.23
chr1_10704964	0.64	0.33	-0.24	-0.066	0.12	0.013	0.79	0.061	-0.36	-0.087	0.11	-0.18	0.38	0.16	0.35	0.21	0.32	0.17	0.51	0.16	0.31	0.18	0.4	0.066	0.12	0.042	0.52	0.76	0.73	0.94	0.19	0.71	0.27	0.63	0.8	0.0071
chr1_107065422	-0.13	0.011	-0.36	-0.23	-0.55	0.043	0.34	0.13	-0.045	-0.0064	0.045	0.28	0.29	0.13	0.26	0.17	0.23	0.12	0.34	0.12	0.21	0.13	0.29	0.048	0.66	0.93	0.19	0.17	0.021	0.72	0.34	0.3	0.83	0.96	0.88	6.5e-09
chr1_107065571	-1.2	0.06	0.2	0.12	-0.097	-0.13	-1.8	-0.04	-1.2	-0.51	-2.1	0.096	0.45	0.2	0.37	0.24	0.35	0.2	0.59	0.18	0.39	0.19	0.5	0.073	0.019	0.77	0.61	0.64	0.79	0.53	0.012	0.83	0.0052	0.009	0.00025	0.19
chr1_107065576	-0.59	0.081	1.1	-0.12	-0.4	-0.083	-1.8	-0.12	-0.52	-0.27	-0.69	0.16	0.41	0.19	0.35	0.24	0.34	0.18	0.53	0.17	0.37	0.18	0.44	0.07	0.19	0.68	0.0022	0.61	0.28	0.65	0.0039	0.5	0.19	0.14	0.16	0.025
chr1_10709212	-0.11	-0.014	0.0096	0.11	-0.48	-0.029	0.095	-0.057	-0.2	0.013	0.025	-0.059	0.24	0.11	0.21	0.15	0.2	0.11	0.32	0.11	0.21	0.11	0.27	0.043	0.65	0.9	0.96	0.45	0.019	0.8	0.78	0.6	0.36	0.91	0.93	0.18
chr1_10709232	0.19	0.14	-0.087	-0.21	0.13	-0.27	-0.14	-0.037	0.33	-0.05	-0.21	-0.14	0.4	0.18	0.38	0.23	0.33	0.18	0.55	0.17	0.37	0.19	0.42	0.069	0.67	0.46	0.83	0.37	0.71	0.13	0.84	0.83	0.4	0.79	0.65	0.041
chr1_10709287	-0.27	-0.17	-0.1	0.11	-0.52	0.052	-0.74	-0.07	-0.051	0.1	0.09	-0.03	0.35	0.16	0.31	0.22	0.31	0.17	0.47	0.15	0.31	0.18	0.39	0.057	0.46	0.32	0.75	0.63	0.11	0.76	0.16	0.65	0.88	0.57	0.83	0.6
chr1_10709291	0.078	-0.18	0.1	-0.02	-0.065	0.087	-0.031	-0.028	0.076	-0.16	-0.063	0.0056	0.22	0.092	0.18	0.13	0.18	0.099	0.3	0.096	0.19	0.1	0.23	0.037	0.73	0.058	0.58	0.88	0.72	0.38	0.92	0.77	0.7	0.12	0.79	0.88
chr1_10709334	0.097	-0.033	-0.12	-0.26	-0.14	-0.087	0.016	-0.08	-0.062	0.15	-0.031	-0.068	0.22	0.099	0.19	0.12	0.18	0.1	0.32	0.089	0.18	0.095	0.23	0.036	0.67	0.74	0.53	0.03	0.44	0.4	0.96	0.37	0.74	0.12	0.9	0.06
chr1_10709336	0.19	0.39	0.073	0.082	0.18	0.3	1.1	-0.041	-0.26	0.041	-0.061	0.044	0.36	0.16	0.32	0.22	0.29	0.16	0.51	0.16	0.3	0.17	0.36	0.053	0.62	0.021	0.83	0.71	0.56	0.065	0.071	0.8	0.4	0.81	0.87	0.41
chr1_107113219	0.76	0.17	-0.15	0.15	0.35	-0.18	3	0.085	-0.89	0.042	-0.92	0.027	0.43	0.14	0.36	0.16	0.28	0.14	0.68	0.14	0.29	0.17	0.38	0.063	0.11	0.23	0.7	0.36	0.23	0.21	0.0011	0.55	0.0029	0.81	0.027	0.67
chr1_107113333	0.033	0.016	0.26	-0.0025	0.15	0.11	-0.046	0.032	0.17	-0.08	-0.58	-0.11	0.29	0.12	0.28	0.16	0.22	0.13	0.41	0.12	0.23	0.12	0.32	0.046	0.91	0.9	0.37	0.99	0.51	0.39	0.92	0.79	0.46	0.52	0.087	0.02
chr1_10712061	0.26	-0.016	-0.1	-0.31	-0.46	0.2	-1.4	-0.094	0.22	-0.24	0.68	-0.032	0.38	0.17	0.28	0.21	0.27	0.18	0.47	0.17	0.28	0.18	0.42	0.063	0.53	0.93	0.73	0.15	0.11	0.27	0.0091	0.59	0.46	0.19	0.14	0.61
chr1_10712128	-0.054	0.14	-0.28	-0.3	-0.63	0.33	-0.85	-0.34	0.75	-0.39	-0.081	-0.0041	0.37	0.17	0.29	0.22	0.28	0.18	0.44	0.17	0.31	0.17	0.39	0.061	0.89	0.42	0.35	0.18	0.029	0.069	0.079	0.046	0.02	0.022	0.85	0.95
chr1_10712130	-0.38	0.19	0.049	-0.3	-0.55	0.41	-0.98	-0.3	0.34	-0.11	-0.24	-0.031	0.26	0.14	0.21	0.16	0.19	0.14	0.36	0.13	0.22	0.15	0.29	0.046	0.17	0.17	0.82	0.063	0.0049	0.0052	0.011	0.026	0.14	0.43	0.42	0.51
chr1_10712168	-0.72	0.15	0.41	0.36	0.12	0.16	-1.4	-0.27	0.42	0.27	-0.061	-0.022	0.37	0.2	0.38	0.25	0.31	0.18	0.47	0.18	0.3	0.2	0.41	0.064	0.074	0.48	0.32	0.16	0.71	0.36	0.0092	0.14	0.18	0.2	0.89	0.74
chr1_10712177	-0.53	0.07	1.2	-0.16	-0.85	0.52	-1.8	-0.068	-0.11	0.0093	-0.0088	-0.28	0.52	0.22	0.53	0.3	0.39	0.23	0.68	0.21	0.42	0.24	0.51	0.088	0.39	0.75	0.056	0.61	0.046	0.031	0.055	0.75	0.81	0.97	0.99	0.0013
chr1_10712215	0.74	-0.17	-0.45	0.11	-0.17	0.12	2.5	-0.06	0.013	0.11	0.29	-0.077	0.5	0.19	0.46	0.27	0.37	0.21	0.81	0.19	0.34	0.21	0.49	0.071	0.2	0.38	0.38	0.68	0.68	0.57	0.071	0.76	0.97	0.59	0.6	0.28
chr1_10712223	-0.13	0.053	0.97	0.31	0.42	0.087	-0.27	-0.11	0.38	-0.094	-0.84	-0.016	0.39	0.19	0.31	0.25	0.29	0.17	0.52	0.18	0.28	0.19	0.4	0.068	0.76	0.79	0.0032	0.22	0.17	0.61	0.66	0.55	0.19	0.62	0.055	0.81
chr1_10712245	-0.14	0.1	0.69	0.092	0.49	0.47	1.1	-0.28	-0.5	-0.2	-0.3	-0.09	0.59	0.34	0.54	0.42	0.45	0.27	0.84	0.29	0.43	0.27	0.59	0.11	0.85	0.78	0.28	0.84	0.34	0.099	0.49	0.35	0.29	0.49	0.68	0.4
chr1_10714542	0.16	0.44	-0.32	0.085	-0.15	-0.37	-0.23	0.2	-0.45	0.06	0.13	-0.16	0.42	0.18	0.38	0.24	0.35	0.19	0.58	0.18	0.31	0.19	0.43	0.064	0.73	0.016	0.44	0.73	0.69	0.058	0.74	0.26	0.17	0.76	0.78	0.015
chr1_10714571	0.87	0.13	0.79	0.21	0.17	-0.34	-4.3	-0.14	0.17	-0.41	0.65	-0.17	0.7	0.3	0.64	0.42	0.59	0.33	0.97	0.34	0.62	0.34	0.69	0.11	0.37	0.69	0.34	0.65	0.82	0.34	0.25	0.69	0.83	0.25	0.5	0.13
chr1_10714582	0.43	0.012	0.23	-0.043	0.8	0.072	-0.089	-0.086	-0.091	0.17	0.12	-0.24	0.54	0.22	0.42	0.28	0.4	0.23	0.67	0.2	0.41	0.24	0.54	0.079	0.5	0.96	0.62	0.88	0.07	0.76	0.92	0.67	0.84	0.5	0.85	0.0024
chr1_10714602	0.74	0.35	0.94	0.61	1.1	-0.58	-1	0.26	0.014	0.11	-0.016	-0.31	0.54	0.23	0.54	0.31	0.48	0.24	0.67	0.22	0.41	0.24	0.52	0.088	0.24	0.13	0.15	0.063	0.053	0.021	0.25	0.24	0.98	0.66	0.98	0.00044
chr1_10714632	4.9	0.28	0.76	0.2	0.86	-0.15	-18	-0.16	-0.21	-0.019	0.94	-0.17	0.68	0.21	0.45	0.26	0.4	0.2	1.1	0.21	0.43	0.23	0.52	0.074	1.5e-07	0.2	0.13	0.45	0.048	0.48	NA	0.46	0.66	0.93	0.12	0.026
chr1_10717877	0.12	-0.086	0.26	-0.2	0.26	0.078	0.2	0.071	-0.048	0.17	-0.14	-0.033	0.29	0.14	0.26	0.19	0.26	0.15	0.36	0.14	0.25	0.15	0.31	0.056	0.69	0.53	0.34	0.31	0.35	0.6	0.6	0.62	0.85	0.25	0.67	0.56
chr1_10717958	-0.31	0.06	0.6	0.81	-0.52	-0.1	-0.33	-0.51	-0.04	-0.19	0.044	0.11	0.52	0.25	0.48	0.32	0.43	0.24	0.67	0.24	0.46	0.25	0.52	0.088	0.61	0.81	0.27	0.016	0.28	0.69	0.71	0.039	0.94	0.46	0.94	0.22
chr1_10717967	-0.55	0.01	-0.18	0.071	-0.32	0.0075	-0.85	-0.1	-0.6	-0.025	-0.59	0.11	0.27	0.13	0.27	0.17	0.23	0.13	0.37	0.13	0.21	0.13	0.29	0.055	0.047	0.94	0.5	0.68	0.17	0.95	0.036	0.43	0.0056	0.85	0.051	0.054
chr1_10717997	-0.52	-0.33	-0.73	0.31	0.093	0.023	-0.13	-0.24	0.083	-0.05	-0.3	-0.047	0.4	0.2	0.38	0.27	0.35	0.17	0.59	0.18	0.35	0.19	0.4	0.079	0.24	0.1	0.079	0.28	0.8	0.89	0.86	0.21	0.83	0.8	0.49	0.56
chr1_10718018	-0.3	0.031	0.073	-0.058	0.22	-0.0089	-0.78	-0.03	0.032	-0.038	0.25	0.0096	0.25	0.11	0.21	0.15	0.21	0.11	0.34	0.11	0.2	0.12	0.25	0.044	0.25	0.79	0.73	0.7	0.29	0.94	0.031	0.78	0.88	0.75	0.32	0.83
chr1_10718026	-0.036	0.11	-0.58	0.03	-0.18	0.0094	0.61	0.019	0.001	0.037	0.21	-0.022	0.24	0.11	0.23	0.15	0.22	0.11	0.33	0.11	0.21	0.12	0.27	0.045	0.88	0.33	0.013	0.84	0.44	0.93	0.08	0.87	1	0.75	0.45	0.62
chr1_10718055	0.23	-0.044	-0.35	-0.26	0.094	0.00024	0.43	-0.058	0.21	0.021	0.18	-0.018	0.26	0.12	0.24	0.15	0.23	0.11	0.34	0.11	0.22	0.13	0.27	0.046	0.4	0.72	0.15	0.097	0.69	1	0.23	0.6	0.36	0.87	0.53	0.7
chr1_10718102	-0.13	0.021	-0.55	-0.025	-0.11	-0.098	0.32	0.043	-0.0059	0.027	-0.11	0.027	0.3	0.14	0.25	0.18	0.24	0.13	0.39	0.14	0.25	0.14	0.31	0.049	0.67	0.88	0.035	0.89	0.67	0.47	0.44	0.75	0.98	0.85	0.74	0.58
chr1_10718166	-0.48	-0.013	0.19	-0.51	-0.88	-0.065	-0.63	0.14	-0.0081	0.1	0.2	-0.02	0.46	0.22	0.46	0.27	0.4	0.23	0.6	0.21	0.39	0.23	0.54	0.085	0.36	0.95	0.71	0.071	0.04	0.78	0.39	0.5	0.98	0.67	0.75	0.81
chr1_10718176	-0.67	0.069	-0.48	-0.16	-0.48	-0.16	-0.94	0.22	-0.045	0.094	0.12	0.063	0.42	0.19	0.43	0.28	0.38	0.2	0.56	0.2	0.39	0.22	0.46	0.077	0.15	0.72	0.32	0.6	0.25	0.45	0.17	0.3	0.91	0.67	0.82	0.41
chr1_10718202	-1.8	-0.33	-1.4	-0.44	0.14	-0.17	21	0.068	-0.35	-0.17	0.69	0.17	0.59	0.23	0.57	0.28	0.37	0.2	1.1	0.21	0.46	0.22	0.48	0.085	0.012	0.15	0.038	0.13	0.73	0.42	NA	0.76	0.5	0.46	0.21	0.041
chr1_10718219	-1.7	0.11	-4.1	0.069	-1.9	-0.49	5	-0.23	0.44	-0.51	1.1	0.12	0.7	0.32	0.74	0.41	0.67	0.3	0.95	0.36	0.63	0.33	0.7	0.12	0.077	0.75	0.00017	0.88	0.037	0.13	0.11	0.55	0.59	0.15	0.26	0.32
chr1_10718221	-6	-0.011	-150	-0.26	0.73	-0.0047	1.5	-0.083	0.52	-0.033	-4.7	0.2	0.86	0.25	1	0.39	0.47	0.23	1.3	0.27	0.5	0.3	0.81	0.11	0.00031	0.97	0	0.55	0.17	0.98	NA	0.77	0.36	0.92	0.00068	0.069
chr1_10718251	-1	-0.37	-2.7	-0.08	-1.3	-0.032	2	0.28	-0.25	0.22	0.45	0.054	0.51	0.24	0.68	0.27	0.58	0.21	0.64	0.21	0.46	0.22	0.5	0.079	0.078	0.14	0.0038	0.78	0.079	0.88	0.017	0.19	0.62	0.32	0.43	0.5
chr1_10718346	-0.92	-0.29	-0.072	0.052	0.14	-0.12	-1.5	-0.12	-0.062	0.027	-0.44	0.0049	0.36	0.16	0.31	0.21	0.31	0.17	0.48	0.17	0.28	0.17	0.39	0.061	0.015	0.08	0.83	0.81	0.66	0.47	0.0054	0.47	0.83	0.87	0.3	0.94
chr1_10718349	-0.65	0.1	-0.5	0.11	-0.3	-0.13	-0.77	-0.037	-0.73	-0.062	-0.029	0.13	0.46	0.21	0.39	0.3	0.39	0.22	0.58	0.21	0.39	0.23	0.45	0.075	0.21	0.63	0.24	0.72	0.48	0.57	0.28	0.86	0.085	0.79	0.95	0.08
chr1_10718354	-0.39	-0.28	-0.97	-0.7	-0.089	-0.3	-0.95	0.19	-0.79	0.18	0.42	0.11	0.45	0.21	0.37	0.29	0.33	0.21	0.61	0.21	0.34	0.21	0.43	0.072	0.44	0.2	0.016	0.019	0.8	0.16	0.21	0.39	0.027	0.4	0.39	0.13
chr1_10718361	-0.77	-0.034	-0.15	0.21	0.42	-0.027	0.3	0.17	-0.096	0.048	-0.4	0.27	0.6	0.26	0.53	0.39	0.59	0.28	0.93	0.29	0.46	0.3	0.59	0.11	0.31	0.9	0.81	0.62	0.56	0.93	0.91	0.58	0.85	0.88	0.58	0.011
chr1_10718370	-1.9	0.035	0.29	0.19	-1.4	0.15	-3.4	-0.11	0.023	-0.044	0.75	0.088	0.66	0.25	0.55	0.36	0.53	0.25	0.91	0.28	0.5	0.32	0.61	0.095	0.031	0.89	0.65	0.62	0.029	0.57	0.12	0.7	0.97	0.9	0.33	0.35
chr1_10718372	-0.99	0.019	0.75	0.074	-1.3	-0.033	-5.1	0.084	-0.19	-0.075	1.6	0.14	0.57	0.25	0.42	0.35	0.46	0.24	0.89	0.24	0.46	0.26	0.54	0.085	0.16	0.94	0.099	0.84	0.012	0.89	0.0094	0.73	0.71	0.78	0.011	0.11
chr1_10718377	-1.3	0.22	-0.34	-0.5	0.85	-0.047	-6.5	0.4	-0.11	-0.021	0.39	0.047	0.6	0.25	0.53	0.33	0.46	0.23	0.93	0.24	0.46	0.28	0.55	0.099	0.093	0.39	0.59	0.15	0.1	0.84	0.011	0.12	0.83	0.94	0.55	0.63
chr1_107224689	0.72	-0.018	-0.26	0.2	0.76	0.043	1.3	-0.18	0.14	-0.027	0.12	-0.12	0.36	0.15	0.31	0.2	0.29	0.16	0.45	0.16	0.29	0.15	0.4	0.053	0.059	0.9	0.44	0.33	0.012	0.79	0.0096	0.27	0.64	0.86	0.79	0.02
chr1_107242595	0.071	-0.037	0.23	-0.13	-0.12	0.025	0.41	-0.19	-0.31	0.065	-0.33	-0.27	0.38	0.14	0.3	0.19	0.27	0.15	0.62	0.15	0.28	0.15	0.35	0.056	0.86	0.79	0.46	0.51	0.68	0.87	0.61	0.21	0.29	0.67	0.38	1.4e-06
chr1_10725240	0.028	0.13	0.27	-0.15	0.082	-0.19	-0.41	-0.1	0.0083	-0.04	-0.059	-0.063	0.19	0.094	0.18	0.12	0.17	0.097	0.28	0.093	0.17	0.1	0.23	0.039	0.88	0.16	0.14	0.22	0.64	0.053	0.17	0.27	0.96	0.7	0.81	0.11
chr1_10725275	-0.15	0.031	-0.12	0.11	0.011	-0.19	-0.39	-0.12	0.14	-0.092	-0.29	-0.13	0.24	0.1	0.19	0.14	0.18	0.1	0.3	0.1	0.18	0.11	0.25	0.044	0.54	0.77	0.55	0.44	0.95	0.069	0.2	0.23	0.46	0.4	0.26	0.003
chr1_10725339	-0.08	-0.068	-0.21	0.084	-0.098	0.31	0.065	-0.15	-0.35	0.1	0.17	-0.048	0.22	0.1	0.2	0.12	0.18	0.094	0.27	0.099	0.18	0.1	0.23	0.038	0.72	0.5	0.31	0.5	0.6	0.0011	0.82	0.13	0.058	0.33	0.48	0.21
chr1_10725709	0.5	0.2	0.53	0.36	0.19	-0.11	-1.7	-0.26	0.94	0.18	0.39	-0.19	0.54	0.23	0.52	0.29	0.47	0.24	0.69	0.21	0.45	0.23	0.52	0.079	0.44	0.4	0.38	0.23	0.72	0.65	0.074	0.24	0.064	0.46	0.53	0.018
chr1_107265752	0.53	-0.046	-0.22	-0.043	0.5	0.19	-0.18	-0.19	-0.12	0.078	0.069	-0.25	0.42	0.16	0.35	0.23	0.35	0.19	0.56	0.17	0.33	0.17	0.39	0.065	0.25	0.77	0.56	0.85	0.17	0.31	0.79	0.27	0.74	0.65	0.87	0.00015
chr1_107275325	0.066	0.17	-0.57	-0.058	0.14	-0.094	0.56	0.073	-0.8	0.13	-0.24	0.12	0.35	0.17	0.32	0.21	0.29	0.16	0.43	0.17	0.29	0.15	0.35	0.056	0.86	0.31	0.088	0.79	0.65	0.57	0.24	0.67	0.008	0.4	0.52	0.036
chr1_107275340	-0.14	0.19	-0.34	-0.17	-0.018	0.038	0.58	0.12	-0.77	-0.16	-0.24	0.096	0.29	0.13	0.27	0.19	0.25	0.15	0.39	0.14	0.26	0.14	0.32	0.061	0.64	0.15	0.22	0.38	0.95	0.8	0.17	0.37	0.004	0.25	0.47	0.12
chr1_107275344	-0.052	0.21	0.036	-0.11	-0.011	-0.035	-0.012	-0.017	-0.27	-0.083	-0.1	0.087	0.3	0.13	0.25	0.18	0.24	0.14	0.39	0.13	0.23	0.13	0.29	0.053	0.87	0.11	0.89	0.55	0.96	0.8	0.98	0.89	0.26	0.54	0.74	0.1
chr1_107275349	-0.43	0.13	-0.43	-0.22	-0.31	-0.042	0.14	0.12	-0.61	-0.14	-0.38	0.13	0.34	0.14	0.26	0.21	0.26	0.15	0.45	0.14	0.27	0.15	0.33	0.057	0.24	0.34	0.11	0.31	0.24	0.78	0.78	0.41	0.028	0.34	0.28	0.026
chr1_107275393	-0.33	0.047	-0.16	-0.044	-0.45	-0.14	1	-0.19	-0.63	-0.033	-0.8	-0.014	0.42	0.21	0.4	0.29	0.37	0.22	0.6	0.19	0.38	0.2	0.46	0.08	0.47	0.83	0.72	0.88	0.26	0.54	0.17	0.33	0.12	0.87	0.13	0.86
chr1_10736409	9.1	0.58	-0.48	-0.17	0.4	0.26	-4.9	0.15	0.11	0.22	0.44	0.0078	0.86	0.3	0.55	0.44	0.52	0.29	1.4	0.26	0.5	0.3	0.64	0.11	9.7e-08	0.062	0.46	0.74	0.51	0.38	NA	0.57	0.85	0.48	0.59	0.95
chr1_10736429	0.31	-0.098	0.24	-0.071	0.63	0.12	-0.18	-0.13	-0.034	-0.085	0.13	-0.098	0.43	0.19	0.37	0.3	0.37	0.21	0.54	0.19	0.36	0.21	0.41	0.065	0.51	0.61	0.56	0.82	0.11	0.57	0.77	0.53	0.93	0.7	0.77	0.14
chr1_10736453	0.45	-0.26	0.66	-0.2	0.36	0.25	0.071	0.11	0.4	0.054	0.2	-0.069	0.47	0.22	0.41	0.3	0.38	0.23	0.69	0.25	0.39	0.24	0.45	0.088	0.4	0.25	0.14	0.52	0.38	0.28	0.94	0.66	0.35	0.82	0.68	0.44
chr1_107368925	0.097	-0.33	-0.26	0.017	0.49	-0.26	0.17	0.24	-0.52	0.011	0.027	0.033	0.31	0.16	0.28	0.21	0.24	0.16	0.42	0.16	0.27	0.17	0.33	0.06	0.76	0.037	0.37	0.94	0.05	0.13	0.71	0.15	0.062	0.95	0.94	0.58
chr1_107368933	0.53	-0.11	-0.47	0.016	0.098	-0.049	0.56	0.0091	0.032	-0.041	0.41	0.063	0.27	0.14	0.25	0.18	0.21	0.14	0.38	0.13	0.22	0.15	0.32	0.049	0.064	0.4	0.067	0.93	0.65	0.73	0.16	0.95	0.89	0.78	0.22	0.2
chr1_107368935	-0.013	-0.11	-0.35	0.25	-0.056	0.024	0.55	0.0058	0.0045	0.1	0.34	0.13	0.31	0.15	0.26	0.2	0.25	0.14	0.39	0.16	0.25	0.16	0.33	0.058	0.97	0.48	0.19	0.22	0.83	0.87	0.19	0.97	0.99	0.54	0.33	0.028
chr1_107368961	0.46	-0.32	0.12	0.19	0.41	0.03	0.72	0.1	0.24	0.1	0.7	0.047	0.42	0.22	0.35	0.26	0.32	0.2	0.58	0.2	0.33	0.18	0.41	0.074	0.32	0.16	0.74	0.48	0.22	0.89	0.31	0.61	0.5	0.59	0.12	0.52
chr1_107368979	0.32	-0.29	0.063	0.068	1.2	-0.26	2.2	0.087	-0.16	0.61	0.4	0.13	0.57	0.29	0.48	0.34	0.43	0.24	0.73	0.26	0.45	0.25	0.63	0.1	0.64	0.34	0.91	0.85	0.0083	0.29	0.043	0.74	0.76	0.019	0.61	0.2
chr1_1073855	0.37	0.19	0.34	-0.065	-0.57	0.28	0.75	-0.067	0.17	0.0057	0.72	0.39	0.44	0.21	0.42	0.3	0.39	0.23	0.62	0.24	0.41	0.23	0.47	0.085	0.45	0.37	0.46	0.84	0.17	0.23	0.34	0.79	0.7	0.98	0.17	4.8e-06
chr1_10738666	3.6	0.35	0.31	-0.44	-0.15	0.22	0.55	-0.15	1.2	0.076	11	-0.2	0.72	0.27	0.57	0.4	0.57	0.31	0.81	0.3	0.5	0.33	0.9	0.11	0.00049	0.22	0.66	0.31	0.83	0.49	0.69	0.64	0.034	0.83	2.8e-08	0.083
chr1_10738875	0.74	-0.14	-0.63	-0.24	0.73	-0.14	1.4	0.065	-0.31	-0.13	-0.35	-0.088	0.37	0.16	0.35	0.2	0.33	0.16	0.6	0.15	0.31	0.17	0.4	0.066	0.062	0.37	0.09	0.26	0.034	0.4	0.053	0.67	0.34	0.47	0.42	0.18
chr1_1074006	-0.12	0.0063	-0.035	0.026	-0.05	0.073	0.25	-0.046	-0.12	0.13	-0.38	0.039	0.26	0.13	0.24	0.17	0.21	0.13	0.33	0.13	0.22	0.12	0.3	0.046	0.66	0.96	0.88	0.88	0.82	0.59	0.46	0.72	0.59	0.32	0.23	0.39
chr1_1074008	0.19	-0.061	0.04	-0.044	0.21	0.12	-0.15	-0.28	-0.25	0.11	-0.27	0.14	0.26	0.13	0.23	0.18	0.23	0.13	0.33	0.13	0.23	0.15	0.27	0.046	0.49	0.63	0.87	0.81	0.36	0.37	0.66	0.03	0.29	0.46	0.33	0.0024
chr1_1074024	-0.66	-0.043	-0.13	0.11	-0.27	-0.13	-0.7	-0.2	-0.38	0.049	-0.33	0.018	0.26	0.11	0.21	0.16	0.22	0.11	0.34	0.11	0.21	0.12	0.25	0.043	0.014	0.71	0.55	0.47	0.24	0.25	0.052	0.088	0.082	0.69	0.2	0.68
chr1_1074037	-0.55	-0.029	0.46	-0.15	-0.24	0.029	-1.2	-0.0091	-0.02	0.11	-0.24	0.11	0.33	0.14	0.25	0.17	0.24	0.14	0.5	0.13	0.24	0.12	0.37	0.055	0.12	0.84	0.078	0.41	0.33	0.84	0.04	0.95	0.94	0.36	0.54	0.04
chr1_1074082	-0.31	0.15	0.63	0.0024	0.11	0.073	-0.49	0.18	0.32	-0.086	-0.5	0.028	0.33	0.14	0.26	0.17	0.24	0.13	0.45	0.14	0.27	0.15	0.37	0.061	0.38	0.26	0.019	0.99	0.67	0.57	0.33	0.2	0.26	0.58	0.2	0.65
chr1_1074124	-0.65	0.12	-0.44	0.13	0.12	0.0028	-0.4	-0.023	0.038	0.31	0.24	-0.066	0.28	0.13	0.26	0.17	0.21	0.13	0.37	0.12	0.22	0.13	0.33	0.054	0.027	0.36	0.11	0.43	0.57	0.98	0.31	0.85	0.87	0.016	0.49	0.23
chr1_1074129	-0.55	-0.0073	-0.87	0.069	-0.04	0.13	0.089	-0.36	-0.17	0.19	-0.29	-0.049	0.33	0.15	0.31	0.2	0.26	0.16	0.45	0.15	0.28	0.16	0.4	0.059	0.11	0.96	0.0082	0.74	0.88	0.44	0.86	0.017	0.56	0.25	0.51	0.4
chr1_10741610	1.5	0.1	-0.14	0.19	0.28	0.054	1.9	-0.012	0.65	-0.15	1.5	-0.12	0.64	0.29	0.47	0.4	0.45	0.26	0.75	0.29	0.46	0.27	0.69	0.1	0.063	0.74	0.8	0.67	0.58	0.84	0.095	0.97	0.21	0.58	0.12	0.26
chr1_10741646	0.71	-0.015	0.023	0.3	0.34	-0.0059	0.43	-0.13	0.31	-0.1	-0.076	-0.17	0.29	0.12	0.26	0.17	0.22	0.13	0.42	0.12	0.23	0.12	0.29	0.049	0.017	0.9	0.93	0.081	0.14	0.96	0.35	0.31	0.19	0.4	0.8	0.00042
chr1_10741702	0.67	-0.054	-0.39	-0.26	0.22	-0.16	-0.031	-0.043	0.25	-0.075	0.18	-0.25	0.4	0.19	0.41	0.25	0.39	0.19	0.52	0.18	0.37	0.2	0.46	0.065	0.12	0.78	0.38	0.31	0.6	0.4	0.96	0.81	0.53	0.72	0.72	9.9e-05
chr1_10741711	0.73	0.053	-0.31	-0.017	0.011	-0.15	0.098	0.1	0.24	-0.12	0.39	-0.088	0.45	0.18	0.29	0.22	0.3	0.19	0.49	0.19	0.3	0.17	0.56	0.069	0.15	0.77	0.3	0.94	0.97	0.44	0.86	0.61	0.45	0.51	0.56	0.2
chr1_107448017	3	-0.088	0.39	-0.07	0.17	0.29	150	0.004	-0.25	-0.085	-0.15	-0.063	0.6	0.16	0.4	0.21	0.29	0.17	0.99	0.16	0.31	0.16	0.37	0.065	8.8e-05	0.59	0.36	0.75	0.56	0.092	0	0.98	0.45	0.61	0.7	0.33
chr1_107448085	12	0.11	-1.5	-0.63	-4.2	-0.51	-1.3	0.36	-6.4	0.015	-6.8	-0.0029	1	0.4	0.92	0.59	0.88	0.39	1.2	0.39	0.87	0.42	0.94	0.12	NA	0.8	0.51	0.38	0.024	0.23	NA	0.4	0.00031	0.97	0.015	0.98
chr1_107448136	-0.25	0.067	-0.019	0.31	-0.59	0.036	-2.6	-0.2	-0.35	-0.14	4.2	0.018	0.71	0.29	0.54	0.39	0.58	0.29	0.9	0.29	0.56	0.3	0.85	0.14	0.81	0.82	0.98	0.46	0.4	0.9	0.2	0.51	0.6	0.67	0.0094	0.89
chr1_10745591	-0.36	0.15	0.26	0.37	-0.64	-0.098	-0.3	-0.028	-1.1	0.23	-0.2	-0.083	0.4	0.19	0.4	0.23	0.34	0.19	0.64	0.18	0.31	0.2	0.45	0.081	0.41	0.44	0.56	0.11	0.072	0.6	0.72	0.87	0.0013	0.24	0.69	0.31
chr1_10745617	-7.8	-0.31	-4	-0.5	-4	0.52	4.8	0.1	0.97	0.29	-3.7	-0.082	0.89	0.49	0.88	0.55	0.79	0.42	1.1	0.45	0.97	0.47	0.93	0.17	4.4e-05	0.57	0.03	0.45	0.002	0.26	NA	0.84	0.81	0.59	0.14	0.63
chr1_10745706	-0.99	-0.42	-1.1	-0.36	0.065	0.16	-4	-0.4	-0.21	0.38	-3.2	-0.29	0.6	0.29	0.51	0.35	0.54	0.27	0.95	0.26	0.53	0.29	0.7	0.13	0.19	0.18	0.066	0.33	0.92	0.56	0.21	0.14	0.73	0.22	0.00091	0.023
chr1_10747894	-0.1	-0.12	-0.1	-0.022	0.25	0.12	-0.057	0.27	-0.078	-0.45	-0.52	-0.24	0.34	0.16	0.33	0.22	0.3	0.15	0.47	0.17	0.29	0.17	0.36	0.059	0.78	0.48	0.77	0.92	0.44	0.45	0.92	0.12	0.8	0.011	0.18	6.6e-05
chr1_107479786	6.5	-0.23	-0.82	-0.11	1.1	0.17	-4.6	-0.45	0.28	-0.016	0.31	-0.054	0.76	0.2	0.39	0.25	0.34	0.19	1.4	0.2	0.36	0.21	0.44	0.074	2.9e-08	0.26	0.052	0.67	0.0031	0.37	NA	0.024	0.47	0.94	0.53	0.47
chr1_107479822	-6.1	-0.25	-1.1	0.055	-0.011	-0.11	-1.3	-0.017	0.21	0.083	-0.059	-0.13	1.3	0.31	0.61	0.38	0.6	0.29	2.6	0.3	0.62	0.28	0.7	0.1	NA	0.45	0.17	0.89	0.99	0.72	NA	0.96	0.8	0.78	0.95	0.21
chr1_107482024	2.4	0.095	-0.24	0.22	-0.017	-0.041	Inf	-0.15	1.1	0.1	1	-0.031	0.69	0.28	0.54	0.36	0.55	0.28	1	0.28	0.5	0.3	0.63	0.097	0.014	0.75	0.71	0.57	0.98	0.89	NA	0.61	0.062	0.75	0.19	0.75
chr1_1074870	-0.057	0.16	-0.61	-0.31	0.22	0.15	-0.29	-0.12	-0.6	0.34	0.026	-0.19	0.53	0.2	0.39	0.25	0.43	0.21	0.78	0.19	0.41	0.23	0.53	0.069	0.93	0.44	0.15	0.23	0.64	0.46	0.82	0.54	0.18	0.16	0.97	0.0056
chr1_107490784	1.9	0.21	1.5	-0.094	1.6	0.017	1	0.0083	0.45	0.11	-0.37	-0.1	0.58	0.23	0.5	0.3	0.43	0.21	0.78	0.25	0.42	0.24	0.52	0.092	0.0079	0.37	0.008	0.77	0.00064	0.94	0.42	0.97	0.33	0.66	0.54	0.28
chr1_1074925	0.19	-0.002	-0.046	0.084	0.13	0.025	0.46	-0.12	0.13	-0.045	-0.43	-0.29	0.33	0.12	0.28	0.18	0.23	0.13	0.45	0.13	0.23	0.13	0.33	0.048	0.6	0.99	0.88	0.64	0.59	0.85	0.37	0.4	0.57	0.74	0.22	2.9e-09
chr1_1074943	0.73	0.032	-0.14	-0.054	0.36	0.054	1.2	-0.25	-0.24	-0.029	0.084	-0.19	0.23	0.092	0.17	0.12	0.15	0.094	0.37	0.088	0.16	0.096	0.21	0.033	0.0017	0.73	0.4	0.64	0.02	0.57	0.0034	0.0041	0.13	0.76	0.69	4.3e-09
chr1_1074984	0.26	0.044	0.46	0.27	0.55	-0.15	0.4	-0.22	-0.042	-0.3	-1.1	-0.3	0.61	0.24	0.44	0.32	0.42	0.21	0.82	0.24	0.46	0.23	0.59	0.092	0.73	0.86	0.34	0.43	0.24	0.49	0.78	0.39	0.94	0.21	0.13	0.0012
chr1_107513789	-0.41	-0.022	-0.26	-0.15	-0.15	-0.034	-1.1	0.22	0.026	0.062	0.62	-0.051	0.27	0.13	0.24	0.15	0.23	0.12	0.42	0.12	0.2	0.12	0.27	0.045	0.14	0.87	0.29	0.31	0.52	0.78	0.014	0.06	0.9	0.6	0.03	0.26
chr1_107513811	0.11	-0.02	-0.12	-0.16	-0.055	-0.049	-0.093	-0.014	0.016	0.048	0.52	-0.049	0.23	0.095	0.19	0.13	0.17	0.098	0.3	0.09	0.17	0.1	0.24	0.036	0.65	0.84	0.54	0.21	0.75	0.62	0.77	0.88	0.93	0.63	0.034	0.18
chr1_107513839	-0.14	0.052	-0.15	-0.062	0.17	0.04	-0.28	0.011	-0.25	-0.042	-0.036	0.044	0.19	0.088	0.18	0.11	0.15	0.085	0.26	0.088	0.16	0.091	0.22	0.035	0.48	0.56	0.41	0.59	0.26	0.64	0.29	0.9	0.11	0.64	0.87	0.21
chr1_107513864	0.51	2.9e-05	0.11	-0.058	0.1	-0.0075	0.32	-0.02	0.15	0.04	0.41	0.067	0.22	0.09	0.2	0.12	0.17	0.1	0.29	0.098	0.17	0.11	0.23	0.037	0.021	1	0.59	0.64	0.55	0.94	0.3	0.84	0.37	0.72	0.084	0.07
chr1_107527715	1.1	-0.067	0.12	0.17	0.66	-0.016	0.11	-0.087	0.29	0.051	1	-0.18	0.51	0.22	0.39	0.26	0.44	0.19	0.65	0.18	0.39	0.2	0.55	0.075	0.062	0.77	0.77	0.54	0.18	0.93	0.9	0.64	0.49	0.8	0.11	0.017
chr1_107527775	NA	NA	NA	NA	NA	NA	NA	NA	NA	NA	NA	NA	NA	NA	NA	NA	NA	NA	NA	NA	NA	NA	NA	NA	NA	NA	NA	NA	NA	NA	NA	NA	NA	NA	NA	NA
chr1_107543340	0.26	-0.082	-0.51	-0.12	-0.96	0.2	-1	-0.016	0.45	0.054	0.35	-0.27	0.58	0.25	0.54	0.33	0.43	0.27	0.88	0.27	0.49	0.27	0.75	0.094	0.71	0.75	0.43	0.73	0.046	0.48	0.58	0.95	0.42	0.85	0.76	0.0043
chr1_10755380	-0.075	0.088	0.02	0.059	0.19	-0.096	0.16	-0.018	-0.2	0.031	-0.24	-0.0076	0.24	0.1	0.22	0.14	0.22	0.11	0.33	0.11	0.2	0.11	0.24	0.045	0.76	0.39	0.93	0.67	0.41	0.39	0.64	0.87	0.34	0.78	0.34	0.87
chr1_10755416	0.68	-0.089	-0.33	-0.19	0.55	0.32	0.56	-0.26	0.36	0.021	0.15	-0.12	0.3	0.13	0.24	0.16	0.23	0.13	0.43	0.12	0.24	0.12	0.3	0.05	0.027	0.5	0.19	0.24	0.02	0.015	0.24	0.034	0.15	0.87	0.63	0.018
chr1_10755479	0.18	0.025	-0.2	-0.028	-0.12	0.17	0.02	-0.033	0.21	-0.029	0.27	-0.062	0.23	0.097	0.2	0.14	0.18	0.1	0.33	0.097	0.18	0.11	0.21	0.041	0.45	0.8	0.33	0.84	0.52	0.1	0.96	0.73	0.24	0.79	0.22	0.13
chr1_107556803	-0.092	-0.057	0.51	-0.072	0.04	-0.0084	-0.89	-0.13	-0.082	0.15	-0.24	-0.13	0.24	0.12	0.21	0.16	0.2	0.11	0.32	0.12	0.21	0.12	0.22	0.039	0.72	0.64	0.02	0.65	0.84	0.94	0.0091	0.27	0.7	0.22	0.29	0.0015
chr1_107556814	0.55	0.077	0.41	0.081	0.039	-0.17	0.31	0.036	0.32	-0.13	0.47	-0.1	0.36	0.17	0.32	0.24	0.3	0.18	0.46	0.17	0.32	0.17	0.36	0.056	0.16	0.66	0.22	0.74	0.9	0.35	0.55	0.84	0.34	0.44	0.22	0.068
chr1_107577968	1.7	-0.1	0.25	-0.17	0.38	0.053	-1.1	0.14	-0.26	0.47	-1	-0.23	0.89	0.24	0.55	0.32	0.47	0.24	1.4	0.24	0.52	0.25	0.55	0.086	0.41	0.68	0.7	0.61	0.48	0.83	NA	0.58	0.67	0.074	0.13	0.0076
chr1_107582872	0.6	-0.16	-0.32	-0.19	0.39	0.062	0.52	-0.2	0.2	0.17	-0.043	-0.25	0.42	0.15	0.3	0.18	0.29	0.15	0.59	0.16	0.34	0.17	0.48	0.06	0.19	0.29	0.3	0.3	0.21	0.68	0.48	0.22	0.57	0.32	0.94	3.8e-05
chr1_107582920	0.62	-0.0074	0.85	-0.067	0.76	-0.16	-0.42	0.043	0.13	-0.1	-0.17	-0.22	0.32	0.12	0.32	0.18	0.26	0.13	0.43	0.13	0.25	0.14	0.34	0.05	0.068	0.95	0.012	0.72	0.0053	0.24	0.38	0.75	0.6	0.48	0.64	8e-06
chr1_107593534	0.32	0.037	0.1	-0.0079	0.12	-0.052	-0.1	0.14	0.045	0.11	0.32	-0.19	0.28	0.13	0.25	0.17	0.22	0.13	0.37	0.13	0.23	0.14	0.34	0.05	0.27	0.78	0.69	0.96	0.59	0.7	0.8	0.28	0.85	0.44	0.38	0.00011
chr1_107593581	0.44	0.012	-0.062	0.0089	0.068	-0.0028	0.16	0.059	0.29	-0.12	0.049	-0.17	0.21	0.091	0.19	0.12	0.16	0.091	0.29	0.089	0.17	0.098	0.22	0.035	0.037	0.89	0.75	0.94	0.69	0.98	0.61	0.51	0.087	0.21	0.83	1.4e-06
chr1_107593629	0.63	-0.063	0.16	0.12	-0.049	0.019	0.56	0.061	0.19	-0.006	0.15	-0.23	0.23	0.11	0.2	0.14	0.18	0.095	0.34	0.099	0.17	0.1	0.23	0.035	0.0063	0.55	0.43	0.39	0.79	0.84	0.12	0.54	0.27	0.95	0.52	2.7e-11
chr1_107599865	0.81	0.17	-0.49	-0.44	-0.17	-0.1	1.6	0.22	0.57	-0.3	-0.4	-0.19	0.57	0.25	0.48	0.27	0.41	0.21	0.86	0.23	0.44	0.22	0.62	0.087	0.24	0.51	0.38	0.11	0.7	0.62	0.33	0.34	0.25	0.18	0.61	0.029
chr1_107599995	-0.66	-0.017	0.33	0.22	-0.022	-0.21	-1.4	0.08	-0.4	0.12	0.22	-0.18	0.4	0.2	0.37	0.2	0.33	0.16	0.45	0.17	0.34	0.19	0.52	0.067	0.13	0.93	0.42	0.27	0.95	0.19	0.0058	0.63	0.26	0.53	0.72	0.006
chr1_107603606	0.85	-0.23	0.074	0.017	-0.2	-0.17	2.1	0.07	0.21	-0.08	-0.2	-0.15	0.4	0.13	0.27	0.16	0.22	0.13	0.6	0.13	0.24	0.15	0.35	0.056	0.054	0.083	0.8	0.92	0.38	0.21	0.0042	0.6	0.38	0.6	0.59	0.0068
chr1_107605804	56	-0.59	0.058	-0.058	-0.18	0.058	-2.6	0.0048	0.36	0.39	-3.6	-0.024	0.98	0.39	0.74	0.44	0.64	0.38	1.4	0.36	0.71	0.38	1.1	0.12	0	0.16	0.96	0.91	0.83	0.89	NA	0.99	0.72	0.35	NA	0.84
chr1_107610154	-0.35	-0.0077	-0.63	0.1	-0.32	-0.043	0.16	0.0021	0.059	0.2	-0.2	-0.22	0.38	0.16	0.33	0.21	0.28	0.17	0.5	0.17	0.29	0.19	0.43	0.066	0.4	0.96	0.072	0.63	0.28	0.8	0.79	0.99	0.85	0.29	0.67	0.00091
chr1_107613202	0.3	0.12	-0.36	-0.25	-0.23	0.13	0.36	-0.21	-0.37	-0.45	-0.55	-0.033	0.51	0.26	0.43	0.35	0.42	0.26	0.66	0.24	0.4	0.29	0.55	0.087	0.61	0.67	0.45	0.5	0.62	0.63	0.68	0.4	0.39	0.14	0.4	0.71
chr1_107613231	0.076	0.082	0.11	0.067	-0.55	0.12	0.3	-0.022	-0.076	-0.079	-0.054	0.08	0.47	0.23	0.41	0.29	0.38	0.22	0.56	0.21	0.4	0.21	0.47	0.081	0.88	0.72	0.81	0.82	0.18	0.61	0.65	0.92	0.86	0.72	0.92	0.33
chr1_107613262	-0.06	0.072	0.29	-0.032	-0.08	-0.039	-1	-0.31	-0.048	-0.2	-0.75	-0.039	0.49	0.24	0.43	0.3	0.39	0.23	0.62	0.23	0.44	0.25	0.52	0.071	0.91	0.77	0.55	0.92	0.85	0.87	0.21	0.19	0.92	0.43	0.22	0.58
chr1_107613287	0.09	-0.16	-0.067	-0.18	0.15	-0.14	0.39	-0.13	-0.092	-0.077	-0.62	-0.037	0.47	0.21	0.38	0.28	0.36	0.22	0.55	0.21	0.38	0.2	0.56	0.081	0.87	0.46	0.87	0.54	0.69	0.54	0.56	0.53	0.82	0.71	0.36	0.65
chr1_107613382	0.29	0.28	-0.17	-0.4	0.79	-0.007	0.21	-0.063	-0.59	-0.15	0.41	-0.087	0.45	0.22	0.4	0.28	0.37	0.2	0.64	0.21	0.37	0.23	0.51	0.087	0.57	0.21	0.69	0.17	0.05	0.97	0.8	0.77	0.14	0.52	0.49	0.32
chr1_107615118	0.3	0.068	12	-0.74	-0.79	-0.97	0.2	0.64	3.9	-0.49	-0.17	0.041	1.6	0.55	1	0.77	1.3	0.59	2	0.54	1.1	0.57	1.3	0.16	NA	0.92	NA	0.54	NA	0.19	NA	0.32	NA	0.49	NA	0.8
chr1_10762877	0.32	0.038	-0.19	-0.24	-0.23	-0.092	0.37	0.03	0.07	-0.011	0.4	0.11	0.31	0.14	0.29	0.2	0.26	0.15	0.44	0.14	0.26	0.14	0.31	0.054	0.33	0.79	0.53	0.24	0.38	0.53	0.45	0.83	0.8	0.94	0.22	0.043
chr1_107630786	0.26	-0.078	-0.43	-0.27	-0.16	-0.1	-0.13	-0.027	-0.18	0.28	1.1	-0.087	0.44	0.16	0.4	0.19	0.3	0.15	0.56	0.16	0.34	0.16	0.53	0.066	0.59	0.64	0.33	0.16	0.61	0.5	0.84	0.86	0.63	0.081	0.073	0.19
chr1_107630802	0.53	-0.22	0.003	-0.3	0.56	-0.14	-0.59	0.022	0.23	0.073	0.19	0.018	0.4	0.18	0.37	0.22	0.3	0.17	0.6	0.16	0.32	0.18	0.44	0.071	0.23	0.24	0.99	0.18	0.08	0.43	0.44	0.9	0.5	0.68	0.69	0.8
chr1_107630830	0.71	-0.07	-0.24	0.52	-0.13	-0.061	-1.4	0.38	0.43	-0.25	1.2	-0.2	0.77	0.31	0.67	0.36	0.54	0.29	1.4	0.33	0.58	0.29	0.8	0.12	0.56	0.83	0.79	0.18	0.84	0.84	NA	0.28	0.55	0.41	0.36	0.097
chr1_107642199	1.3	0.23	0.99	0.11	0.17	0.0069	-1.3	-0.14	-0.28	-0.27	0.49	-0.008	0.73	0.26	0.58	0.33	0.57	0.26	0.9	0.24	0.59	0.28	0.63	0.097	0.22	0.38	0.17	0.76	0.81	0.98	0.52	0.58	0.7	0.36	0.55	0.93
chr1_107642206	-1.7	-0.086	0.19	-0.2	-0.29	-0.025	-8.1	0.18	-0.14	-0.19	-0.33	0.11	0.63	0.23	0.47	0.32	0.5	0.24	0.89	0.22	0.49	0.25	0.53	0.082	0.031	0.72	0.72	0.56	0.62	0.92	2.2e-05	0.42	0.8	0.47	0.6	0.19
chr1_107648583	-1.6	-0.23	-0.093	0.24	-0.83	-0.052	-1.9	0.44	-0.41	0.29	-0.79	-0.093	0.52	0.25	0.44	0.31	0.43	0.24	0.61	0.24	0.43	0.27	0.56	0.089	0.0096	0.38	0.85	0.46	0.087	0.84	0.011	0.068	0.39	0.3	0.24	0.3
chr1_107652011	-0.46	-0.14	-0.11	-0.16	-0.26	-0.11	-0.59	0.044	0.57	0.12	-1.5	0.025	0.44	0.2	0.37	0.25	0.37	0.2	0.55	0.19	0.37	0.21	0.51	0.069	0.34	0.5	0.78	0.55	0.52	0.58	0.38	0.82	0.15	0.56	0.011	0.72
chr1_107652099	-0.3	-0.15	0.18	-0.027	-0.29	0.16	-0.19	-0.085	-0.25	-0.12	-0.3	0.11	0.34	0.15	0.28	0.19	0.27	0.15	0.45	0.15	0.27	0.16	0.37	0.057	0.4	0.34	0.53	0.89	0.28	0.28	0.7	0.57	0.36	0.44	0.45	0.052
chr1_107652147	-0.38	0.057	-0.02	0.077	-0.1	0.017	-0.22	0.034	-0.36	-0.12	-0.35	0.079	0.26	0.1	0.21	0.14	0.17	0.11	0.34	0.11	0.18	0.11	0.28	0.041	0.16	0.59	0.93	0.59	0.54	0.88	0.55	0.76	0.05	0.28	0.23	0.058
chr1_107652288	-0.53	0.22	-0.96	-0.23	-0.12	0.014	-0.026	0.28	-0.16	0.14	0.33	0.11	0.41	0.18	0.36	0.22	0.31	0.16	0.53	0.16	0.33	0.18	0.44	0.067	0.23	0.22	0.012	0.3	0.7	0.93	0.97	0.073	0.64	0.45	0.5	0.096
chr1_107652474	-0.082	-0.032	-0.39	-0.081	-0.34	-0.086	0.48	0.069	0.065	0.064	-0.016	0.13	0.24	0.1	0.22	0.13	0.22	0.1	0.34	0.1	0.22	0.11	0.26	0.038	0.74	0.76	0.08	0.55	0.14	0.4	0.18	0.5	0.77	0.57	0.95	0.00087
chr1_107656641	0.22	0.028	-0.19	0.18	0.23	-0.17	0.53	0.19	0.0029	-0.033	0.11	0.025	0.21	0.11	0.18	0.13	0.16	0.094	0.27	0.098	0.17	0.12	0.21	0.039	0.3	0.79	0.3	0.2	0.15	0.072	0.062	0.053	0.99	0.78	0.6	0.52
chr1_107656678	NA	NA	NA	NA	NA	NA	NA	NA	NA	NA	NA	NA	NA	NA	NA	NA	NA	NA	NA	NA	NA	NA	NA	NA	NA	NA	NA	NA	NA	NA	NA	NA	NA	NA	NA	NA
chr1_107656778	-7.3	-0.41	-6.9	0.99	-2.3	-0.4	-1.5	0.34	-4.4	0.53	-2.9	-0.25	0.93	0.41	0.88	0.57	0.85	0.42	1.1	0.4	0.86	0.47	0.91	0.15	0.0029	0.35	0.00014	0.15	0.17	0.38	NA	0.45	0.007	0.32	0.19	0.091
chr1_107656824	0.18	-0.041	-0.19	0.12	-0.18	0.03	0.67	-0.16	-0.11	-0.075	0.082	-0.059	0.25	0.11	0.23	0.14	0.21	0.1	0.35	0.12	0.21	0.13	0.28	0.043	0.48	0.72	0.43	0.37	0.4	0.78	0.074	0.18	0.61	0.56	0.78	0.17
chr1_107656858	-0.66	0.2	0.042	0.095	-0.86	-0.053	-0.22	0.13	-0.12	-0.066	0.012	-0.085	0.29	0.11	0.25	0.15	0.24	0.12	0.37	0.13	0.22	0.13	0.31	0.046	0.026	0.08	0.87	0.53	0.00062	0.65	0.59	0.31	0.6	0.62	0.97	0.065
chr1_107656864	-0.38	0.023	-0.32	-0.041	-0.26	-0.091	0.13	0.077	-0.092	0.088	-0.064	0.0061	0.24	0.11	0.23	0.13	0.19	0.11	0.32	0.11	0.19	0.12	0.28	0.045	0.12	0.84	0.17	0.76	0.18	0.42	0.71	0.48	0.64	0.48	0.83	0.89
chr1_107656888	NA	NA	NA	NA	NA	NA	NA	NA	NA	NA	NA	NA	NA	NA	NA	NA	NA	NA	NA	NA	NA	NA	NA	NA	NA	NA	NA	NA	NA	NA	NA	NA	NA	NA	NA	NA
chr1_107661907	-0.038	0.29	0.016	-0.11	-0.081	0.059	0.18	-0.087	0.35	0.48	0.028	0.037	0.51	0.2	0.46	0.28	0.44	0.2	0.61	0.19	0.45	0.21	0.48	0.089	0.95	0.15	0.98	0.71	0.87	0.78	0.82	0.65	0.48	0.025	0.96	0.68
chr1_107661914	0.76	0.07	0.47	-0.33	0.75	-0.047	0.31	0.04	-0.64	-0.17	1.4	0.014	0.45	0.18	0.39	0.23	0.35	0.18	0.54	0.16	0.33	0.19	0.56	0.075	0.13	0.7	0.27	0.17	0.046	0.8	0.63	0.8	0.067	0.39	0.035	0.85
chr1_107661929	0.45	-0.0076	0.41	-0.00074	-0.15	0.19	-0.13	-0.21	0.09	0.12	0.18	-0.14	0.44	0.16	0.36	0.26	0.34	0.17	0.54	0.17	0.34	0.19	0.51	0.07	0.36	0.96	0.29	1	0.68	0.26	0.84	0.21	0.8	0.54	0.77	0.05
chr1_107661947	0.78	-0.02	-0.34	0.15	-0.48	-0.48	-0.5	0.26	1.3	-0.32	0.87	-0.022	0.53	0.23	0.47	0.32	0.48	0.2	0.59	0.2	0.55	0.21	0.55	0.099	0.21	0.93	0.53	0.65	0.38	0.019	0.49	0.21	0.039	0.15	0.18	0.83
chr1_107661971	0.03	-0.087	-0.22	0.24	-0.034	-0.12	0.63	0.068	0.19	-0.025	-0.087	0.00048	0.41	0.16	0.34	0.21	0.31	0.18	0.54	0.18	0.29	0.19	0.4	0.069	0.95	0.6	0.53	0.26	0.92	0.5	0.33	0.71	0.54	0.9	0.84	0.99
chr1_107661994	0.82	0.17	0.041	0.1	0.6	-0.13	3.2	-0.08	-0.55	-0.21	0.69	0.0087	0.52	0.21	0.41	0.27	0.36	0.19	0.74	0.19	0.39	0.22	0.52	0.08	0.18	0.42	0.93	0.72	0.12	0.48	0.0042	0.68	0.19	0.37	0.26	0.91
chr1_107662004	-0.099	0.33	-0.017	0.11	0.3	-0.12	-0.6	0.074	0.37	-0.0051	0.17	0.21	0.45	0.2	0.4	0.27	0.42	0.18	0.57	0.2	0.43	0.22	0.47	0.08	0.84	0.1	0.97	0.69	0.51	0.52	0.39	0.71	0.43	0.98	0.75	0.01
chr1_107666119	2.9	0.084	1.3	0.063	1.2	0.14	86	-0.1	0.65	0.053	0.097	-0.085	0.61	0.25	0.57	0.31	0.46	0.27	0.98	0.25	0.45	0.28	0.54	0.094	0.00016	0.75	0.065	0.85	0.025	0.63	0	0.7	0.2	0.86	0.88	0.37
chr1_107666261	0.27	0.14	-0.042	0.037	-0.65	0.17	0.46	-0.35	1.3	-0.095	0.16	0.0054	0.43	0.17	0.37	0.22	0.35	0.16	0.66	0.18	0.42	0.17	0.41	0.07	0.58	0.44	0.92	0.87	0.084	0.29	0.6	0.054	0.0048	0.59	0.73	0.94
chr1_107673678	0.76	-0.22	0.43	0.15	0.22	0.02	0.23	-0.16	-0.23	-0.0045	0.15	-0.16	0.41	0.15	0.37	0.25	0.28	0.16	0.55	0.17	0.28	0.17	0.44	0.061	0.088	0.15	0.28	0.56	0.45	0.9	0.73	0.34	0.43	0.98	0.76	0.01
chr1_107676708	0.11	0.056	0.025	-0.038	0.0074	0.039	0.075	-0.14	-0.097	0.037	0.03	-0.0088	0.19	0.09	0.18	0.11	0.16	0.095	0.26	0.094	0.16	0.096	0.22	0.04	0.58	0.53	0.89	0.74	0.96	0.68	0.78	0.13	0.55	0.7	0.89	0.83
chr1_107676804	NA	NA	NA	NA	NA	NA	NA	NA	NA	NA	NA	NA	NA	NA	NA	NA	NA	NA	NA	NA	NA	NA	NA	NA	NA	NA	NA	NA	NA	NA	NA	NA	NA	NA	NA	NA
chr1_107676887	0.23	-0.2	0.3	-0.016	0.25	-0.03	-0.11	-0.033	0.6	0.013	-0.7	-0.11	0.32	0.13	0.29	0.19	0.26	0.15	0.4	0.14	0.26	0.15	0.33	0.061	0.49	0.13	0.32	0.94	0.36	0.84	0.8	0.82	0.027	0.93	0.047	0.073
chr1_107676902	-0.23	-0.05	0.061	0.026	-0.11	0.11	0.17	-0.29	0.091	0.12	-0.71	-0.18	0.39	0.16	0.29	0.2	0.28	0.15	0.52	0.16	0.27	0.17	0.36	0.062	0.59	0.76	0.84	0.9	0.71	0.47	0.78	0.064	0.75	0.49	0.069	0.0037
chr1_107676925	0.13	0.16	-0.33	-0.13	0.11	0.26	0.66	-0.12	0.066	-0.23	-0.85	0.052	0.31	0.14	0.26	0.17	0.27	0.13	0.43	0.13	0.23	0.14	0.32	0.051	0.68	0.25	0.22	0.46	0.7	0.056	0.17	0.35	0.78	0.097	0.013	0.3
chr1_107676950	-0.35	-0.023	0.016	-0.11	0.1	-0.0066	-0.56	-0.017	-0.011	0.15	-0.34	0.036	0.3	0.13	0.24	0.16	0.25	0.13	0.35	0.12	0.23	0.13	0.31	0.047	0.25	0.85	0.95	0.48	0.69	0.96	0.13	0.89	0.96	0.27	0.29	0.44
chr1_107676964	-0.82	0.73	-0.002	0.13	-1.1	-0.014	-0.89	-0.0061	-0.23	-0.11	-0.05	-0.062	0.46	0.21	0.41	0.28	0.32	0.21	0.62	0.19	0.3	0.2	0.54	0.078	0.11	0.00048	1	0.64	0.0014	0.95	0.26	0.97	0.47	0.58	0.94	0.43
chr1_107677861	1.7	0.069	0.82	-0.083	1.4	-0.18	1.4	-0.17	-0.25	0.41	1.7	-0.15	0.5	0.26	0.52	0.29	0.5	0.26	0.71	0.21	0.47	0.24	0.49	0.094	0.0034	0.8	0.18	0.78	0.014	0.5	0.16	0.41	0.65	0.099	0.0025	0.12
chr1_107677877	-1	0.049	0.28	0.17	0.015	0.07	-0.34	-0.14	-0.00068	0.47	-0.84	-0.19	0.43	0.19	0.4	0.23	0.31	0.21	0.63	0.18	0.35	0.22	0.39	0.073	0.03	0.8	0.52	0.47	0.96	0.74	0.67	0.42	1	0.034	0.05	0.0074
chr1_107677955	0.46	-0.1	0.34	0.056	0.22	0.14	0.35	-0.1	0.09	0.11	-0.13	-0.19	0.24	0.1	0.2	0.12	0.19	0.097	0.32	0.093	0.17	0.1	0.25	0.039	0.062	0.32	0.098	0.65	0.24	0.14	0.3	0.27	0.61	0.29	0.61	1.5e-06
chr1_107677982	-0.24	0.34	0.4	0.056	0.27	-0.12	-1.4	-0.11	-0.75	-0.19	0.23	-0.23	0.42	0.17	0.37	0.22	0.33	0.17	0.48	0.17	0.29	0.18	0.51	0.062	0.61	0.046	0.32	0.8	0.45	0.49	0.012	0.5	0.013	0.3	0.69	2e-04
chr1_107679261	0.11	-0.15	0.19	0.37	0.081	0.11	-0.16	-0.29	0.77	0.1	-0.33	-0.16	0.41	0.16	0.35	0.23	0.31	0.17	0.51	0.16	0.35	0.19	0.4	0.061	0.81	0.36	0.62	0.12	0.8	0.52	0.79	0.07	0.039	0.59	0.45	0.0092
chr1_107684520	-0.59	0.007	0.29	-0.0012	0.22	0.21	-1.6	-0.09	-0.99	-0.48	-0.44	0.011	0.5	0.23	0.44	0.3	0.38	0.24	0.59	0.23	0.42	0.25	0.57	0.098	0.3	0.98	0.55	1	0.59	0.4	0.028	0.71	0.03	0.064	0.53	0.91
chr1_107688230	0.019	-0.16	0.14	-0.26	-0.21	0.17	0.24	-0.092	0.053	0.0032	-0.32	0.018	0.28	0.14	0.25	0.17	0.22	0.13	0.36	0.13	0.23	0.13	0.29	0.052	0.95	0.26	0.6	0.13	0.35	0.22	0.54	0.48	0.82	0.98	0.29	0.72
chr1_107688327	0.38	0.22	0.22	-0.13	0.45	0.074	-0.17	0.027	-0.08	-0.28	0.036	-0.12	0.27	0.14	0.24	0.16	0.23	0.12	0.34	0.13	0.23	0.13	0.28	0.048	0.18	0.11	0.37	0.44	0.055	0.54	0.64	0.83	0.74	0.036	0.9	0.017
chr1_107694952	-0.13	0.21	0.43	0.63	0.43	-0.59	0.19	0.19	0.47	0.42	0.12	-0.047	0.59	0.31	0.52	0.43	0.54	0.29	0.76	0.3	0.5	0.3	0.59	0.11	0.86	0.53	0.47	0.19	0.5	0.05	0.87	0.54	0.42	0.18	0.87	0.66
chr1_107700642	-0.045	-0.36	0.14	-0.051	0.25	0.013	-0.79	-0.1	-0.24	-0.11	-0.57	-0.14	0.37	0.17	0.37	0.23	0.32	0.19	0.48	0.17	0.35	0.18	0.39	0.075	0.91	0.036	0.72	0.82	0.46	0.94	0.15	0.55	0.52	0.56	0.18	0.058
chr1_107700737	0.61	-0.13	-0.021	0.27	0.39	-0.018	0.12	-0.32	-0.012	-0.086	0.21	0.021	0.32	0.13	0.29	0.18	0.26	0.13	0.38	0.14	0.26	0.15	0.35	0.058	0.066	0.33	0.95	0.13	0.16	0.9	0.77	0.024	0.97	0.57	0.58	0.72
chr1_107700945	0.29	0.031	-0.33	-0.058	0.68	-0.07	-0.4	-0.35	-0.29	-0.37	-0.48	-0.19	0.43	0.19	0.39	0.22	0.38	0.18	0.6	0.18	0.35	0.19	0.43	0.066	0.55	0.87	0.43	0.8	0.095	0.7	0.6	0.056	0.45	0.053	0.32	0.0049
chr1_107702417	-1	0.11	-0.3	0.043	-1	0.19	-1.5	-0.18	-0.49	-0.25	-0.61	0.05	0.46	0.19	0.35	0.25	0.36	0.2	0.63	0.19	0.34	0.22	0.47	0.086	0.048	0.58	0.43	0.87	0.0079	0.36	0.057	0.35	0.18	0.26	0.25	0.56
chr1_107702445	-0.54	0.21	-1.1	0.21	-0.53	0.28	0.65	-0.23	0.052	0.14	-0.59	0.037	0.43	0.2	0.35	0.27	0.35	0.21	0.57	0.19	0.33	0.22	0.53	0.085	0.26	0.31	0.0029	0.45	0.15	0.19	0.35	0.24	0.88	0.54	0.35	0.66
chr1_107702447	0.61	-0.18	-0.1	-0.31	0.086	-0.028	1.1	0.0025	-0.18	0.019	0.54	-0.03	0.31	0.14	0.28	0.16	0.25	0.14	0.48	0.13	0.22	0.13	0.34	0.052	0.061	0.21	0.73	0.06	0.74	0.84	0.041	0.98	0.44	0.89	0.14	0.56
chr1_107702496	0.35	0.074	0.27	-0.05	-0.22	0.11	0.079	-0.043	0.33	-0.14	0.03	-0.028	0.28	0.13	0.26	0.16	0.23	0.13	0.38	0.13	0.22	0.14	0.33	0.052	0.23	0.56	0.3	0.76	0.35	0.37	0.85	0.74	0.14	0.32	0.93	0.59
chr1_107702546	0.49	0.14	0.05	-0.11	-0.16	-0.03	1.2	-0.15	0.53	-0.084	0.24	-0.11	0.4	0.17	0.29	0.21	0.29	0.16	0.61	0.16	0.29	0.16	0.34	0.062	0.27	0.41	0.87	0.61	0.59	0.85	0.13	0.36	0.082	0.62	0.51	0.088
chr1_107709799	-0.77	-0.022	0.042	-0.011	-0.97	0.13	0.11	0.11	-0.069	-0.0088	-1	-0.16	0.34	0.13	0.26	0.19	0.28	0.13	0.39	0.14	0.25	0.13	0.35	0.056	0.032	0.87	0.88	0.95	0.00085	0.32	0.79	0.45	0.79	0.95	0.0063	0.0051
chr1_107709820	-0.47	0.15	-0.44	-0.086	-1.2	-0.035	0.41	0.028	0.23	-0.2	-0.21	-0.13	0.41	0.18	0.4	0.26	0.37	0.18	0.53	0.19	0.34	0.21	0.44	0.067	0.29	0.42	0.32	0.75	0.0034	0.85	0.52	0.88	0.53	0.33	0.66	0.055
chr1_107709851	-1.1	0.028	-0.48	0.07	-1.4	0.11	-0.013	0.17	-0.31	0.05	-0.29	-0.05	0.36	0.16	0.3	0.2	0.33	0.15	0.44	0.15	0.29	0.16	0.36	0.059	0.0051	0.86	0.13	0.73	3.9e-05	0.49	0.98	0.26	0.31	0.75	0.46	0.4
chr1_107719544	0.69	-0.034	-0.0054	-0.37	0.11	0.33	3	-0.3	0.33	-0.39	-1.1	0.072	0.57	0.24	0.5	0.29	0.4	0.26	0.82	0.26	0.47	0.26	0.6	0.098	0.32	0.89	0.99	0.23	0.8	0.22	0.038	0.26	0.54	0.16	0.13	0.46
chr1_107719638	NA	NA	NA	NA	NA	NA	NA	NA	NA	NA	NA	NA	NA	NA	NA	NA	NA	NA	NA	NA	NA	NA	NA	NA	NA	NA	NA	NA	NA	NA	NA	NA	NA	NA	NA	NA
chr1_10773711	0.3	0.031	-0.12	0.43	-0.39	-0.0049	1.3	-0.014	0.59	0.065	0.39	-0.25	0.48	0.2	0.36	0.26	0.33	0.2	0.64	0.22	0.36	0.21	0.49	0.085	0.58	0.88	0.75	0.12	0.27	0.98	0.13	0.95	0.13	0.76	0.5	0.0031
chr1_10773739	0.6	0.1	0.56	-0.42	0.37	-0.16	-0.087	0.015	0.096	-0.4	0.055	-0.078	0.41	0.17	0.35	0.24	0.31	0.19	0.64	0.18	0.32	0.19	0.42	0.07	0.17	0.57	0.14	0.09	0.25	0.41	0.92	0.94	0.78	0.039	0.91	0.27
chr1_10773748	0.45	-0.13	0.69	-0.23	0.12	0.057	-0.29	-0.034	0.026	-0.19	-0.047	-0.08	0.34	0.15	0.29	0.2	0.26	0.15	0.49	0.15	0.27	0.16	0.36	0.056	0.22	0.36	0.025	0.26	0.66	0.71	0.61	0.82	0.93	0.22	0.9	0.15
chr1_10773771	0.65	-0.099	-0.014	-0.059	0.1	0.43	0.39	-0.12	0.24	-0.091	0.35	-0.18	0.37	0.16	0.33	0.21	0.28	0.15	0.52	0.16	0.3	0.16	0.39	0.064	0.1	0.53	0.97	0.79	0.73	0.0044	0.52	0.45	0.44	0.57	0.4	0.0038
chr1_107752110	0.34	0.058	0.17	0.00097	-0.2	-0.13	0.23	0.13	0.19	0.085	-0.044	-0.022	0.2	0.1	0.19	0.13	0.18	0.098	0.26	0.099	0.17	0.11	0.22	0.037	0.097	0.57	0.39	0.99	0.28	0.17	0.39	0.18	0.29	0.44	0.85	0.56
chr1_10775243	1.8	-0.0085	-0.19	0.095	0.75	0.059	-0.29	-0.16	-0.34	0.25	8.3	0.044	0.57	0.26	0.42	0.3	0.41	0.22	0.75	0.22	0.38	0.24	0.83	0.095	0.0084	0.97	0.67	0.76	0.094	0.79	0.8	0.46	0.42	0.31	3e-08	0.65
chr1_107754288	-0.23	0.15	0.12	0.25	-0.3	-0.13	-0.25	-0.13	0.12	0.1	0.024	0.064	0.28	0.12	0.23	0.17	0.26	0.13	0.33	0.12	0.25	0.13	0.26	0.045	0.42	0.22	0.62	0.14	0.27	0.3	0.47	0.28	0.65	0.42	0.93	0.16
chr1_107754371	-0.36	-0.43	-0.38	0.11	0.69	0.13	1.2	0.42	0.25	-0.22	-1.6	-0.21	0.68	0.31	0.55	0.42	0.58	0.33	0.88	0.33	0.61	0.32	0.63	0.099	0.7	0.18	0.57	0.82	0.33	0.72	0.52	0.24	0.75	0.51	0.051	0.035
chr1_107754387	0.051	-0.13	-0.27	-0.14	0.66	0.03	0.058	0.023	-0.36	-0.079	-0.39	-0.12	0.28	0.11	0.23	0.17	0.23	0.12	0.32	0.12	0.23	0.13	0.26	0.045	0.86	0.26	0.24	0.4	0.0057	0.8	0.86	0.86	0.12	0.54	0.15	0.0095
chr1_107762472	0.054	-0.043	-0.17	0.034	-0.23	-0.063	0.43	0.18	0.13	0.022	-0.26	-0.039	0.2	0.089	0.17	0.11	0.17	0.085	0.28	0.071	0.18	0.084	0.18	0.033	0.79	0.63	0.31	0.76	0.19	0.46	0.13	0.011	0.47	0.8	0.16	0.24
chr1_107762570	-0.0023	0.17	0.058	-0.03	0.31	0.16	-0.34	-0.22	-0.088	-0.01	-0.018	0.00065	0.22	0.091	0.19	0.13	0.22	0.091	0.32	0.097	0.19	0.11	0.2	0.04	0.99	0.064	0.77	0.81	0.16	0.076	0.31	0.025	0.65	0.92	0.93	0.99
chr1_10777729	-0.33	0.44	0.81	0.0019	0.069	0.16	-0.49	-0.14	-0.18	0.21	-0.32	-0.026	0.46	0.25	0.44	0.29	0.4	0.19	0.7	0.22	0.34	0.21	0.46	0.087	0.52	0.084	0.096	1	0.88	0.42	0.61	0.53	0.62	0.34	0.54	0.76
chr1_107778603	-0.0022	-0.29	0.5	-0.29	-0.91	-0.21	-12	0.018	0.83	-0.16	-1.9	-0.13	0.62	0.24	0.45	0.28	0.41	0.24	1	0.21	0.42	0.24	0.46	0.081	1	0.24	0.33	0.32	0.044	0.39	NA	0.93	0.073	0.52	0.00031	0.11
chr1_10783447	-0.14	-0.15	0.085	-0.11	-0.21	-0.017	-0.22	-0.072	-0.29	0.058	0.0054	-0.067	0.2	0.082	0.17	0.1	0.17	0.081	0.25	0.081	0.17	0.086	0.19	0.033	0.5	0.079	0.62	0.3	0.22	0.83	0.38	0.37	0.099	0.51	0.98	0.042
chr1_10783501	-0.39	0.067	0.084	-0.084	-0.059	0.13	-0.3	-0.049	0.012	0.15	0.0063	-0.044	0.29	0.13	0.26	0.17	0.22	0.13	0.39	0.13	0.24	0.14	0.33	0.05	0.2	0.61	0.76	0.62	0.79	0.3	0.48	0.71	0.96	0.32	0.99	0.38
chr1_10783544	-0.25	0.14	0.12	0.16	-0.093	-0.048	-0.11	0.04	-8.8e-05	-0.065	-0.11	0.023	0.23	0.095	0.2	0.13	0.18	0.098	0.31	0.095	0.2	0.098	0.22	0.04	0.3	0.15	0.56	0.22	0.61	0.62	0.73	0.67	1	0.51	0.63	0.57
chr1_10783853	0.024	-0.21	-0.49	0.048	-0.11	-0.038	-0.074	0.11	-0.15	-0.08	0.26	-0.098	0.37	0.15	0.29	0.19	0.24	0.15	0.52	0.15	0.28	0.14	0.5	0.059	0.95	0.15	0.1	0.8	0.66	0.81	0.9	0.44	0.6	0.58	0.66	0.099
chr1_10783856	0.079	-0.095	-0.12	0.21	0.53	0.19	-0.34	-0.14	0.36	-0.14	0.14	-0.059	0.34	0.16	0.3	0.19	0.29	0.17	0.48	0.15	0.28	0.15	0.43	0.067	0.83	0.56	0.71	0.27	0.078	0.26	0.53	0.35	0.22	0.39	0.76	0.38
chr1_10783917	28	-0.17	-0.37	-0.21	0.043	-0.068	-1.9	-0.13	-0.52	-0.11	0.75	-0.17	0.97	0.17	0.39	0.2	0.33	0.18	1.6	0.17	0.33	0.19	0.56	0.067	9e-13	0.31	0.38	0.3	0.9	0.71	NA	0.45	0.13	0.57	0.26	0.0095
chr1_10783928	0.95	0.2	0.47	-0.19	0.51	0.38	1.4	-0.4	-0.24	-0.35	0.063	-0.17	0.49	0.2	0.43	0.23	0.39	0.19	0.76	0.18	0.35	0.22	0.59	0.079	0.088	0.33	0.33	0.43	0.22	0.048	0.24	0.029	0.52	0.12	0.93	0.032
chr1_10783948	-0.44	0.087	0.33	0.13	-0.98	-0.33	-1.4	-0.14	0.41	0.48	-0.61	-0.15	0.54	0.24	0.49	0.29	0.49	0.23	0.67	0.24	0.48	0.27	0.72	0.092	0.5	0.73	0.56	0.65	0.08	0.15	0.14	0.57	0.46	0.083	0.56	0.1
chr1_107839773	-0.75	-0.33	-1.3	0.24	-1.3	-0.05	-5.3	0.34	-1.7	-0.2	-0.04	-0.22	0.67	0.24	0.55	0.31	0.49	0.24	0.95	0.25	0.5	0.22	0.74	0.1	0.41	0.17	0.056	0.46	0.021	0.84	0.081	0.18	0.0022	0.38	0.97	0.031
chr1_107871324	-0.29	0.035	0.2	0.037	-0.13	0.3	0.06	0.3	0.1	0.37	-0.49	0.073	0.38	0.17	0.36	0.27	0.3	0.2	0.54	0.19	0.3	0.22	0.41	0.077	0.49	0.84	0.61	0.89	0.67	0.14	0.93	0.12	0.75	0.11	0.27	0.34
chr1_107871326	-0.23	-0.011	-0.99	0.077	0.14	0.15	0.04	0.066	-0.84	-0.098	0.83	0.19	0.35	0.17	0.28	0.22	0.25	0.17	0.48	0.16	0.26	0.19	0.38	0.071	0.55	0.95	0.00083	0.74	0.59	0.37	0.94	0.69	0.002	0.61	0.045	0.0082
chr1_107871336	0.42	-0.0015	0.21	-0.14	-0.47	0.19	0.46	-0.11	0.38	0.098	0.4	0.11	0.35	0.17	0.31	0.22	0.26	0.17	0.47	0.17	0.27	0.18	0.37	0.068	0.26	0.99	0.52	0.55	0.08	0.27	0.39	0.52	0.16	0.59	0.32	0.1
chr1_107871718	0.11	0.3	0.81	-0.011	-0.33	0.15	-0.11	-0.24	0.61	-0.23	0.59	0.1	0.43	0.2	0.37	0.26	0.34	0.19	0.58	0.19	0.37	0.19	0.48	0.078	0.81	0.15	0.043	0.97	0.36	0.45	0.88	0.2	0.12	0.24	0.27	0.18
chr1_107871770	0.058	0.05	-0.12	-0.0065	-0.18	0.05	-0.1	-0.1	-0.091	-0.2	-0.19	0.051	0.26	0.12	0.23	0.16	0.21	0.12	0.36	0.12	0.23	0.13	0.3	0.048	0.83	0.69	0.63	0.97	0.39	0.67	0.79	0.39	0.7	0.12	0.54	0.29
chr1_107871815	-0.21	-0.015	0.29	-0.19	-0.46	0.17	-0.61	-0.23	-0.3	-0.055	0.22	0.0043	0.29	0.12	0.24	0.18	0.22	0.14	0.4	0.12	0.22	0.13	0.32	0.05	0.49	0.91	0.25	0.29	0.039	0.24	0.16	0.063	0.19	0.67	0.52	0.93
chr1_107871860	-0.23	-0.093	-0.033	-0.54	-0.27	0.37	0.38	-0.14	-0.63	0.11	-0.26	0.12	0.34	0.16	0.29	0.21	0.25	0.16	0.56	0.16	0.26	0.17	0.35	0.062	0.54	0.57	0.91	0.011	0.28	0.022	0.57	0.38	0.02	0.52	0.48	0.047
chr1_107871870	1.6	-0.2	-0.24	0.063	-0.12	0.0047	3.7	-0.067	-0.37	0.061	2.2	0.23	0.54	0.21	0.45	0.26	0.38	0.22	0.76	0.21	0.39	0.22	0.6	0.09	0.014	0.35	0.62	0.82	0.76	0.98	0.0013	0.75	0.39	0.78	0.003	0.011
chr1_107872160	-0.54	-0.24	-0.28	0.25	-0.68	-0.091	-0.63	0.23	0.33	0.08	-0.096	0.011	0.37	0.16	0.32	0.2	0.26	0.15	0.53	0.16	0.28	0.17	0.35	0.06	0.18	0.14	0.42	0.22	0.012	0.56	0.31	0.16	0.26	0.65	0.8	0.86
chr1_107872202	-0.85	0.037	0.16	0.064	-1.3	-0.3	-1.1	0.19	0.32	-0.05	-0.14	0.16	0.38	0.16	0.32	0.21	0.31	0.16	0.53	0.16	0.28	0.15	0.35	0.061	0.039	0.82	0.63	0.77	0.00012	0.064	0.076	0.26	0.27	0.75	0.71	0.011
chr1_107872210	-0.47	0.1	0.25	-0.18	-0.28	-0.15	-0.59	0.089	0.25	0.19	-0.27	0.26	0.37	0.17	0.32	0.2	0.3	0.16	0.53	0.14	0.29	0.14	0.34	0.055	0.23	0.56	0.46	0.39	0.38	0.35	0.34	0.54	0.41	0.18	0.46	2.2e-06
chr1_107872212	-0.12	-0.014	0.41	0.045	-0.22	-0.42	-0.82	0.09	0.26	-0.038	0.057	0.24	0.4	0.14	0.29	0.2	0.3	0.16	0.53	0.15	0.26	0.16	0.36	0.055	0.79	0.92	0.18	0.83	0.47	0.01	0.19	0.55	0.35	0.81	0.88	8.4e-06
chr1_107872549	-0.48	-0.21	-0.39	-0.78	-0.82	-0.075	-1.1	0.25	0.13	-0.61	-0.54	0.33	0.57	0.23	0.43	0.39	0.47	0.25	0.8	0.25	0.38	0.3	0.59	0.087	0.49	0.38	0.42	0.063	0.12	0.77	0.41	0.33	0.76	0.05	0.46	2e-04
chr1_107885313	-0.98	-0.011	0.16	-0.37	-0.76	0.084	-1.7	0.058	0.16	0.21	-0.42	-0.016	0.37	0.15	0.32	0.19	0.29	0.15	0.55	0.14	0.29	0.16	0.36	0.064	0.013	0.94	0.64	0.058	0.012	0.59	0.0078	0.68	0.6	0.19	0.28	0.8
chr1_107885345	0.2	-0.19	-0.51	0.15	0.44	0.027	-0.32	0.23	0.28	-0.0077	1.3	-0.087	0.4	0.21	0.4	0.26	0.37	0.21	0.55	0.2	0.34	0.2	0.47	0.078	0.66	0.36	0.24	0.57	0.27	0.9	0.63	0.27	0.45	0.97	0.015	0.27
chr1_10788569	-0.061	0.26	0.083	-0.16	-0.4	-0.076	0.04	-0.1	-0.094	-0.18	-0.62	-0.12	0.34	0.14	0.29	0.18	0.25	0.13	0.48	0.12	0.27	0.14	0.32	0.049	0.86	0.061	0.78	0.36	0.13	0.57	0.94	0.41	0.73	0.2	0.064	0.016
chr1_10788576	-0.15	0.14	0.44	-0.083	0.026	0.18	-0.7	-0.26	-0.46	0.042	-0.15	-0.046	0.5	0.19	0.39	0.23	0.35	0.17	0.63	0.17	0.38	0.2	0.43	0.068	0.8	0.48	0.3	0.73	0.94	0.28	0.39	0.12	0.27	0.84	0.76	0.5
chr1_10788578	-0.17	0.07	0.058	-0.11	0.052	0.021	-0.32	-0.16	-0.28	-0.049	-0.4	-0.078	0.38	0.14	0.31	0.2	0.27	0.16	0.48	0.13	0.28	0.14	0.33	0.055	0.68	0.63	0.86	0.59	0.85	0.89	0.56	0.23	0.35	0.73	0.26	0.16
chr1_10788633	-0.3	0.065	0.39	-0.24	-0.012	-0.13	-0.85	0.1	-0.47	-0.09	-0.83	-0.11	0.43	0.17	0.38	0.24	0.33	0.19	0.63	0.17	0.35	0.2	0.41	0.071	0.53	0.71	0.34	0.32	0.97	0.5	0.29	0.55	0.21	0.65	0.066	0.12
chr1_107892893	-0.29	0.059	0.27	0.3	0.43	0.066	-0.89	-0.0054	-0.37	-0.082	0.13	-0.16	0.39	0.17	0.31	0.24	0.32	0.18	0.5	0.16	0.32	0.18	0.4	0.067	0.5	0.74	0.41	0.23	0.2	0.72	0.13	0.97	0.27	0.66	0.76	0.018
chr1_107895877	-0.22	0.019	-0.081	0.026	0.19	-0.011	-0.12	0.0083	-0.38	-0.098	0.04	-0.046	0.25	0.12	0.21	0.18	0.2	0.13	0.35	0.11	0.19	0.12	0.28	0.053	0.4	0.88	0.71	0.89	0.36	0.93	0.75	0.94	0.045	0.42	0.89	0.39
chr1_107895930	0.17	0.093	-0.097	-0.0015	-0.2	-0.21	-0.093	-0.093	-0.027	-0.28	0.42	-0.1	0.33	0.15	0.28	0.17	0.24	0.14	0.43	0.14	0.25	0.14	0.33	0.057	0.63	0.54	0.74	0.99	0.42	0.15	0.85	0.53	0.92	0.047	0.23	0.068
chr1_107895967	0.33	0.17	0.44	0.17	0.7	0.17	0.41	-0.0049	-0.11	-0.0049	-0.17	-0.12	0.35	0.14	0.3	0.19	0.26	0.14	0.48	0.13	0.26	0.15	0.33	0.057	0.38	0.23	0.17	0.36	0.0085	0.21	0.45	0.97	0.69	0.97	0.62	0.038
chr1_107897367	0.12	0.033	0.3	0.1	-0.15	0.04	0.56	-0.16	0.018	-0.029	-0.079	0.041	0.2	0.094	0.2	0.12	0.19	0.087	0.27	0.088	0.18	0.11	0.2	0.037	0.58	0.73	0.15	0.38	0.44	0.65	0.049	0.071	0.92	0.79	0.7	0.27
chr1_107897463	0.31	0.057	-0.27	-0.1	0.23	-0.057	-0.078	0.051	0.19	0.045	0.16	-0.065	0.22	0.09	0.2	0.12	0.19	0.093	0.29	0.088	0.19	0.093	0.22	0.034	0.17	0.53	0.18	0.39	0.23	0.54	0.8	0.56	0.34	0.63	0.48	0.058
chr1_107898394	-0.22	-0.061	-0.88	0.36	-0.37	0.16	-0.077	-0.026	-0.78	0.14	-0.45	-0.2	0.48	0.18	0.4	0.28	0.38	0.2	0.7	0.19	0.38	0.19	0.57	0.081	0.69	0.74	0.047	0.23	0.37	0.44	0.94	0.89	0.053	0.45	0.51	0.014
chr1_107899170	-0.28	-0.028	0.018	-0.49	-0.38	0.33	-0.29	0.051	0.14	0.16	-0.24	-0.053	0.3	0.12	0.25	0.17	0.23	0.12	0.46	0.11	0.24	0.14	0.32	0.048	0.38	0.82	0.95	0.0041	0.1	0.0058	0.58	0.66	0.58	0.26	0.47	0.27
chr1_107913025	0.54	0.0047	-0.35	0.27	0.14	-0.27	0.8	-0.17	-0.19	-0.1	-0.81	-0.28	0.35	0.13	0.28	0.17	0.25	0.13	0.47	0.12	0.32	0.13	0.31	0.052	0.15	0.97	0.24	0.13	0.59	0.033	0.14	0.18	0.56	0.42	0.015	5e-08
chr1_107913048	0.23	0.047	-0.14	0.23	0.029	-0.11	0.12	0.029	0.028	0.027	0.56	-0.28	0.27	0.11	0.25	0.15	0.21	0.12	0.37	0.12	0.23	0.12	0.32	0.045	0.4	0.68	0.6	0.13	0.89	0.38	0.76	0.81	0.91	0.82	0.091	1.2e-09
chr1_10792173	0.98	0.1	0.48	0.2	0.51	-0.25	-0.22	-0.078	0.058	-0.31	0.24	-0.21	0.48	0.21	0.53	0.3	0.42	0.21	0.62	0.22	0.42	0.23	0.54	0.069	0.076	0.63	0.45	0.53	0.27	0.25	0.78	0.73	0.9	0.19	0.71	0.0024
chr1_10792195	2.4	0.29	0.66	0.37	1.3	-0.49	0.56	-0.046	0.84	0.055	4	-0.25	0.63	0.28	0.55	0.35	0.51	0.28	0.79	0.28	0.53	0.31	0.77	0.098	0.004	0.32	0.32	0.31	0.034	0.091	0.66	0.87	0.18	0.86	0.00097	0.011
chr1_107945240	1.1	-0.062	-0.38	0.19	0.8	-0.23	1.4	-0.11	0.42	-0.099	0.51	-0.13	0.39	0.18	0.35	0.24	0.34	0.19	0.53	0.17	0.34	0.19	0.39	0.062	0.0063	0.74	0.32	0.45	0.026	0.24	0.027	0.54	0.25	0.6	0.23	0.03
chr1_107945258	-0.12	-0.11	-0.21	0.052	-0.33	-0.072	-0.12	0.068	-0.18	-0.047	0.21	-0.0014	0.26	0.1	0.21	0.15	0.21	0.11	0.33	0.11	0.19	0.11	0.26	0.044	0.65	0.28	0.33	0.74	0.13	0.51	0.73	0.52	0.33	0.68	0.44	0.97
chr1_107945272	-0.057	-0.037	-0.15	0.004	-0.0028	-0.03	0.043	-0.043	0.031	-0.05	-0.2	-0.098	0.21	0.096	0.2	0.12	0.16	0.097	0.28	0.097	0.17	0.1	0.22	0.04	0.79	0.7	0.45	0.97	0.99	0.76	0.88	0.66	0.86	0.63	0.38	0.015
chr1_107945344	0.68	0.0063	0.41	0.013	0.16	-0.015	1.4	0.18	0.37	-0.18	0.016	-0.02	0.29	0.14	0.25	0.17	0.24	0.13	0.39	0.13	0.22	0.14	0.28	0.052	0.024	0.97	0.11	0.94	0.51	0.91	0.0016	0.18	0.11	0.2	0.96	0.71
chr1_107945617	0.26	0.097	-0.41	0.27	0.18	0.0061	0.33	-0.038	0.091	-0.15	0.17	-0.17	0.28	0.12	0.26	0.16	0.23	0.13	0.39	0.12	0.25	0.13	0.3	0.047	0.37	0.43	0.12	0.095	0.45	0.96	0.43	0.76	0.72	0.28	0.6	0.00022
chr1_107945710	0.61	-0.015	0.22	0.24	0.036	0.019	-0.28	-0.022	-0.15	-0.083	1.3	-0.13	0.33	0.14	0.27	0.18	0.27	0.14	0.39	0.14	0.27	0.14	0.38	0.051	0.077	0.92	0.43	0.2	0.9	0.89	0.51	0.88	0.58	0.57	0.0012	0.01
chr1_107945748	0.33	0.15	-0.26	-0.46	-0.8	0.25	0.52	-0.084	-0.42	0.21	0.71	-0.27	0.58	0.18	0.45	0.24	0.36	0.19	0.63	0.19	0.34	0.2	0.82	0.074	0.65	0.41	0.6	0.061	0.041	0.21	0.52	0.66	0.25	0.29	0.62	0.00034
chr1_107947129	1.2	-0.011	-0.66	0.12	-0.11	0.092	0.86	-0.15	0.32	0.5	2.5	-0.26	0.57	0.18	0.36	0.2	0.32	0.16	0.73	0.16	0.34	0.2	0.82	0.071	0.095	0.95	0.084	0.55	0.75	0.58	0.43	0.35	0.38	0.016	0.084	0.00026
chr1_107947216	1.3	-0.062	0.044	0.14	0.53	-0.011	0.84	0.074	0.79	-0.16	0.87	-0.2	0.41	0.14	0.31	0.17	0.26	0.14	0.53	0.15	0.25	0.16	0.56	0.053	0.0027	0.65	0.89	0.42	0.048	0.94	0.18	0.61	0.0027	0.31	0.2	0.00016
chr1_107947277	0.41	-0.063	0.037	-0.014	0.011	-0.016	-0.6	0.15	0.28	0.14	2	-0.1	0.46	0.2	0.39	0.28	0.32	0.2	0.56	0.2	0.38	0.2	0.68	0.081	0.43	0.76	0.93	0.96	0.97	0.94	0.37	0.46	0.49	0.5	0.032	0.2
chr1_107949198	NA	NA	NA	NA	NA	NA	NA	NA	NA	NA	NA	NA	NA	NA	NA	NA	NA	NA	NA	NA	NA	NA	NA	NA	NA	NA	NA	NA	NA	NA	NA	NA	NA	NA	NA	NA
chr1_107949219	NA	NA	NA	NA	NA	NA	NA	NA	NA	NA	NA	NA	NA	NA	NA	NA	NA	NA	NA	NA	NA	NA	NA	NA	NA	NA	NA	NA	NA	NA	NA	NA	NA	NA	NA	NA
chr1_107949226	NA	NA	NA	NA	NA	NA	NA	NA	NA	NA	NA	NA	NA	NA	NA	NA	NA	NA	NA	NA	NA	NA	NA	NA	NA	NA	NA	NA	NA	NA	NA	NA	NA	NA	NA	NA
chr1_107949241	NA	NA	NA	NA	NA	NA	NA	NA	NA	NA	NA	NA	NA	NA	NA	NA	NA	NA	NA	NA	NA	NA	NA	NA	NA	NA	NA	NA	NA	NA	NA	NA	NA	NA	NA	NA
chr1_107949267	0.14	-0.032	-0.38	0.14	0.0091	0.2	0.32	-0.057	0.081	-0.0081	0.49	-0.14	0.32	0.15	0.28	0.19	0.24	0.14	0.4	0.13	0.24	0.16	0.35	0.057	0.68	0.83	0.19	0.47	0.97	0.16	0.46	0.67	0.74	0.96	0.18	0.012
chr1_107949552	-0.28	-0.064	0.47	-0.038	-0.56	-0.048	-1.5	0.51	0.16	-0.074	-0.3	-0.15	0.37	0.17	0.33	0.24	0.31	0.18	0.53	0.17	0.33	0.17	0.39	0.07	0.48	0.71	0.18	0.88	0.082	0.79	0.018	0.0032	0.64	0.67	0.47	0.03
chr1_107955545	-0.47	-0.0033	-0.048	-0.015	-0.33	0.057	-0.6	0.057	-0.39	0.069	-0.84	-0.32	0.39	0.16	0.35	0.2	0.3	0.16	0.5	0.16	0.32	0.18	0.43	0.062	0.27	0.98	0.9	0.94	0.3	0.73	0.3	0.72	0.24	0.7	0.079	2.8e-07
chr1_107955562	-0.52	-0.076	-0.26	-0.22	-0.7	0.2	-0.72	0.013	-0.36	0.23	-0.067	-0.17	0.3	0.14	0.27	0.16	0.24	0.13	0.45	0.14	0.25	0.15	0.32	0.054	0.11	0.58	0.36	0.18	0.0055	0.14	0.16	0.92	0.16	0.12	0.84	0.0012
chr1_107955654	0.085	0.1	-0.2	-0.23	-0.5	0.029	-0.24	0.077	0.42	0.097	0.29	-0.1	0.33	0.15	0.28	0.19	0.25	0.14	0.44	0.14	0.29	0.16	0.35	0.063	0.8	0.49	0.49	0.23	0.049	0.84	0.61	0.6	0.16	0.56	0.43	0.098
chr1_10796003	0.27	-0.2	0.64	-0.24	-0.28	-0.14	-0.94	0.024	-0.24	-0.088	0.022	-0.19	0.3	0.14	0.32	0.2	0.27	0.15	0.44	0.14	0.27	0.14	0.34	0.054	0.4	0.15	0.059	0.23	0.32	0.37	0.056	0.86	0.38	0.52	0.95	5e-04
chr1_10796137	-0.23	0.051	-0.034	-0.18	-0.26	0.045	0.56	0.14	-0.45	0.042	-0.21	0.074	0.28	0.13	0.27	0.16	0.23	0.13	0.43	0.14	0.22	0.14	0.29	0.051	0.44	0.69	0.9	0.27	0.28	0.72	0.23	0.33	0.052	0.77	0.49	0.15
chr1_1079646	-3.5	-0.16	2.4	0.32	1.2	-0.54	-5.4	-0.4	-2.5	0.91	-1.9	-0.27	0.86	0.43	0.78	0.55	0.76	0.41	1	0.41	0.81	0.42	0.95	0.13	0.038	0.74	0.054	0.63	0.3	0.23	NA	0.38	0.069	0.047	0.52	0.046
chr1_1079699	2.2	-0.21	1.2	0.17	0.98	0.38	3	-0.48	0.14	0.18	3.6	-0.34	0.61	0.23	0.55	0.28	0.44	0.22	0.92	0.22	0.47	0.25	0.84	0.083	0.0043	0.36	0.079	0.57	0.044	0.099	0.21	0.028	0.79	0.47	0.022	3.5e-05
chr1_1079706	-0.13	-0.083	-0.24	0.32	-0.042	-0.024	-0.38	-0.14	-1	-0.0078	0.088	-0.14	0.4	0.15	0.33	0.22	0.31	0.16	0.48	0.15	0.31	0.16	0.45	0.06	0.76	0.58	0.49	0.15	0.9	0.89	0.49	0.36	0.0018	0.96	0.86	0.023
chr1_1079740	-0.35	-0.16	-0.92	-0.29	0.46	-0.14	-1	0.13	-0.9	-0.2	0.11	-0.22	0.39	0.17	0.38	0.22	0.33	0.16	0.47	0.17	0.35	0.18	0.49	0.065	0.41	0.36	0.026	0.2	0.2	0.39	0.046	0.47	0.014	0.26	0.84	0.00074
chr1_1079780	-0.38	0.37	0.17	0.42	-0.86	0.0044	0.22	-0.066	1	0.13	1.9	-0.085	0.64	0.29	0.58	0.39	0.57	0.3	0.87	0.26	0.53	0.3	0.76	0.11	0.65	0.23	0.81	0.31	0.22	0.99	0.9	0.81	0.092	0.68	0.1	0.43
chr1_107991023	-8.1	-0.14	-10	1.1	5.2	0.13	-1	0.41	-0.33	1	-3.2	0.24	1.2	0.44	1.1	0.65	1	0.47	1.9	0.46	1.2	0.55	1.6	0.18	NA	0.78	NA	0.2	NA	0.81	NA	0.43	NA	0.11	NA	0.18
chr1_10799122	-0.39	0.14	-0.91	-0.47	-0.31	-0.26	0.61	0.17	-1	-0.4	-0.89	-0.035	0.52	0.24	0.47	0.3	0.42	0.26	0.69	0.26	0.43	0.26	0.57	0.09	0.52	0.56	0.083	0.13	0.49	0.34	0.52	0.53	0.033	0.14	0.21	0.7
chr1_10799154	-0.0056	-0.0053	-0.69	-0.067	-0.46	-0.023	-0.27	-0.057	0.31	-0.13	0.7	-0.0063	0.39	0.16	0.29	0.22	0.29	0.17	0.44	0.16	0.3	0.19	0.46	0.058	0.99	0.97	0.02	0.77	0.13	0.89	0.58	0.72	0.33	0.49	0.17	0.91
chr1_10799216	-0.52	0.014	-0.42	0.15	-0.24	-0.01	-0.47	0.059	-0.18	-0.42	0.13	0.052	0.31	0.14	0.28	0.19	0.26	0.14	0.43	0.14	0.27	0.14	0.34	0.052	0.11	0.92	0.15	0.45	0.37	0.94	0.32	0.68	0.53	0.0039	0.72	0.32
chr1_10799275	-0.6	0.26	0.33	-0.2	-0.19	0.1	-1.4	-0.015	-0.51	-0.43	-0.28	0.018	0.41	0.18	0.34	0.24	0.32	0.18	0.56	0.18	0.36	0.2	0.44	0.075	0.19	0.16	0.36	0.4	0.57	0.57	0.039	0.93	0.19	0.033	0.56	0.81
chr1_10799307	-0.8	0.065	-0.24	-0.034	-0.089	0.22	-1.5	-0.19	-0.54	-0.042	-0.21	0.048	0.47	0.22	0.42	0.28	0.39	0.23	0.7	0.21	0.4	0.21	0.51	0.087	0.14	0.77	0.6	0.91	0.83	0.34	0.12	0.39	0.22	0.84	0.72	0.58
chr1_10800330	-0.6	0.11	0.21	-0.19	-0.79	0.12	-0.075	0.064	-0.21	0.16	-0.71	0.024	0.33	0.14	0.3	0.18	0.26	0.15	0.45	0.15	0.23	0.16	0.43	0.065	0.091	0.47	0.52	0.32	0.0031	0.45	0.88	0.68	0.38	0.32	0.13	0.72
chr1_108018462	0.37	0.064	-0.27	-0.0081	-0.15	0.074	0.62	-0.19	0.28	0.066	-0.1	0.024	0.34	0.15	0.28	0.18	0.25	0.14	0.5	0.14	0.25	0.14	0.37	0.057	0.31	0.67	0.35	0.96	0.57	0.6	0.28	0.18	0.28	0.63	0.8	0.67
chr1_108018530	4.1	0.31	0.92	-0.73	0.51	-0.036	11	-0.62	1.5	-0.051	3	0.18	0.74	0.28	0.6	0.34	0.51	0.29	0.94	0.3	0.55	0.3	0.83	0.11	0.00018	0.28	0.22	0.044	0.4	0.9	0.00011	0.046	0.023	0.87	0.048	0.11
chr1_10802412	-40	0.87	0.7	-0.16	0.4	-0.17	-2.9	-0.72	-1.9	-0.55	-4.6	-0.14	1	0.45	0.88	0.55	0.8	0.44	1.2	0.42	0.85	0.47	1.3	0.14	NA	0.089	0.7	0.81	0.77	0.74	NA	0.12	0.23	0.3	NA	0.34
chr1_10802634	-190	-0.49	0.84	-0.68	3.7	-0.15	-0.04	-0.26	1	-0.64	4.5	-0.17	1	0.42	0.85	0.6	0.86	0.42	1.3	0.44	0.82	0.46	0.94	0.16	NA	0.29	0.6	0.37	0.03	0.74	NA	0.61	0.48	0.22	0.11	0.29
chr1_108031719	-0.77	0.14	-0.64	0.24	-0.032	-0.21	-0.33	0.11	-0.064	0.043	0.068	0.17	0.4	0.17	0.35	0.19	0.31	0.16	0.57	0.17	0.31	0.18	0.45	0.065	0.077	0.42	0.09	0.22	0.92	0.19	0.64	0.53	0.85	0.81	0.89	0.011
chr1_108031795	-0.3	-0.097	-0.5	0.027	-0.21	0.18	-0.007	0.08	-0.011	-0.057	-0.11	0.18	0.33	0.14	0.29	0.18	0.27	0.15	0.4	0.15	0.25	0.14	0.37	0.056	0.39	0.5	0.1	0.88	0.45	0.24	0.99	0.59	0.97	0.69	0.79	0.0015
chr1_108031841	-0.062	-0.12	-0.27	-0.36	-0.25	0.2	-0.81	0.095	0.005	0.23	0.6	0.12	0.31	0.14	0.29	0.17	0.27	0.14	0.42	0.14	0.26	0.14	0.37	0.057	0.85	0.43	0.37	0.04	0.39	0.17	0.081	0.5	0.99	0.11	0.14	0.036
chr1_108031862	0.4	-0.19	0.55	-0.52	-0.14	0.16	0.11	0.29	0.19	0.26	0.58	0.05	0.39	0.18	0.32	0.24	0.33	0.17	0.57	0.17	0.33	0.18	0.41	0.072	0.35	0.29	0.099	0.038	0.69	0.37	0.88	0.094	0.58	0.15	0.19	0.49
chr1_108033600	0.49	0.0022	0.46	-0.062	-0.23	0.039	0.18	-0.15	-0.051	-0.11	-0.021	-0.06	0.29	0.11	0.24	0.14	0.21	0.12	0.43	0.12	0.21	0.11	0.28	0.044	0.11	0.98	0.057	0.67	0.28	0.74	0.71	0.21	0.81	0.31	0.94	0.18
chr1_108033637	-0.0044	-0.076	-0.39	-0.047	-0.2	0.00065	-0.066	-0.11	-0.42	0.15	-0.045	-0.075	0.32	0.13	0.27	0.19	0.28	0.13	0.44	0.14	0.26	0.15	0.31	0.053	0.99	0.57	0.17	0.8	0.49	1	0.89	0.45	0.12	0.3	0.89	0.16
chr1_108034201	0.45	-0.22	-0.34	-0.14	-0.22	0.14	1.1	-0.27	0.025	-0.17	-0.24	0.059	0.45	0.18	0.35	0.27	0.29	0.2	0.5	0.19	0.32	0.21	0.5	0.086	0.38	0.23	0.36	0.62	0.48	0.5	0.048	0.16	0.94	0.42	0.68	0.5
chr1_108056154	1.2	-0.049	0.22	-0.13	0.17	0.0022	-0.56	-0.2	0.33	-0.2	1.3	-0.053	0.34	0.16	0.34	0.2	0.28	0.15	0.44	0.15	0.29	0.15	0.45	0.054	0.001	0.77	0.54	0.51	0.55	0.99	0.25	0.19	0.27	0.18	0.0083	0.32
chr1_108063314	-1.2	0.039	0.0056	-0.0035	-0.63	-0.13	-1.2	0.19	-0.44	0.024	-0.89	-0.15	0.41	0.16	0.32	0.22	0.3	0.17	0.56	0.17	0.31	0.18	0.4	0.065	0.0073	0.81	0.99	0.99	0.049	0.45	0.069	0.27	0.18	0.9	0.045	0.02
chr1_108063317	-0.49	-0.018	-0.097	0.091	-0.28	-0.24	0.11	0.054	-0.38	0.12	-0.7	-0.041	0.35	0.14	0.26	0.2	0.25	0.14	0.45	0.14	0.27	0.15	0.34	0.055	0.19	0.89	0.72	0.65	0.27	0.095	0.83	0.7	0.17	0.46	0.056	0.46
chr1_108063322	-0.83	0.051	-0.15	-0.12	-0.71	0.08	0.33	0.25	-0.37	0.28	-0.94	-0.1	0.41	0.17	0.35	0.22	0.29	0.19	0.68	0.17	0.31	0.2	0.41	0.067	0.069	0.78	0.69	0.6	0.02	0.67	0.73	0.14	0.25	0.18	0.035	0.12
chr1_108063338	-1.3	0.0049	0.013	0.17	-0.58	0.12	-0.87	-0.043	-0.37	0.16	-0.42	-0.0091	0.41	0.17	0.32	0.21	0.3	0.18	0.52	0.17	0.33	0.18	0.42	0.07	0.0056	0.98	0.97	0.42	0.064	0.52	0.16	0.8	0.28	0.38	0.37	0.9
chr1_108076854	0.049	0.06	-0.33	-0.083	-0.14	-0.066	0.0022	0.0053	-0.073	-0.13	0.1	-0.011	0.19	0.085	0.16	0.11	0.15	0.083	0.25	0.079	0.16	0.088	0.21	0.033	0.8	0.48	0.049	0.47	0.36	0.43	0.99	0.95	0.65	0.14	0.62	0.73
chr1_108076890	0.44	-0.15	-0.049	0.1	-0.09	-0.0018	0.68	-0.21	0.29	0.12	0.26	-0.041	0.23	0.099	0.18	0.14	0.18	0.095	0.3	0.098	0.18	0.1	0.23	0.038	0.065	0.13	0.79	0.47	0.62	0.98	0.03	0.031	0.11	0.25	0.27	0.28
chr1_108076954	-0.048	-0.0023	-0.053	0.19	-0.078	-0.0098	0.19	-0.076	0.023	0.11	0.13	-0.044	0.16	0.067	0.14	0.09	0.12	0.065	0.21	0.069	0.12	0.075	0.17	0.026	0.76	0.97	0.7	0.038	0.52	0.88	0.37	0.27	0.85	0.16	0.43	0.097
chr1_108080914	-0.73	0.24	0.13	-0.053	0.84	-0.16	-2.3	0.21	-0.98	0.041	-1	-0.21	0.46	0.23	0.49	0.32	0.41	0.23	0.67	0.22	0.42	0.24	0.53	0.082	0.15	0.33	0.82	0.87	0.064	0.49	0.011	0.33	0.032	0.87	0.093	0.012
chr1_108123279	-0.0018	-0.15	0.61	0.52	0.73	-0.28	-1.4	-0.26	-0.79	-0.03	-0.25	-0.24	0.56	0.2	0.48	0.29	0.4	0.22	0.73	0.22	0.39	0.22	0.61	0.089	1	0.46	0.27	0.085	0.098	0.23	0.18	0.24	0.063	0.89	0.75	0.0064
chr1_108123413	0.59	0.27	0.48	0.49	0.38	0.16	-2.4	-0.24	2.5	-0.25	0.79	-0.38	0.67	0.25	0.58	0.37	0.66	0.24	0.75	0.26	0.66	0.25	0.82	0.098	0.51	0.29	0.5	0.22	0.66	0.5	0.041	0.37	0.0042	0.32	0.59	0.00012
chr1_108139237	2.8	0.032	3.4	-0.026	-0.072	0.55	-3.1	-0.2	1.2	0.22	-1.3	-0.11	0.72	0.33	0.81	0.47	0.58	0.32	1.3	0.34	0.58	0.35	0.84	0.13	0.0074	0.93	0.014	0.96	0.92	0.11	NA	0.58	0.093	0.55	0.38	0.39
chr1_108139279	-1.9	-0.34	2.6	0.21	-0.83	-0.22	-35	-0.12	-0.53	0.017	-0.51	-0.24	0.81	0.38	0.78	0.53	0.7	0.38	0.99	0.34	0.68	0.36	0.73	0.11	0.16	0.41	0.038	0.74	0.39	0.6	1.5e-08	0.74	0.56	0.97	0.63	0.036
chr1_10815285	0.53	-0.14	-0.6	0.14	0.19	0.16	1.1	-0.36	-0.33	-0.35	-0.47	-0.2	0.46	0.16	0.37	0.24	0.34	0.17	0.72	0.18	0.34	0.19	0.45	0.071	0.31	0.39	0.14	0.59	0.6	0.35	0.3	0.042	0.37	0.069	0.36	0.0047
chr1_10815348	0.98	-0.21	-0.36	-0.39	0.39	0.23	1.8	-0.18	-0.063	0.041	-0.21	-0.29	0.44	0.17	0.33	0.21	0.28	0.19	0.64	0.18	0.31	0.19	0.4	0.065	0.046	0.22	0.31	0.073	0.18	0.22	0.03	0.34	0.85	0.83	0.63	7.2e-06
chr1_108156076	0.56	-0.044	0.29	0.28	0.29	-0.17	0.98	0.062	0.63	-0.12	0.091	-0.065	0.41	0.17	0.35	0.24	0.32	0.18	0.53	0.19	0.33	0.19	0.39	0.067	0.21	0.79	0.43	0.25	0.39	0.36	0.12	0.75	0.069	0.54	0.83	0.33
chr1_108156133	-0.5	-0.069	-0.44	0.31	-0.033	-0.36	-0.53	0.031	-0.018	-0.11	0.048	0.0059	0.41	0.2	0.34	0.26	0.34	0.2	0.56	0.18	0.32	0.22	0.43	0.07	0.27	0.74	0.22	0.24	0.93	0.071	0.43	0.87	0.96	0.62	0.92	0.93
chr1_108156535	-0.77	0.041	0.14	-0.085	-0.26	0.12	-0.52	0.14	-0.08	-0.024	-0.12	0.25	0.36	0.16	0.38	0.19	0.34	0.16	0.54	0.14	0.28	0.15	0.43	0.056	0.047	0.8	0.72	0.65	0.47	0.46	0.42	0.34	0.78	0.87	0.8	5.8e-06
chr1_108156537	-0.65	-0.21	-0.15	-0.11	-0.11	0.16	-0.5	0.081	-0.24	-0.12	-0.18	0.21	0.38	0.14	0.33	0.19	0.26	0.14	0.49	0.14	0.29	0.15	0.39	0.054	0.11	0.13	0.67	0.59	0.69	0.26	0.37	0.57	0.44	0.45	0.67	8e-05
chr1_108156554	0.2	0.047	0.2	-0.042	0.23	0.082	0.43	0.17	0.014	-0.12	0.25	0.21	0.41	0.17	0.35	0.22	0.33	0.18	0.52	0.17	0.32	0.18	0.41	0.072	0.66	0.79	0.58	0.86	0.52	0.65	0.48	0.32	0.97	0.53	0.58	0.0031
chr1_10815952	0.041	0.069	0.38	0.016	0.1	-0.04	-0.36	0.026	-0.29	-0.037	0.33	0.014	0.2	0.084	0.17	0.1	0.17	0.08	0.25	0.076	0.18	0.085	0.2	0.032	0.84	0.41	0.024	0.88	0.56	0.62	0.17	0.73	0.12	0.67	0.11	0.66
chr1_10816027	-0.37	-0.046	0.21	-0.09	0.23	0.06	-1.3	-0.026	-0.36	0.03	0.046	-0.3	0.3	0.14	0.33	0.19	0.28	0.14	0.42	0.14	0.27	0.16	0.33	0.054	0.25	0.74	0.54	0.64	0.43	0.68	0.0036	0.85	0.2	0.85	0.9	2.5e-08
chr1_10816049	0.04	-0.036	-0.31	-0.1	-0.085	0.076	0.44	-0.036	0.26	-0.014	-0.51	-0.16	0.19	0.088	0.17	0.12	0.17	0.087	0.24	0.081	0.17	0.087	0.2	0.035	0.84	0.68	0.066	0.37	0.63	0.38	0.076	0.65	0.14	0.87	0.012	4.5e-06
chr1_108160755	0.52	-0.36	-0.11	0.49	-0.14	0.38	3.2	-0.58	-0.31	0.2	-0.23	-0.23	0.52	0.25	0.55	0.32	0.4	0.21	0.85	0.21	0.39	0.23	0.59	0.089	0.4	0.17	0.87	0.15	0.75	0.071	0.051	0.007	0.46	0.4	0.75	0.012
chr1_108161420	0.13	-0.21	-0.03	-0.29	-0.14	0.26	-1.5	-0.078	-0.85	0.19	-0.73	-0.26	0.62	0.24	0.51	0.29	0.49	0.23	0.92	0.25	0.43	0.24	0.62	0.088	0.87	0.4	0.96	0.32	0.8	0.26	0.53	0.76	0.072	0.45	0.36	0.0038
chr1_108161457	0.87	0.029	-2.2	0.89	-3.3	-0.72	-1.1	0.39	62	0.052	0.34	-0.15	1.2	0.48	0.89	0.59	0.93	0.45	1.5	0.47	1	0.47	1.1	0.14	NA	0.96	0.25	0.22	0.19	0.16	NA	0.47	NA	0.92	NA	0.3
chr1_108161490	1.4	-0.033	0.2	0.21	0.33	0.054	1.6	-0.054	0.48	-0.12	0.62	-0.23	0.47	0.15	0.36	0.19	0.32	0.16	0.61	0.15	0.31	0.16	0.59	0.057	0.0095	0.83	0.61	0.28	0.32	0.73	0.046	0.73	0.14	0.45	0.39	6.9e-05
chr1_108161531	0.37	0.24	0.82	0.44	0.32	-0.13	0.19	-0.11	0.52	0.32	0.0026	-0.23	0.51	0.2	0.49	0.25	0.46	0.19	0.73	0.18	0.37	0.23	0.47	0.071	0.53	0.25	0.14	0.095	0.54	0.52	0.86	0.55	0.18	0.18	1	0.0011
chr1_108161919	-0.5	0.2	-0.54	-0.58	0.23	0.52	-1.4	0.13	-0.35	0.26	0.055	-0.14	0.55	0.24	0.57	0.3	0.59	0.27	0.68	0.25	0.45	0.29	0.58	0.097	0.44	0.43	0.43	0.068	0.75	0.064	0.14	0.63	0.49	0.38	0.94	0.15
chr1_108172974	-0.42	0.095	0.38	-0.38	0.0031	0.24	-0.57	0.029	-0.17	-0.18	-0.64	-0.13	0.36	0.16	0.31	0.2	0.29	0.16	0.46	0.15	0.29	0.16	0.37	0.06	0.27	0.57	0.24	0.068	0.99	0.14	0.28	0.85	0.59	0.28	0.11	0.031
chr1_108174613	1.5	-0.037	0.073	0.24	0.87	0.061	1.1	0.089	0.66	-0.021	0.32	0.038	0.41	0.17	0.33	0.22	0.35	0.16	0.59	0.16	0.33	0.17	0.46	0.06	0.00091	0.83	0.84	0.29	0.021	0.7	0.12	0.59	0.058	0.91	0.53	0.53
chr1_108198207	-0.027	0.012	-0.092	-0.17	-0.13	0.24	-0.2	0.064	-0.62	0.068	-0.083	-0.14	0.36	0.16	0.29	0.2	0.28	0.16	0.49	0.16	0.28	0.15	0.37	0.058	0.95	0.94	0.77	0.41	0.67	0.14	0.73	0.69	0.036	0.66	0.84	0.017
chr1_108198305	1.5	0.3	-1.1	-0.062	0.76	0.79	-2.8	-0.16	-0.33	0.94	2.5	-0.16	0.86	0.33	0.67	0.4	0.62	0.3	1.3	0.35	0.58	0.34	0.74	0.11	0.38	0.39	0.22	0.89	0.34	0.013	NA	0.68	0.64	0.0097	0.023	0.14
chr1_108198635	0.038	-0.14	0.51	0.051	-0.53	0.11	-0.49	0.13	0.048	0.052	0.45	-0.1	0.46	0.21	0.39	0.27	0.37	0.21	0.6	0.2	0.36	0.22	0.49	0.083	0.94	0.52	0.22	0.86	0.19	0.6	0.51	0.54	0.9	0.82	0.42	0.21
chr1_108198682	NA	NA	NA	NA	NA	NA	NA	NA	NA	NA	NA	NA	NA	NA	NA	NA	NA	NA	NA	NA	NA	NA	NA	NA	NA	NA	NA	NA	NA	NA	NA	NA	NA	NA	NA	NA
chr1_108198704	0.21	0.24	0.33	0.48	-0.0027	0.042	-0.24	0.027	-0.58	-0.03	-0.96	-0.058	0.49	0.2	0.42	0.26	0.36	0.21	0.67	0.2	0.38	0.22	0.51	0.08	0.71	0.25	0.48	0.081	0.99	0.85	0.79	0.89	0.16	0.89	0.11	0.47
chr1_108199580	-0.37	0.027	0.32	0.098	-0.85	0.038	-0.71	-0.037	-0.25	-0.12	0.28	-0.065	0.35	0.16	0.34	0.2	0.29	0.16	0.48	0.15	0.28	0.17	0.39	0.058	0.31	0.87	0.38	0.64	0.0051	0.81	0.19	0.8	0.39	0.47	0.5	0.26
chr1_108200881	-0.066	-0.062	-0.56	-0.023	-0.64	0.12	-0.5	-0.41	0.13	-0.049	-0.21	-0.15	0.45	0.21	0.43	0.26	0.38	0.2	0.59	0.21	0.38	0.23	0.44	0.077	0.89	0.78	0.24	0.93	0.12	0.57	0.49	0.059	0.75	0.83	0.66	0.058
chr1_108200942	-0.18	0.1	-0.38	-0.13	-0.5	0.072	0.37	-0.017	-0.26	0.1	0.32	-0.0049	0.27	0.12	0.25	0.16	0.22	0.12	0.39	0.12	0.24	0.13	0.28	0.047	0.52	0.39	0.15	0.41	0.028	0.56	0.38	0.89	0.28	0.42	0.28	0.92
chr1_108200970	-0.55	0.019	-0.015	-0.34	-0.48	0.079	-1.6	0.19	-0.41	-0.013	0.41	0.067	0.41	0.16	0.33	0.21	0.31	0.18	0.62	0.16	0.33	0.17	0.38	0.059	0.22	0.91	0.97	0.12	0.14	0.67	0.047	0.25	0.24	0.94	0.31	0.26
chr1_108208204	-0.11	-0.2	0.038	-0.14	-0.034	0.35	-0.85	-0.044	-0.014	0.042	0.34	0.037	0.44	0.17	0.32	0.21	0.32	0.16	0.58	0.16	0.31	0.19	0.48	0.068	0.82	0.23	0.91	0.52	0.92	0.033	0.24	0.79	0.97	0.83	0.53	0.58
chr1_108208354	-0.91	-0.021	0.014	-0.44	-0.29	0.033	-0.93	0.23	-0.13	-0.17	-1	0.07	0.39	0.16	0.32	0.22	0.28	0.15	0.49	0.15	0.31	0.16	0.41	0.063	0.034	0.89	0.97	0.051	0.33	0.83	0.1	0.12	0.69	0.29	0.023	0.26
chr1_108213432	0.094	0.022	-0.33	0.41	0.23	-0.056	-0.44	0.069	-0.13	0.056	0.47	-0.023	0.38	0.14	0.34	0.18	0.29	0.16	0.52	0.15	0.26	0.18	0.44	0.058	0.82	0.88	0.36	0.029	0.44	0.73	0.47	0.65	0.63	0.76	0.34	0.7
chr1_108213467	0.068	0.21	0.19	0.083	0.094	0.0084	-1.1	0.23	0.41	0.27	0.12	-0.013	0.43	0.17	0.41	0.2	0.33	0.18	0.62	0.19	0.34	0.18	0.51	0.075	0.88	0.22	0.67	0.69	0.79	0.96	0.15	0.21	0.25	0.14	0.83	0.87
chr1_108213507	0.18	-0.089	0.19	0.11	0.89	0.17	0.19	0.036	-0.13	0.42	0.29	-0.11	0.31	0.12	0.25	0.16	0.25	0.12	0.43	0.12	0.23	0.13	0.32	0.049	0.58	0.47	0.47	0.48	0.00053	0.18	0.69	0.76	0.59	0.001	0.39	0.027
chr1_108213528	-0.23	-0.13	-0.012	0.018	-0.27	0.16	0.056	0.13	-0.0054	0.015	-0.38	-0.09	0.25	0.11	0.23	0.14	0.21	0.11	0.38	0.099	0.19	0.1	0.29	0.041	0.38	0.26	0.96	0.9	0.21	0.15	0.89	0.2	0.98	0.89	0.22	0.03
chr1_108213590	0.25	-0.26	-0.19	-0.0029	0.28	0.26	3.2	0.07	0.12	0.16	-1.1	0.0034	0.48	0.18	0.35	0.25	0.3	0.18	0.75	0.18	0.32	0.19	0.51	0.069	0.65	0.15	0.62	0.99	0.38	0.14	0.0044	0.7	0.72	0.42	0.08	0.96
chr1_108222643	0.43	-0.2	0.65	-0.16	-0.34	-0.11	-1	0.069	-0.65	0.14	0.72	-0.12	0.43	0.18	0.39	0.25	0.31	0.18	0.57	0.18	0.34	0.2	0.5	0.063	0.36	0.27	0.12	0.52	0.3	0.57	0.14	0.7	0.066	0.5	0.21	0.054
chr1_108222771	0.38	-0.026	0.63	0.34	-0.55	-0.17	-1	-0.17	0.69	-0.096	0.56	-0.17	0.47	0.21	0.36	0.27	0.37	0.2	0.59	0.18	0.39	0.2	0.63	0.075	0.47	0.9	0.11	0.23	0.17	0.4	0.17	0.37	0.1	0.64	0.49	0.027
chr1_10823385	2.2	-0.42	1.2	-0.21	1.1	0.45	-0.2	-0.41	-0.14	0.095	1.3	-0.26	0.59	0.22	0.61	0.32	0.47	0.25	0.78	0.23	0.46	0.24	0.6	0.09	0.0026	0.07	0.11	0.54	0.035	0.084	0.87	0.082	0.79	0.7	0.099	0.0041
chr1_10823406	0.25	-0.11	-0.63	0.18	0.51	0.64	-0.27	-0.52	1.3	0.38	-0.78	-0.57	0.58	0.21	0.49	0.31	0.49	0.24	0.68	0.21	0.48	0.3	0.56	0.082	0.72	0.62	0.27	0.6	0.36	0.009	0.77	0.013	0.016	0.22	0.25	7.4e-12
chr1_10823439	0.9	-0.15	0.18	0.38	0.52	0.11	1.7	0.04	0.49	0.2	0.12	-0.19	0.34	0.14	0.27	0.18	0.28	0.14	0.5	0.14	0.24	0.14	0.3	0.049	0.014	0.29	0.51	0.039	0.071	0.43	0.0039	0.78	0.048	0.17	0.7	9.7e-05
chr1_10823449	1.5	0.0054	-0.78	0.14	0.93	0.27	5.7	-0.056	-0.21	0.051	-0.19	-0.22	0.51	0.18	0.36	0.24	0.35	0.19	0.74	0.18	0.35	0.19	0.41	0.066	0.011	0.98	0.042	0.57	0.012	0.16	2.6e-07	0.75	0.58	0.79	0.67	0.0011
chr1_108257334	-1	-0.3	-0.55	0.98	-1.4	0.017	-2.4	-0.079	-0.54	0.025	-0.47	-0.28	0.54	0.22	0.57	0.4	0.5	0.24	0.75	0.23	0.45	0.25	0.74	0.099	0.11	0.19	0.42	0.024	0.013	0.94	0.034	0.74	0.29	0.92	0.67	0.0047
chr1_108275730	NA	NA	NA	NA	NA	NA	NA	NA	NA	NA	NA	NA	NA	NA	NA	NA	NA	NA	NA	NA	NA	NA	NA	NA	NA	NA	NA	NA	NA	NA	NA	NA	NA	NA	NA	NA
chr1_10827847	-0.33	0.039	-0.035	0.63	0.23	0.02	-1.2	0.074	-0.29	0.07	0.058	-0.29	0.43	0.17	0.39	0.22	0.31	0.18	0.59	0.16	0.37	0.17	0.45	0.061	0.49	0.82	0.93	0.0063	0.48	0.91	0.092	0.65	0.47	0.68	0.91	2.2e-06
chr1_10828667	0.21	-0.037	-0.089	-0.029	0.0057	-0.069	-0.16	0.13	-0.21	-0.039	0.028	0.0098	0.31	0.12	0.35	0.16	0.23	0.14	0.49	0.15	0.23	0.14	0.34	0.053	0.52	0.76	0.81	0.86	0.98	0.63	0.78	0.39	0.38	0.78	0.94	0.85
chr1_10828763	-0.23	0.048	-0.43	0.26	0.28	0.29	1	-0.34	0.26	0.13	-0.29	-0.062	0.43	0.19	0.38	0.23	0.37	0.19	0.6	0.18	0.38	0.18	0.41	0.076	0.63	0.8	0.3	0.27	0.49	0.13	0.17	0.059	0.53	0.49	0.52	0.41
chr1_108287903	0.13	-0.019	-0.03	0.23	-0.15	0.035	-0.99	0.066	-0.017	-0.16	0.39	-0.2	0.39	0.15	0.33	0.19	0.29	0.16	0.5	0.14	0.3	0.15	0.54	0.064	0.75	0.9	0.93	0.24	0.63	0.82	0.085	0.65	0.96	0.31	0.55	0.0022
chr1_108287913	-1.6	0.18	0.32	-0.21	0.49	0.063	-2.5	-0.066	-0.55	0.42	-1.8	-0.2	0.52	0.28	0.51	0.27	0.39	0.24	0.67	0.24	0.44	0.25	0.58	0.087	0.0077	0.54	0.59	0.45	0.25	0.8	0.0053	0.79	0.26	0.11	0.0098	0.019
chr1_108287995	0.4	0.04	0.5	0.067	-0.14	0.11	0.52	-0.15	-0.014	-0.048	0.67	-0.1	0.36	0.15	0.31	0.19	0.25	0.16	0.5	0.14	0.27	0.16	0.48	0.057	0.3	0.8	0.13	0.73	0.59	0.51	0.37	0.27	0.96	0.77	0.22	0.077
chr1_108288002	-0.062	0.18	-0.13	-0.32	0.22	-0.021	0.092	0.29	0.2	0.039	0.27	-0.14	0.42	0.18	0.32	0.23	0.27	0.18	0.55	0.18	0.3	0.18	0.45	0.063	0.89	0.33	0.71	0.18	0.43	0.9	0.89	0.11	0.52	0.84	0.59	0.033
chr1_108288057	2.6	0.18	0.92	-0.51	-0.054	-0.32	5.2	0.58	-0.044	-0.26	-100	-0.28	0.73	0.26	0.47	0.33	0.42	0.26	0.92	0.27	0.44	0.29	1	0.094	0.016	0.5	0.086	0.15	0.91	0.25	0.022	0.039	0.93	0.38	NA	0.003
chr1_108293148	-0.66	-0.069	-0.067	0.086	-0.35	0.39	-0.94	-0.33	-0.53	-0.016	-1.1	-0.13	0.43	0.18	0.46	0.24	0.36	0.2	0.52	0.2	0.38	0.2	0.48	0.07	0.16	0.71	0.9	0.73	0.36	0.06	0.13	0.11	0.2	0.94	0.049	0.064
chr1_108297556	-0.27	0.052	-0.13	-0.28	-0.52	0.15	0.71	-0.18	0.23	-0.34	-0.18	0.053	0.55	0.18	0.44	0.23	0.38	0.18	0.7	0.19	0.38	0.2	0.58	0.074	0.68	0.78	0.79	0.24	0.21	0.41	0.47	0.34	0.56	0.1	0.81	0.48
chr1_108302596	0.37	-0.11	-0.17	0.16	0.02	0.13	0.39	-0.27	0.0044	-0.17	-0.18	-0.19	0.29	0.12	0.26	0.16	0.24	0.13	0.43	0.12	0.26	0.13	0.28	0.05	0.23	0.34	0.53	0.33	0.93	0.3	0.42	0.027	0.99	0.2	0.54	0.00012
chr1_108302624	0.29	-0.067	-0.057	0.13	0.23	0.14	0.58	-0.14	-0.054	0.048	-0.052	-0.1	0.24	0.11	0.21	0.14	0.19	0.11	0.34	0.11	0.2	0.12	0.26	0.044	0.23	0.56	0.79	0.37	0.25	0.21	0.11	0.21	0.79	0.68	0.85	0.022
chr1_108302672	-0.036	-0.013	-0.21	-0.029	0.3	0.019	-0.31	-0.093	-0.074	0.1	0.046	0.0013	0.25	0.12	0.24	0.15	0.23	0.12	0.34	0.11	0.22	0.13	0.28	0.046	0.89	0.91	0.4	0.85	0.19	0.88	0.38	0.41	0.74	0.43	0.88	0.98
chr1_108302726	0.0052	-0.13	-0.32	0.19	0.95	0.04	-0.077	-0.074	-0.35	0.12	-0.041	-0.022	0.36	0.14	0.3	0.2	0.27	0.15	0.47	0.14	0.27	0.16	0.36	0.059	0.99	0.39	0.31	0.36	6e-04	0.79	0.89	0.61	0.23	0.46	0.91	0.71
chr1_10830439	0.71	0.058	0.73	-0.26	0.5	-0.15	-0.13	0.036	-0.09	-0.3	-0.45	-0.11	0.51	0.24	0.45	0.28	0.44	0.22	0.68	0.22	0.44	0.23	0.51	0.088	0.24	0.81	0.14	0.37	0.31	0.5	0.89	0.88	0.85	0.22	0.45	0.2
chr1_10830466	-0.082	0.11	-0.26	-0.14	0.6	0.091	-0.71	0.085	-0.27	0.19	0.3	-0.14	0.43	0.2	0.41	0.24	0.39	0.22	0.58	0.16	0.38	0.21	0.51	0.07	0.86	0.6	0.56	0.57	0.15	0.68	0.32	0.61	0.5	0.38	0.62	0.044
chr1_10830520	-0.48	0.011	0.38	0.37	-0.25	0.2	-0.99	-0.27	0.45	-0.19	-0.52	-0.11	0.43	0.2	0.47	0.28	0.42	0.22	0.53	0.21	0.4	0.21	0.51	0.077	0.3	0.96	0.48	0.2	0.58	0.36	0.11	0.21	0.3	0.39	0.38	0.16
chr1_108306922	1.2	-0.14	-0.02	-0.045	-0.01	0.19	1.3	-0.16	0.014	0.0027	0.82	-0.087	0.32	0.1	0.28	0.13	0.22	0.1	0.46	0.1	0.22	0.11	0.32	0.043	0.00026	0.18	0.94	0.73	0.96	0.067	0.014	0.12	0.95	0.98	0.014	0.044
chr1_108329720	1.4	-0.18	0.086	0.0035	-0.076	0.56	7	-0.25	-0.33	-0.076	2.3	-0.12	0.61	0.23	0.51	0.3	0.38	0.24	0.97	0.24	0.41	0.25	0.68	0.089	0.064	0.45	0.88	0.99	0.86	0.021	0.11	0.31	0.45	0.77	0.012	0.16
chr1_108329783	-6.5	-0.53	0.43	0.16	0.96	-0.053	-0.38	-0.093	0.64	0.53	-0.49	-0.02	0.93	0.38	0.69	0.46	0.75	0.36	1.5	0.38	0.76	0.4	0.85	0.14	0.0091	0.2	0.65	0.76	0.4	0.89	NA	0.82	0.59	0.23	0.76	0.89
chr1_108329828	0.65	-0.045	0.18	0.44	1.4	-0.11	-0.17	-0.19	-0.46	-0.078	0.96	-0.18	0.34	0.14	0.29	0.19	0.32	0.15	0.45	0.14	0.27	0.15	0.44	0.049	0.073	0.75	0.56	0.026	2.4e-05	0.46	0.73	0.18	0.1	0.61	0.053	0.00034
chr1_108329860	0.66	-0.15	0.17	0.34	0.7	0.011	0.32	0.18	0.1	0.044	0.26	-0.21	0.4	0.15	0.31	0.21	0.3	0.16	0.52	0.16	0.3	0.17	0.4	0.057	0.13	0.34	0.59	0.11	0.025	0.95	0.6	0.26	0.74	0.8	0.56	0.00017
chr1_108329882	0.71	-0.063	0.11	0.044	1.2	-0.024	-0.45	0.047	-0.24	-0.17	-0.0016	-0.23	0.37	0.15	0.31	0.19	0.36	0.13	0.47	0.15	0.29	0.15	0.44	0.058	0.074	0.67	0.74	0.82	0.0014	0.86	0.4	0.75	0.42	0.25	1	1e-04
chr1_108329933	-0.093	-0.075	0.32	0.013	0.82	0.22	-1.5	0.25	-0.31	0.18	0.29	-0.19	0.39	0.18	0.39	0.23	0.33	0.19	0.5	0.2	0.36	0.19	0.45	0.071	0.83	0.69	0.45	0.96	0.021	0.26	0.011	0.21	0.42	0.33	0.56	0.0072
chr1_108330006	-0.44	-0.095	-0.6	0.15	0.41	0.036	-1.1	-0.32	-0.92	-0.3	0.49	-0.27	0.41	0.2	0.37	0.25	0.35	0.18	0.56	0.2	0.37	0.2	0.5	0.073	0.33	0.63	0.14	0.56	0.28	0.84	0.11	0.11	0.02	0.13	0.4	0.00024
chr1_108330020	-0.48	-0.027	0.21	0.28	0.53	-0.074	-1.3	-0.18	-0.69	-0.26	0.0013	-0.25	0.4	0.16	0.32	0.23	0.33	0.18	0.49	0.17	0.32	0.17	0.44	0.066	0.27	0.87	0.53	0.23	0.13	0.69	0.022	0.3	0.04	0.14	1	0.00012
chr1_1083311	0.13	0.056	0.23	0.17	0.46	-0.14	0.38	0.26	0.011	-0.016	0.047	-0.064	0.32	0.14	0.26	0.18	0.25	0.14	0.44	0.14	0.26	0.14	0.32	0.051	0.71	0.68	0.41	0.36	0.083	0.31	0.44	0.069	0.97	0.91	0.89	0.22
chr1_1083319	0.13	-0.11	-0.17	-0.091	0.033	0.13	0.52	0.023	-0.0014	-0.061	0.1	-0.035	0.24	0.11	0.22	0.15	0.2	0.11	0.33	0.11	0.2	0.11	0.24	0.044	0.61	0.29	0.44	0.55	0.87	0.24	0.14	0.83	0.99	0.59	0.69	0.43
chr1_108332916	0.7	0.055	0.35	-0.12	-0.22	-0.23	1.4	-0.012	0.86	0.31	-0.13	-0.18	0.46	0.23	0.44	0.33	0.4	0.22	0.67	0.21	0.5	0.27	0.51	0.077	0.17	0.81	0.48	0.73	0.61	0.31	0.13	0.96	0.13	0.27	0.82	0.016
chr1_108333138	0.13	0.13	-0.41	-0.073	-0.16	-0.0015	-0.66	-0.19	-0.39	-0.3	0.38	-0.11	0.49	0.24	0.47	0.34	0.39	0.23	0.64	0.25	0.38	0.26	0.58	0.082	0.82	0.6	0.44	0.84	0.7	0.99	0.42	0.45	0.34	0.27	0.59	0.18
chr1_1083332	-0.14	0.035	-0.17	0.22	0.16	-0.05	0.57	0.24	-0.11	0.013	-0.096	0.016	0.25	0.11	0.23	0.14	0.21	0.12	0.33	0.12	0.21	0.12	0.25	0.044	0.58	0.76	0.46	0.12	0.45	0.68	0.1	0.046	0.62	0.91	0.71	0.73
chr1_108333242	0.29	-0.066	0.094	0.27	0.22	0.12	1.1	-0.047	-0.11	-0.16	0.062	-0.19	0.39	0.15	0.3	0.23	0.26	0.18	0.59	0.17	0.25	0.16	0.34	0.059	0.49	0.66	0.76	0.25	0.43	0.49	0.15	0.78	0.67	0.31	0.86	0.0016
chr1_108333341	-0.26	-0.12	-0.064	0.19	-0.63	0.39	-0.92	-0.19	-0.068	-0.043	-1.6	-0.17	0.61	0.28	0.57	0.32	0.53	0.31	0.87	0.31	0.47	0.27	0.59	0.11	0.73	0.67	0.93	0.58	0.32	0.23	0.61	0.56	0.9	0.88	0.031	0.12
chr1_1083346	0.12	-0.12	0.083	-0.0079	0.21	-0.19	-0.052	0.087	-0.046	0.1	-0.079	-0.16	0.22	0.096	0.2	0.12	0.18	0.1	0.3	0.097	0.18	0.099	0.23	0.039	0.58	0.22	0.69	0.95	0.25	0.069	0.87	0.37	0.81	0.3	0.74	6.4e-05
chr1_1083358	-0.13	-0.036	-0.29	-0.15	0.082	-0.024	-0.18	-0.067	-0.28	0.057	0.064	-0.13	0.21	0.11	0.21	0.13	0.2	0.1	0.29	0.1	0.19	0.11	0.21	0.041	0.54	0.74	0.18	0.24	0.68	0.81	0.55	0.51	0.15	0.59	0.77	0.0022
chr1_1083363	0.045	-0.15	-0.075	0.014	0.063	-0.077	-0.062	0.054	0.063	0.16	0.11	-0.14	0.21	0.097	0.21	0.12	0.18	0.1	0.3	0.099	0.18	0.1	0.24	0.038	0.83	0.13	0.72	0.91	0.73	0.44	0.84	0.59	0.73	0.12	0.65	0.00032
chr1_1083369	0.1	-0.026	-0.17	0.013	0.14	-0.12	-0.017	-0.11	-0.17	0.014	0.32	-0.16	0.2	0.093	0.2	0.12	0.17	0.093	0.27	0.097	0.16	0.094	0.23	0.036	0.62	0.78	0.4	0.91	0.41	0.19	0.95	0.25	0.32	0.89	0.17	8e-06
chr1_108338808	-0.87	-0.13	0.64	0.14	-0.32	0.054	-1.5	0.035	-0.46	-0.11	-1.6	-0.1	0.32	0.15	0.34	0.21	0.31	0.15	0.47	0.16	0.33	0.17	0.35	0.055	0.011	0.42	0.073	0.52	0.33	0.73	0.0042	0.83	0.18	0.52	1.6e-05	0.061
chr1_108338869	0.45	-0.094	0.5	0.19	-0.015	0.074	-0.55	-0.15	-0.14	-0.056	0.19	-0.17	0.32	0.13	0.29	0.17	0.27	0.14	0.41	0.14	0.25	0.14	0.31	0.05	0.18	0.47	0.11	0.27	0.96	0.59	0.22	0.3	0.59	0.69	0.56	0.00088
chr1_108339019	0.55	0.0054	0.41	-0.21	0.31	0.054	1.3	-0.0018	0.85	0.27	-0.18	-0.14	0.4	0.22	0.33	0.27	0.37	0.21	0.56	0.2	0.38	0.22	0.43	0.076	0.21	0.98	0.24	0.46	0.44	0.8	0.053	0.99	0.041	0.22	0.71	0.07
chr1_108339237	0.94	-0.54	0.13	-0.27	0.24	0.026	0.47	-0.24	0.15	-0.28	0.7	-0.19	0.53	0.24	0.58	0.36	0.44	0.26	0.72	0.25	0.44	0.26	0.63	0.087	0.14	0.028	0.85	0.48	0.61	0.92	0.66	0.35	0.76	0.29	0.39	0.029
chr1_1083394	-0.029	-0.16	-0.14	-0.077	-0.22	0.0089	0.22	-0.057	-0.16	0.17	-0.18	-0.024	0.26	0.12	0.22	0.15	0.22	0.11	0.33	0.11	0.2	0.12	0.26	0.044	0.91	0.2	0.55	0.62	0.33	0.94	0.53	0.61	0.42	0.14	0.5	0.59
chr1_1083401	-0.41	-0.046	-0.17	-0.11	-0.55	-0.06	0.043	0.14	-0.11	0.00062	-0.51	0.092	0.28	0.13	0.3	0.16	0.25	0.14	0.37	0.13	0.23	0.14	0.32	0.054	0.15	0.73	0.59	0.51	0.037	0.67	0.91	0.29	0.65	1	0.14	0.089
chr1_108343722	-0.021	-0.11	-0.042	0.25	-0.48	0.1	0.19	0.29	-0.53	-0.27	-0.13	-0.23	0.54	0.28	0.51	0.34	0.49	0.3	0.71	0.28	0.52	0.32	0.64	0.13	0.97	0.7	0.94	0.49	0.4	0.75	0.85	0.32	0.39	0.43	0.88	0.091
chr1_108343798	-0.82	0.19	-0.026	0.37	-0.48	0.065	-1.2	-0.16	0.83	0.11	-0.4	-0.17	0.52	0.2	0.43	0.27	0.36	0.21	0.68	0.24	0.38	0.24	0.51	0.096	0.18	0.36	0.96	0.2	0.21	0.76	0.19	0.53	0.047	0.66	0.49	0.071
chr1_1083442	0.24	0.039	-0.38	0.3	0.19	-0.28	0.8	-0.21	-0.46	0.035	0.32	0.093	0.36	0.15	0.35	0.19	0.28	0.15	0.45	0.16	0.26	0.16	0.41	0.065	0.53	0.8	0.31	0.11	0.51	0.065	0.12	0.19	0.088	0.83	0.47	0.15
chr1_108355220	-0.33	0.3	-1.4	0.19	-0.29	0.22	-0.49	0.076	-0.76	0.32	-0.05	-0.24	0.51	0.2	0.44	0.3	0.39	0.22	0.71	0.19	0.45	0.24	0.57	0.067	0.58	0.15	0.0044	0.54	0.5	0.31	0.63	0.7	0.13	0.2	0.94	0.00035
chr1_108355355	2.3	-0.3	-0.56	-0.16	0.061	-0.045	1.5	-0.13	0.91	-0.48	1.5	-0.27	0.56	0.19	0.4	0.25	0.42	0.21	0.77	0.21	0.39	0.21	0.64	0.081	0.00086	0.12	0.2	0.54	0.89	0.83	0.21	0.55	0.033	0.028	0.065	0.001
chr1_108371969	-0.49	0.15	0.39	0.23	-0.27	0.13	-1	-0.075	-0.17	0.067	-0.081	-0.19	0.44	0.18	0.36	0.28	0.37	0.18	0.64	0.2	0.34	0.19	0.4	0.066	0.32	0.43	0.31	0.41	0.51	0.5	0.23	0.71	0.64	0.73	0.85	0.0042
chr1_108371977	-0.13	0.093	-0.13	0.09	-0.65	0.096	-0.3	-0.06	-0.27	0.024	0.36	-0.14	0.43	0.16	0.41	0.2	0.28	0.15	0.64	0.17	0.33	0.17	0.43	0.068	0.78	0.55	0.77	0.66	0.026	0.51	0.72	0.72	0.43	0.88	0.45	0.034
chr1_108372000	0.051	0.011	-0.54	0.018	-0.15	0.12	0.42	-0.21	-0.27	0.15	-0.11	-0.14	0.38	0.16	0.3	0.21	0.31	0.17	0.64	0.16	0.28	0.17	0.37	0.068	0.9	0.94	0.088	0.93	0.64	0.48	0.61	0.19	0.36	0.38	0.79	0.038
chr1_108372036	1.2	0.013	0.02	0.37	0.86	-0.11	-1.2	-0.29	0.97	0.003	0.86	-0.33	0.54	0.24	0.4	0.27	0.4	0.22	0.75	0.2	0.41	0.22	0.57	0.08	0.053	0.96	0.96	0.19	0.052	0.64	0.31	0.16	0.032	0.99	0.22	2.9e-05
chr1_108392279	-0.3	-0.26	-0.021	0.067	-0.74	0.14	-0.36	-0.39	-0.44	0.052	0.72	-0.16	0.38	0.16	0.3	0.2	0.25	0.16	0.48	0.17	0.29	0.17	0.42	0.067	0.47	0.1	0.95	0.75	0.0043	0.4	0.51	0.023	0.15	0.76	0.12	0.018
chr1_108392312	0.041	-0.014	-0.31	-0.15	-0.22	0.23	-0.1	-0.061	0.27	0.12	0.15	-0.047	0.24	0.11	0.2	0.14	0.19	0.11	0.32	0.11	0.18	0.11	0.26	0.043	0.87	0.9	0.12	0.28	0.26	0.038	0.76	0.59	0.15	0.26	0.57	0.27
chr1_108392373	0.16	-0.01	0.54	0.11	-0.035	0.1	-0.46	0.042	0.025	-0.13	-0.22	-0.15	0.27	0.13	0.28	0.15	0.19	0.12	0.39	0.12	0.21	0.13	0.32	0.047	0.56	0.94	0.06	0.46	0.86	0.42	0.28	0.73	0.91	0.31	0.52	0.0012
chr1_108392431	0.33	-0.00051	0.071	0.12	0.23	-0.087	0.55	-0.075	0.15	-0.049	-0.29	-0.28	0.33	0.13	0.28	0.19	0.24	0.13	0.42	0.13	0.23	0.13	0.36	0.059	0.35	1	0.81	0.52	0.36	0.52	0.24	0.57	0.51	0.72	0.45	3.2e-06
chr1_108392462	0.37	0.044	-0.63	-0.18	0.35	0.036	0.49	-0.16	-0.098	-0.11	0.59	-0.23	0.35	0.15	0.27	0.18	0.26	0.15	0.47	0.14	0.24	0.15	0.38	0.055	0.33	0.77	0.025	0.33	0.2	0.81	0.36	0.25	0.7	0.49	0.16	4.4e-05
chr1_1084149	0.22	0.086	0.47	-0.11	-0.53	0.1	0.4	-0.031	-0.11	-0.056	0.38	-0.14	0.42	0.2	0.35	0.23	0.38	0.19	0.57	0.19	0.36	0.2	0.44	0.076	0.62	0.68	0.21	0.65	0.2	0.6	0.56	0.87	0.77	0.78	0.44	0.067
chr1_1084218	-0.0099	-0.21	0.75	0.12	-0.3	-0.086	-0.39	0.057	0.31	0.29	0.29	-0.0043	0.33	0.15	0.31	0.19	0.28	0.15	0.47	0.15	0.31	0.15	0.35	0.063	0.98	0.16	0.024	0.53	0.31	0.56	0.46	0.71	0.34	0.056	0.44	0.95
chr1_10842338	-0.33	0.12	-0.62	0.52	-0.31	0.084	2.3	-0.075	-0.77	-0.21	1.3	-0.073	0.55	0.23	0.43	0.37	0.38	0.25	0.91	0.24	0.41	0.26	0.62	0.09	0.61	0.61	0.19	0.19	0.45	0.74	0.31	0.76	0.085	0.44	0.088	0.42
chr1_108423525	-0.2	0.11	0.15	0.2	-0.34	-0.3	-0.25	-0.024	0.01	-0.29	-0.47	-0.079	0.41	0.17	0.38	0.22	0.32	0.17	0.55	0.17	0.31	0.18	0.47	0.064	0.66	0.51	0.71	0.36	0.31	0.08	0.71	0.89	0.98	0.11	0.38	0.22
chr1_10842431	-1.1	0.35	0.26	0.54	0.42	-0.19	-1.7	-0.14	-1.3	0.34	-0.9	-0.25	0.45	0.25	0.45	0.3	0.39	0.23	0.57	0.22	0.42	0.28	0.53	0.091	0.025	0.18	0.6	0.083	0.32	0.42	0.011	0.55	0.006	0.24	0.15	0.007
chr1_1084250	0.0017	-0.16	-0.016	0.072	-0.093	0.15	-0.24	-0.091	-0.16	-0.013	0.37	-0.036	0.37	0.14	0.26	0.19	0.24	0.14	0.49	0.14	0.24	0.14	0.4	0.061	1	0.25	0.95	0.71	0.71	0.29	0.67	0.53	0.51	0.93	0.39	0.56
chr1_108425457	0.18	0.42	-0.53	0.31	-1	-0.0065	-2.2	0.34	0.68	-0.44	1	0.075	0.73	0.28	0.5	0.42	0.5	0.26	0.81	0.27	0.57	0.29	0.7	0.1	0.87	0.15	0.36	0.51	0.075	0.98	0.11	0.23	0.33	0.14	0.29	0.46
chr1_108425471	0.064	-0.088	1	0.51	-1.6	-0.28	-5.4	0.065	2.2	-0.018	-0.36	-0.049	0.72	0.28	0.55	0.32	0.54	0.28	0.86	0.25	0.65	0.3	0.84	0.081	0.95	0.76	0.12	0.14	0.011	0.34	0.0015	0.8	0.0098	0.96	0.82	0.54
chr1_108434033	0.33	0.39	0.19	-0.31	-0.067	-0.56	0.13	0.25	0.087	-0.42	0.85	-0.012	0.7	0.31	0.55	0.47	0.61	0.32	0.85	0.32	0.57	0.35	0.7	0.098	0.74	0.23	0.77	0.57	0.93	0.093	0.94	0.45	0.9	0.25	0.39	0.9
chr1_108467299	0.15	-0.22	-0.13	-0.35	-0.44	0.18	0.53	-0.28	-0.27	0.065	-0.28	-0.24	0.42	0.19	0.36	0.26	0.32	0.21	0.56	0.18	0.34	0.19	0.43	0.072	0.75	0.24	0.74	0.18	0.2	0.4	0.43	0.14	0.46	0.74	0.56	0.00095
chr1_108467314	-0.7	-0.47	0.51	0.25	-0.34	-0.12	0.11	-0.12	0.036	0.64	-0.047	-0.078	0.47	0.2	0.41	0.31	0.36	0.23	0.56	0.22	0.33	0.27	0.44	0.075	0.19	0.023	0.25	0.44	0.38	0.62	0.87	0.6	0.92	0.024	0.92	0.3
chr1_108474892	0.38	0.083	0.06	0.11	0.35	-0.0022	-0.23	-0.011	-0.13	0.036	0.63	-0.15	0.33	0.13	0.29	0.18	0.22	0.13	0.44	0.13	0.23	0.14	0.44	0.054	0.27	0.52	0.84	0.55	0.12	0.99	0.65	0.93	0.59	0.8	0.2	0.0061
chr1_108474928	0.32	0.019	-0.067	-0.32	-0.21	0.24	0.35	-0.24	-0.17	0.23	0.48	-0.063	0.37	0.18	0.34	0.21	0.28	0.15	0.49	0.16	0.32	0.2	0.49	0.07	0.43	0.92	0.85	0.14	0.48	0.12	0.53	0.13	0.6	0.25	0.4	0.37
chr1_108474946	-0.77	-0.32	-0.83	-0.72	-0.39	0.13	19	0.03	-0.29	-0.39	-0.74	-0.063	0.73	0.34	0.73	0.43	0.62	0.33	1	0.34	0.61	0.39	0.81	0.13	0.47	0.37	0.44	0.13	0.63	0.7	NA	0.93	0.7	0.37	0.59	0.63
chr1_108474994	0.32	-0.24	0.17	0.13	0.047	0.18	-0.068	0.13	0.051	0.15	0.6	-0.22	0.39	0.19	0.34	0.25	0.28	0.18	0.55	0.18	0.29	0.18	0.49	0.073	0.44	0.22	0.64	0.61	0.87	0.33	0.92	0.48	0.87	0.39	0.28	0.003
chr1_108475792	0.23	0.0063	2	-0.075	0.022	0.061	-0.42	0.052	-0.18	0.26	-0.28	-0.16	0.47	0.18	0.52	0.23	0.35	0.17	0.68	0.18	0.34	0.19	0.49	0.076	0.66	0.97	0.0011	0.75	0.95	0.72	0.65	0.78	0.61	0.18	0.62	0.032
chr1_108478281	0.14	0.047	0.31	-0.013	0.32	-0.06	-0.74	-0.21	-0.2	-0.0061	0.23	-0.19	0.23	0.091	0.21	0.12	0.19	0.099	0.33	0.091	0.18	0.1	0.24	0.035	0.55	0.61	0.14	0.92	0.097	0.55	0.034	0.025	0.26	0.95	0.35	4.7e-08
chr1_108478341	-0.69	-0.14	0.1	0.22	-0.42	0.01	-0.57	-0.036	-0.61	-0.2	-0.68	-0.087	0.32	0.16	0.29	0.22	0.29	0.15	0.47	0.15	0.28	0.16	0.36	0.059	0.046	0.37	0.74	0.32	0.16	0.95	0.28	0.81	0.035	0.21	0.073	0.14
chr1_108481167	NA	NA	NA	NA	NA	NA	NA	NA	NA	NA	NA	NA	NA	NA	NA	NA	NA	NA	NA	NA	NA	NA	NA	NA	NA	NA	NA	NA	NA	NA	NA	NA	NA	NA	NA	NA
chr1_108481189	NA	NA	NA	NA	NA	NA	NA	NA	NA	NA	NA	NA	NA	NA	NA	NA	NA	NA	NA	NA	NA	NA	NA	NA	NA	NA	NA	NA	NA	NA	NA	NA	NA	NA	NA	NA
chr1_108481215	NA	NA	NA	NA	NA	NA	NA	NA	NA	NA	NA	NA	NA	NA	NA	NA	NA	NA	NA	NA	NA	NA	NA	NA	NA	NA	NA	NA	NA	NA	NA	NA	NA	NA	NA	NA
chr1_108481218	NA	NA	NA	NA	NA	NA	NA	NA	NA	NA	NA	NA	NA	NA	NA	NA	NA	NA	NA	NA	NA	NA	NA	NA	NA	NA	NA	NA	NA	NA	NA	NA	NA	NA	NA	NA
chr1_108481233	NA	NA	NA	NA	NA	NA	NA	NA	NA	NA	NA	NA	NA	NA	NA	NA	NA	NA	NA	NA	NA	NA	NA	NA	NA	NA	NA	NA	NA	NA	NA	NA	NA	NA	NA	NA
chr1_108481250	-0.099	0.083	0.8	0.34	0.35	-0.067	-0.67	0.091	0.14	-0.083	-0.05	0.056	0.27	0.12	0.29	0.14	0.23	0.12	0.33	0.12	0.22	0.13	0.3	0.053	0.73	0.5	0.0094	0.017	0.14	0.57	0.054	0.45	0.53	0.53	0.87	0.29
chr1_108481265	-0.13	0.016	0.47	-0.12	-0.067	0.053	-0.2	-0.031	0.1	0.1	-0.26	0.041	0.2	0.091	0.18	0.12	0.16	0.1	0.28	0.086	0.16	0.098	0.24	0.034	0.53	0.86	0.012	0.33	0.68	0.6	0.49	0.72	0.54	0.31	0.28	0.22
chr1_108481270	0.021	-0.11	0.029	-0.15	-0.16	0.11	-0.21	0.11	0.062	0.21	0.16	0.046	0.25	0.1	0.23	0.13	0.18	0.11	0.3	0.1	0.21	0.11	0.26	0.045	0.94	0.3	0.9	0.27	0.41	0.32	0.5	0.28	0.77	0.066	0.54	0.3
chr1_108481272	0.24	-0.078	0.22	-0.1	0.16	0.081	0.15	0.0089	0.09	0.2	0.28	0.063	0.22	0.095	0.2	0.12	0.18	0.098	0.28	0.094	0.18	0.098	0.22	0.038	0.27	0.42	0.27	0.4	0.38	0.41	0.6	0.92	0.61	0.046	0.23	0.094
chr1_108481316	-0.73	0.036	-0.1	-0.0094	-0.29	0.028	-0.86	0.039	0.11	-0.045	-0.46	0.13	0.21	0.088	0.19	0.12	0.15	0.093	0.3	0.088	0.16	0.09	0.23	0.036	0.00064	0.68	0.6	0.94	0.062	0.76	0.0061	0.66	0.5	0.62	0.056	0.00038
chr1_108481333	-0.18	0.072	-0.29	-0.19	-0.23	-0.0061	0.33	0.039	-0.13	0.027	-0.31	0.015	0.22	0.095	0.19	0.12	0.17	0.1	0.28	0.095	0.17	0.098	0.22	0.037	0.44	0.45	0.12	0.12	0.19	0.95	0.25	0.68	0.47	0.79	0.18	0.7
chr1_108481362	-6.4	-0.16	-0.86	0.057	-0.62	-0.0016	3.3	0.093	-0.35	0.031	0.29	0.16	0.79	0.15	0.31	0.17	0.27	0.15	1.5	0.15	0.26	0.15	0.32	0.061	6e-07	0.29	0.0082	0.75	0.025	0.99	NA	0.54	0.19	0.84	0.39	0.0082
chr1_108483899	-0.12	0.027	0.24	-0.028	-0.32	0.051	-0.13	0.071	0.45	-0.041	0.39	0.28	0.3	0.12	0.28	0.15	0.21	0.12	0.41	0.12	0.23	0.13	0.31	0.048	0.71	0.83	0.42	0.85	0.14	0.66	0.77	0.56	0.052	0.76	0.23	6.5e-09
chr1_108484227	-0.46	-0.2	0.063	-0.25	-0.14	-0.16	-0.027	0.033	0.55	0.16	-0.21	0.1	0.36	0.16	0.31	0.24	0.32	0.18	0.47	0.16	0.29	0.18	0.36	0.061	0.24	0.21	0.85	0.31	0.67	0.36	0.96	0.84	0.069	0.4	0.58	0.1
chr1_108489738	0.31	0.21	-0.4	0.0073	-0.043	-0.15	0.44	0.031	-0.18	0.035	-0.17	-0.3	0.5	0.2	0.42	0.23	0.41	0.19	0.72	0.19	0.36	0.2	0.5	0.072	0.59	0.31	0.39	0.98	0.92	0.45	0.67	0.87	0.65	0.86	0.77	4.1e-05
chr1_108497449	-0.85	0.042	0.16	0.32	-0.26	-0.18	-0.18	0.28	-0.23	0.062	-0.18	0.29	0.32	0.14	0.28	0.18	0.25	0.14	0.48	0.14	0.29	0.13	0.37	0.052	0.013	0.76	0.58	0.071	0.31	0.18	0.74	0.049	0.44	0.64	0.65	1.9e-08
chr1_108510827	0.31	-0.093	-0.12	-0.053	0.31	0.17	-0.45	0.0098	0.12	-0.084	0.21	-0.31	0.34	0.14	0.3	0.19	0.27	0.14	0.43	0.15	0.26	0.14	0.39	0.05	0.38	0.51	0.71	0.78	0.27	0.21	0.34	0.95	0.65	0.55	0.61	2.5e-10
chr1_108515274	-0.59	-0.0059	0.58	-0.062	-0.0073	0.15	-1.8	-0.047	-0.59	-0.13	-0.23	-0.12	0.33	0.14	0.33	0.18	0.29	0.15	0.45	0.14	0.26	0.15	0.37	0.055	0.085	0.97	0.096	0.74	0.98	0.32	0.00026	0.75	0.027	0.39	0.57	0.033
chr1_108515357	0.33	0.024	-0.0033	-0.32	-0.15	0.12	1.2	-0.32	0.69	0.09	-1.2	-0.31	0.46	0.21	0.37	0.3	0.41	0.23	0.51	0.2	0.37	0.21	0.53	0.087	0.53	0.91	0.99	0.31	0.73	0.61	0.043	0.13	0.078	0.68	0.048	0.00041
chr1_108515440	0.35	-0.12	-0.43	-0.43	0.54	0.26	0.24	-0.095	-0.087	-0.0053	0.24	-0.065	0.34	0.16	0.34	0.2	0.27	0.16	0.48	0.16	0.27	0.16	0.39	0.062	0.34	0.48	0.24	0.031	0.057	0.1	0.66	0.56	0.76	0.97	0.56	0.3
chr1_108515506	0.064	0.069	0.15	-0.086	0.27	0.11	-0.038	0.056	-0.26	-0.053	0.64	-0.0093	0.3	0.13	0.26	0.16	0.23	0.13	0.38	0.13	0.23	0.14	0.34	0.049	0.84	0.59	0.58	0.59	0.25	0.4	0.93	0.67	0.29	0.7	0.08	0.85
chr1_108515572	-0.77	-0.0011	-1.3	-0.51	-0.45	0.37	-1	-0.34	-0.32	0.18	-0.063	-0.026	0.47	0.2	0.46	0.28	0.36	0.21	0.61	0.2	0.37	0.2	0.49	0.08	0.15	1	0.014	0.081	0.24	0.088	0.19	0.096	0.42	0.39	0.91	0.74
chr1_108516071	-0.39	-0.34	0.22	-0.86	-0.11	0.16	-2.3	0.033	-0.043	0.12	-0.26	-0.14	0.55	0.24	0.47	0.32	0.43	0.28	0.76	0.25	0.46	0.27	0.51	0.09	0.56	0.17	0.68	0.012	0.81	0.59	0.056	0.9	0.93	0.65	0.66	0.14
chr1_108523622	0.81	-0.088	-0.18	0.07	0.58	0.2	26	-0.15	-0.44	-0.065	0.67	-0.093	0.6	0.21	0.49	0.28	0.4	0.21	0.98	0.2	0.4	0.21	0.66	0.09	0.28	0.69	0.74	0.81	0.18	0.36	1.2e-07	0.47	0.31	0.76	0.44	0.3
chr1_108523681	2	0.1	0.89	-0.087	0.66	-0.085	1.1	0.0028	1.2	0.13	0.96	-0.18	0.44	0.15	0.33	0.18	0.27	0.14	0.57	0.15	0.31	0.15	0.42	0.065	6.6e-05	0.51	0.0099	0.64	0.019	0.56	0.13	0.99	2e-04	0.38	0.041	0.0063
chr1_108523695	0.76	0.41	0.23	-0.006	-0.45	-0.035	1.9	-0.24	0.35	0.022	0.015	-0.24	0.44	0.17	0.35	0.21	0.29	0.16	0.7	0.16	0.29	0.17	0.44	0.061	0.12	0.016	0.54	0.98	0.14	0.83	0.053	0.14	0.25	0.9	0.98	0.00011
chr1_108523711	1.3	0.11	0.35	0.077	0.16	0.028	1.4	-0.33	0.84	0.011	0.82	-0.12	0.39	0.16	0.31	0.22	0.31	0.16	0.51	0.16	0.32	0.18	0.45	0.067	0.0022	0.52	0.29	0.73	0.62	0.86	0.014	0.041	0.012	0.95	0.1	0.084
chr1_108523739	-3.2	0.33	0.094	0.59	-0.25	-0.27	-1.1	-0.074	-0.13	0.29	-0.34	-0.29	1.4	0.26	0.52	0.29	0.33	0.19	2.6	0.21	0.4	0.25	0.61	0.082	NA	0.22	0.88	0.049	0.48	0.18	NA	0.73	0.77	0.26	0.66	0.00045
chr1_108523748	0.22	-0.071	3.8	-0.17	0.085	-0.16	-1.8	-0.17	-0.26	0.67	-0.24	-0.3	0.51	0.2	0.73	0.27	0.35	0.2	0.73	0.18	0.35	0.22	0.49	0.081	0.71	0.73	0.00038	0.54	0.82	0.42	0.087	0.35	0.48	0.0028	0.67	2e-04
chr1_108523755	0.67	-0.025	0.014	0.22	0.39	-0.11	0.69	-0.024	-0.12	0.17	0.65	-0.18	0.5	0.2	0.38	0.26	0.37	0.21	0.68	0.2	0.37	0.22	0.51	0.077	0.24	0.91	0.97	0.42	0.33	0.61	0.46	0.91	0.77	0.44	0.27	0.023
chr1_108544363	-0.17	-0.2	0.054	-0.15	-0.46	0.076	-1.8	-0.53	-0.22	0.028	0.17	-0.25	0.47	0.21	0.41	0.29	0.39	0.21	0.68	0.22	0.41	0.24	0.46	0.081	0.76	0.36	0.9	0.61	0.29	0.73	0.048	0.016	0.64	0.91	0.75	0.002
chr1_108544383	0.73	-0.21	0.53	-0.081	0.11	0.16	1.2	0.12	0.18	-0.089	-0.064	0.00089	0.35	0.15	0.32	0.22	0.3	0.18	0.47	0.16	0.29	0.18	0.33	0.063	0.049	0.17	0.12	0.72	0.74	0.37	0.027	0.47	0.56	0.63	0.86	0.99
chr1_108544391	0.38	0.0049	0.71	0.064	-0.0022	-0.24	-0.71	0.26	0.57	-0.053	0.7	-0.12	0.4	0.2	0.38	0.26	0.34	0.19	0.57	0.18	0.33	0.2	0.4	0.077	0.38	0.98	0.086	0.81	1	0.21	0.31	0.17	0.1	0.79	0.1	0.12
chr1_108544424	-0.3	0.076	0.37	0.24	-0.26	-0.08	0.51	-0.1	-0.35	0.014	0.29	0.15	0.43	0.19	0.36	0.25	0.34	0.2	0.53	0.19	0.33	0.2	0.46	0.069	0.53	0.69	0.34	0.34	0.47	0.7	0.41	0.6	0.33	0.95	0.58	0.036
chr1_108544431	0.007	0.058	0.42	0.029	0.5	-0.0096	-0.52	0.2	-0.19	-0.2	0.24	0.1	0.24	0.11	0.24	0.16	0.21	0.12	0.31	0.12	0.21	0.12	0.26	0.045	0.98	0.62	0.084	0.85	0.02	0.94	0.11	0.092	0.36	0.1	0.39	0.022
chr1_108544433	-0.4	0.0094	0.47	-0.15	-0.21	-0.15	-0.6	0.18	-0.23	0.092	0.13	0.069	0.3	0.13	0.24	0.18	0.26	0.14	0.38	0.14	0.26	0.14	0.32	0.051	0.19	0.94	0.057	0.41	0.45	0.28	0.15	0.18	0.39	0.52	0.69	0.18
chr1_108544470	0.088	-0.02	0.7	-0.031	1	-0.18	-0.37	-0.035	-0.087	0.36	0.86	-0.069	0.49	0.22	0.44	0.28	0.41	0.22	0.64	0.22	0.39	0.23	0.55	0.084	0.88	0.93	0.15	0.91	0.024	0.4	0.66	0.88	0.84	0.13	0.19	0.42
chr1_108544483	-0.92	0.19	-0.47	-0.15	0.4	-0.061	0.34	-0.024	-0.17	0.35	-1.5	-0.18	0.56	0.25	0.45	0.3	0.45	0.25	0.63	0.24	0.39	0.24	0.67	0.094	0.17	0.45	0.35	0.64	0.42	0.81	0.67	0.92	0.7	0.15	0.1	0.056
chr1_108544518	0.15	0.096	0.53	0.4	0.64	0.13	0.31	-0.36	-0.056	-0.39	-0.095	-0.13	0.43	0.21	0.44	0.28	0.38	0.24	0.6	0.21	0.39	0.23	0.55	0.084	0.75	0.65	0.28	0.18	0.12	0.59	0.68	0.095	0.9	0.1	0.88	0.12
chr1_108544525	-0.35	0.029	0.0064	0.039	0.29	-0.018	-0.55	0.039	-0.57	-0.074	-0.61	-0.026	0.27	0.12	0.24	0.17	0.22	0.13	0.34	0.12	0.22	0.13	0.29	0.05	0.2	0.81	0.98	0.81	0.19	0.89	0.13	0.75	0.01	0.56	0.047	0.6
chr1_108544556	0.3	0.068	-0.15	0.1	0.34	0.034	0.4	0.013	0.21	0.0074	0.046	0.026	0.23	0.11	0.25	0.14	0.18	0.11	0.28	0.1	0.19	0.11	0.24	0.048	0.2	0.55	0.54	0.46	0.061	0.76	0.16	0.9	0.28	0.95	0.86	0.58
chr1_108544565	-0.75	0.2	-0.3	0.051	-0.081	-0.008	-1.1	-0.034	-0.011	-0.12	-0.2	0.054	0.31	0.12	0.26	0.15	0.21	0.12	0.46	0.13	0.21	0.14	0.27	0.052	0.02	0.11	0.28	0.74	0.7	0.95	0.028	0.8	0.96	0.38	0.48	0.3
chr1_108544689	-0.22	-0.23	-0.13	-0.13	0.0082	-0.085	0.55	0.22	-0.35	0.14	0.077	-0.043	0.29	0.15	0.25	0.21	0.26	0.14	0.41	0.12	0.26	0.16	0.31	0.052	0.47	0.12	0.61	0.53	0.98	0.55	0.22	0.069	0.2	0.39	0.81	0.42
chr1_108544729	0.99	0.12	0.89	-0.0041	0.48	-0.18	0.8	0.12	0.5	-0.088	0.47	0.051	0.29	0.12	0.23	0.18	0.22	0.13	0.43	0.12	0.24	0.13	0.31	0.045	0.0011	0.35	0.00015	0.98	0.029	0.18	0.095	0.31	0.041	0.51	0.14	0.26
chr1_108544742	0.23	-0.095	0.26	0.00084	0.29	-0.27	0.12	0.024	0.046	0.024	-0.18	0.037	0.23	0.1	0.19	0.12	0.18	0.092	0.3	0.097	0.18	0.1	0.23	0.039	0.32	0.35	0.19	0.99	0.12	0.0036	0.7	0.81	0.8	0.82	0.44	0.34
chr1_10855488	0.85	0.38	-0.52	-0.43	0.24	0.12	1.1	-0.25	-0.15	-0.23	1.2	-0.059	0.42	0.19	0.35	0.21	0.33	0.18	0.57	0.17	0.33	0.18	0.46	0.07	0.066	0.048	0.16	0.043	0.49	0.52	0.1	0.16	0.67	0.22	0.023	0.4
chr1_108564879	0.12	0.0082	-0.48	-0.25	0.51	-0.021	0.24	0.022	0.046	-0.16	-0.048	0.28	0.26	0.11	0.22	0.17	0.18	0.12	0.35	0.11	0.2	0.12	0.24	0.04	0.64	0.94	0.035	0.14	0.0043	0.86	0.53	0.85	0.82	0.2	0.85	4.1e-12
chr1_108565265	-0.47	-0.21	-0.42	0.15	-0.043	-0.24	0.25	-0.21	0.0013	-0.14	-0.00022	0.25	0.54	0.25	0.42	0.3	0.42	0.22	0.57	0.2	0.34	0.21	0.59	0.083	0.47	0.4	0.36	0.62	0.93	0.3	0.73	0.31	1	0.51	1	0.0026
chr1_108603312	-0.88	-0.053	-0.15	-0.092	0.23	0.045	-1.6	-0.29	-0.46	0.36	-0.65	-0.18	0.45	0.23	0.42	0.28	0.47	0.22	0.61	0.21	0.41	0.25	0.44	0.077	0.082	0.82	0.74	0.75	0.66	0.84	0.034	0.17	0.3	0.16	0.19	0.021
chr1_108603373	-0.079	-0.058	0.019	-0.23	-0.2	0.21	-0.12	-0.089	0.036	0.23	-0.37	-0.22	0.26	0.12	0.25	0.15	0.21	0.12	0.38	0.12	0.2	0.13	0.26	0.045	0.77	0.62	0.94	0.12	0.37	0.069	0.77	0.46	0.86	0.073	0.18	8.1e-07
chr1_108603397	0.063	-0.06	-0.21	-0.021	-0.25	0.29	-0.47	-0.19	0.0012	0.0011	0.63	-0.25	0.33	0.15	0.25	0.16	0.23	0.13	0.38	0.13	0.26	0.14	0.43	0.047	0.86	0.69	0.42	0.9	0.28	0.027	0.26	0.15	1	0.99	0.19	1.2e-07
chr1_108603422	0.6	-0.029	0.81	-0.15	0.17	0.34	-0.63	-0.19	0.15	-0.23	-0.36	-0.19	0.36	0.16	0.37	0.18	0.3	0.16	0.52	0.15	0.3	0.16	0.38	0.057	0.12	0.86	0.04	0.41	0.58	0.032	0.3	0.2	0.62	0.15	0.37	0.0011
chr1_108607090	-0.17	0.13	0.41	0.14	-0.21	-0.023	-0.59	0.049	0.17	0.034	-0.37	-0.12	0.35	0.15	0.3	0.18	0.24	0.13	0.49	0.14	0.26	0.14	0.35	0.063	0.65	0.36	0.19	0.44	0.41	0.86	0.29	0.73	0.52	0.81	0.32	0.062
chr1_108607150	-0.15	-0.14	0.021	0.059	0.12	-0.075	-0.76	0.045	0.13	0.069	-0.44	-0.17	0.28	0.11	0.29	0.14	0.24	0.12	0.37	0.12	0.22	0.13	0.31	0.046	0.62	0.2	0.95	0.68	0.61	0.55	0.055	0.72	0.58	0.59	0.18	0.00016
chr1_108607196	1.8	-0.088	-0.0012	-0.29	0.88	0.031	4.2	-0.027	0.46	0.28	-0.59	-0.23	0.63	0.22	0.46	0.23	0.4	0.18	0.88	0.19	0.4	0.2	0.54	0.081	0.03	0.7	1	0.23	0.043	0.87	0.022	0.89	0.29	0.16	0.36	0.0054
chr1_108609148	-1.7	0.51	-0.36	0.34	-0.14	0.2	-0.7	0.2	-0.064	-0.19	-1.8	-0.086	0.57	0.31	0.48	0.38	0.44	0.25	0.72	0.26	0.43	0.32	0.49	0.11	0.016	0.12	0.52	0.41	0.77	0.44	0.5	0.45	0.89	0.57	0.0013	0.42
chr1_108612419	1.9	-0.23	0.78	0.15	0.63	0.24	1.2	-0.043	0.33	0.16	2.2	-0.21	0.46	0.18	0.36	0.23	0.33	0.18	0.59	0.18	0.33	0.18	0.51	0.066	0.00022	0.22	0.048	0.53	0.074	0.18	0.12	0.81	0.35	0.38	0.00021	0.0018
chr1_1086132	-42	0.55	0.029	0.38	0.076	-0.26	-1.2	0.061	-1.4	-0.14	1.8	-0.27	1	0.31	0.59	0.37	0.56	0.28	1.4	0.29	0.49	0.3	0.73	0.12	NA	0.094	0.97	0.35	0.91	0.36	NA	0.84	0.014	0.66	0.099	0.031
chr1_1086148	0.64	-0.058	0.35	-0.099	1.7	-0.14	-1.7	0.36	-0.55	0.14	0.21	-0.35	0.54	0.24	0.52	0.36	0.51	0.25	0.83	0.29	0.41	0.3	0.69	0.1	0.32	0.81	0.57	0.8	0.0034	0.58	0.24	0.23	0.22	0.65	0.83	0.00058
chr1_1086188	0.29	0.37	-0.65	0.23	0.43	0.044	-0.89	0.045	0.49	-0.27	-0.44	-0.33	0.66	0.24	0.55	0.35	0.47	0.25	0.84	0.27	0.52	0.26	0.66	0.1	0.74	0.14	0.32	0.54	0.42	0.86	0.57	0.87	0.42	0.32	0.62	0.0019
chr1_10862293	0.095	0.32	-0.76	-0.39	-0.14	-0.039	0.56	0.084	0.42	-0.03	-0.021	0.21	0.62	0.28	0.53	0.31	0.54	0.28	0.8	0.27	0.57	0.28	0.62	0.13	0.9	0.27	0.23	0.24	0.83	0.89	0.68	0.77	0.55	0.92	0.98	0.11
chr1_10862353	0.68	-0.0015	0.58	0.24	-0.13	-0.008	0.26	-0.22	-0.27	-0.038	0.21	-0.19	0.39	0.13	0.31	0.16	0.26	0.14	0.6	0.13	0.28	0.13	0.37	0.056	0.11	0.99	0.07	0.13	0.64	0.96	0.72	0.1	0.35	0.78	0.6	0.00085
chr1_108626433	-1.7	0.072	0.002	-0.11	-0.88	0.12	-3.5	-0.063	0.2	0.11	0.024	0.27	0.5	0.19	0.37	0.24	0.33	0.17	0.75	0.18	0.3	0.19	0.39	0.067	0.0036	0.71	1	0.66	0.013	0.5	0.0017	0.74	0.53	0.55	0.96	6.1e-05
chr1_108626442	-1.1	0.054	-0.67	0.15	0.0095	0.23	-0.07	-0.17	-0.17	-0.058	-1.3	0.17	0.44	0.18	0.36	0.22	0.32	0.19	0.59	0.18	0.31	0.19	0.46	0.066	0.019	0.77	0.084	0.5	0.98	0.23	0.92	0.37	0.61	0.77	0.0093	0.012
chr1_108626463	NA	NA	NA	NA	NA	NA	NA	NA	NA	NA	NA	NA	NA	NA	NA	NA	NA	NA	NA	NA	NA	NA	NA	NA	NA	NA	NA	NA	NA	NA	NA	NA	NA	NA	NA	NA
chr1_108626484	NA	NA	NA	NA	NA	NA	NA	NA	NA	NA	NA	NA	NA	NA	NA	NA	NA	NA	NA	NA	NA	NA	NA	NA	NA	NA	NA	NA	NA	NA	NA	NA	NA	NA	NA	NA
chr1_108626532	NA	NA	NA	NA	NA	NA	NA	NA	NA	NA	NA	NA	NA	NA	NA	NA	NA	NA	NA	NA	NA	NA	NA	NA	NA	NA	NA	NA	NA	NA	NA	NA	NA	NA	NA	NA
chr1_108626550	0.48	0.2	0.19	-0.073	0.65	-0.058	0.5	0.12	-0.52	-0.075	0.014	0.22	0.27	0.11	0.23	0.16	0.2	0.13	0.36	0.12	0.22	0.14	0.28	0.045	0.088	0.081	0.41	0.65	0.0014	0.65	0.2	0.31	0.017	0.58	0.96	8.8e-07
chr1_108626553	-0.24	0.058	0.11	-0.2	-0.086	0.035	-0.019	0.093	-0.12	0.053	-0.12	0.21	0.25	0.11	0.24	0.15	0.2	0.11	0.33	0.11	0.21	0.12	0.27	0.044	0.36	0.61	0.64	0.19	0.67	0.76	0.96	0.39	0.58	0.66	0.67	2.2e-06
chr1_108626562	-0.2	-0.11	0.056	-0.051	-0.16	0.081	0.14	-0.049	-0.076	0.074	-0.48	0.21	0.23	0.11	0.22	0.14	0.21	0.099	0.31	0.11	0.2	0.11	0.27	0.043	0.41	0.31	0.81	0.72	0.46	0.42	0.67	0.67	0.7	0.51	0.091	1.5e-06
chr1_108626567	-0.26	-0.13	-0.15	-0.043	0.012	0.017	-0.36	0.11	-0.22	0.067	-0.13	0.12	0.2	0.089	0.18	0.11	0.16	0.087	0.27	0.084	0.16	0.095	0.21	0.036	0.21	0.15	0.42	0.69	0.94	0.85	0.2	0.19	0.17	0.48	0.55	0.00089
chr1_108626574	-0.26	-0.0035	-0.38	-0.049	-0.051	0.0029	0.048	0.095	-0.14	0.039	0.11	0.18	0.21	0.09	0.18	0.12	0.16	0.092	0.27	0.09	0.16	0.097	0.22	0.036	0.22	0.97	0.038	0.68	0.75	0.97	0.86	0.3	0.4	0.69	0.63	4.3e-07
chr1_108626601	0.042	0.087	0.21	0.03	-0.29	0.032	0.21	0.12	-0.07	-0.24	0.31	0.28	0.24	0.11	0.22	0.14	0.2	0.1	0.3	0.11	0.2	0.11	0.24	0.039	0.87	0.44	0.34	0.83	0.16	0.76	0.51	0.26	0.74	0.031	0.21	5.7e-13
chr1_108626604	-0.47	0.038	0.38	0.073	-0.15	0.11	-0.34	-0.12	-0.45	-0.086	-0.18	0.23	0.33	0.13	0.26	0.15	0.23	0.12	0.42	0.13	0.25	0.12	0.28	0.048	0.17	0.77	0.17	0.63	0.52	0.34	0.46	0.34	0.079	0.49	0.54	1.6e-06
chr1_108626610	0.075	0.095	0.37	0.025	-0.13	0.16	0.46	0.038	0.14	-0.2	-0.23	0.24	0.25	0.11	0.23	0.14	0.2	0.12	0.33	0.12	0.21	0.13	0.28	0.043	0.77	0.4	0.12	0.86	0.53	0.19	0.18	0.75	0.51	0.13	0.43	1.1e-08
chr1_108626613	-0.058	-0.02	0.2	-0.075	-0.27	-0.011	0.17	0.17	0.011	-0.19	-0.13	0.2	0.26	0.12	0.25	0.15	0.22	0.12	0.34	0.11	0.21	0.12	0.29	0.048	0.83	0.87	0.45	0.63	0.23	0.93	0.64	0.13	0.96	0.11	0.67	3.7e-05
chr1_108626641	0.013	-0.18	0.6	0.028	-0.3	0.29	0.25	-0.077	-0.12	-0.16	0.18	0.21	0.31	0.14	0.29	0.18	0.29	0.15	0.41	0.14	0.25	0.15	0.34	0.061	0.97	0.23	0.045	0.88	0.32	0.053	0.58	0.58	0.63	0.28	0.62	0.00048
chr1_108626727	-0.16	-0.16	-0.047	0.28	-0.13	0.31	0.38	-0.18	0.22	0.17	-0.021	0.13	0.44	0.18	0.34	0.23	0.34	0.18	0.61	0.18	0.31	0.19	0.41	0.074	0.75	0.36	0.9	0.24	0.72	0.087	0.62	0.31	0.51	0.39	0.96	0.074
chr1_108626730	-0.06	0.061	-0.025	-0.27	0.036	0.15	0.26	-0.013	-0.21	-0.1	-0.24	0.13	0.32	0.14	0.27	0.18	0.24	0.14	0.41	0.14	0.24	0.15	0.33	0.057	0.86	0.67	0.93	0.15	0.88	0.28	0.57	0.93	0.4	0.49	0.49	0.018
chr1_108626733	-0.74	0.0082	-0.25	0.0047	-0.51	0.2	0.022	0.041	-0.23	0.11	0.13	0.15	0.32	0.15	0.27	0.2	0.26	0.15	0.44	0.15	0.25	0.16	0.33	0.061	0.03	0.96	0.37	0.98	0.055	0.18	0.96	0.79	0.38	0.52	0.72	0.012
chr1_108626740	-1.1	-0.079	-0.4	0.13	-0.83	0.21	-0.6	-0.19	0.38	-0.042	-0.42	-0.012	0.33	0.15	0.3	0.2	0.3	0.16	0.45	0.15	0.28	0.16	0.37	0.06	0.0021	0.59	0.2	0.52	0.0078	0.18	0.24	0.2	0.2	0.79	0.29	0.84
chr1_108626758	-0.28	-0.15	-0.019	0.24	-0.55	0.13	0.62	-0.04	-0.43	0.05	0.27	0.11	0.33	0.15	0.29	0.2	0.26	0.15	0.42	0.14	0.26	0.16	0.38	0.063	0.42	0.34	0.95	0.23	0.038	0.39	0.18	0.79	0.1	0.76	0.52	0.074
chr1_108626772	-0.69	0.019	-0.13	0.16	-0.69	0.15	0.081	-0.035	0.093	0.23	0.17	0.11	0.3	0.14	0.3	0.19	0.27	0.15	0.42	0.16	0.25	0.16	0.34	0.057	0.03	0.89	0.68	0.41	0.014	0.34	0.86	0.83	0.72	0.14	0.64	0.06
chr1_108626781	0.21	-0.022	-0.37	0.23	-0.26	0.07	0.87	-0.2	0.13	-0.0085	0.51	-0.024	0.34	0.15	0.29	0.2	0.26	0.14	0.44	0.14	0.25	0.17	0.35	0.061	0.57	0.88	0.24	0.26	0.33	0.62	0.076	0.17	0.63	0.96	0.17	0.69
chr1_108626783	-0.49	-0.23	0.068	0.21	-0.73	0.072	-0.1	-0.079	-0.048	0.034	0.051	0.077	0.29	0.13	0.25	0.17	0.23	0.13	0.4	0.13	0.21	0.15	0.32	0.057	0.11	0.092	0.79	0.21	0.0026	0.59	0.82	0.55	0.82	0.82	0.88	0.17
chr1_108626790	-0.47	0.18	0.26	0.21	-0.38	0.079	-0.02	0.0091	0.077	0.36	0.018	0.17	0.41	0.17	0.3	0.23	0.3	0.18	0.55	0.18	0.32	0.18	0.39	0.064	0.3	0.31	0.41	0.38	0.21	0.66	0.98	0.96	0.82	0.054	0.97	0.01
chr1_108626793	-1	0.24	-0.2	0.23	-0.48	-0.17	-0.16	0.12	-0.19	0.2	-0.85	-0.076	0.39	0.18	0.33	0.23	0.33	0.2	0.49	0.18	0.3	0.17	0.42	0.07	0.016	0.2	0.56	0.34	0.17	0.41	0.78	0.51	0.54	0.24	0.072	0.28
chr1_108626796	0.1	0.063	0.68	-0.019	0.071	0.043	0.16	-0.34	0.4	-0.03	0.063	0.13	0.42	0.2	0.35	0.28	0.36	0.2	0.54	0.23	0.35	0.22	0.44	0.08	0.83	0.76	0.065	0.95	0.86	0.83	0.8	0.15	0.28	0.89	0.9	0.1
chr1_108626812	NA	NA	NA	NA	NA	NA	NA	NA	NA	NA	NA	NA	NA	NA	NA	NA	NA	NA	NA	NA	NA	NA	NA	NA	NA	NA	NA	NA	NA	NA	NA	NA	NA	NA	NA	NA
chr1_108626814	NA	NA	NA	NA	NA	NA	NA	NA	NA	NA	NA	NA	NA	NA	NA	NA	NA	NA	NA	NA	NA	NA	NA	NA	NA	NA	NA	NA	NA	NA	NA	NA	NA	NA	NA	NA
chr1_108626827	NA	NA	NA	NA	NA	NA	NA	NA	NA	NA	NA	NA	NA	NA	NA	NA	NA	NA	NA	NA	NA	NA	NA	NA	NA	NA	NA	NA	NA	NA	NA	NA	NA	NA	NA	NA
chr1_108626837	NA	NA	NA	NA	NA	NA	NA	NA	NA	NA	NA	NA	NA	NA	NA	NA	NA	NA	NA	NA	NA	NA	NA	NA	NA	NA	NA	NA	NA	NA	NA	NA	NA	NA	NA	NA
chr1_108626844	NA	NA	NA	NA	NA	NA	NA	NA	NA	NA	NA	NA	NA	NA	NA	NA	NA	NA	NA	NA	NA	NA	NA	NA	NA	NA	NA	NA	NA	NA	NA	NA	NA	NA	NA	NA
chr1_108640833	-0.3	-0.063	0.13	-0.033	-0.54	-0.058	-0.51	0.019	-0.12	0.19	0.29	0.014	0.22	0.09	0.2	0.12	0.19	0.094	0.28	0.091	0.19	0.11	0.23	0.039	0.17	0.49	0.51	0.79	0.0054	0.54	0.078	0.83	0.53	0.076	0.22	0.73
chr1_108640857	-0.087	-0.022	0.25	0.062	-0.074	0.073	0.15	0.056	-0.13	0.11	-0.13	-0.034	0.32	0.14	0.26	0.16	0.2	0.13	0.42	0.14	0.22	0.14	0.3	0.047	0.8	0.88	0.34	0.7	0.72	0.58	0.75	0.69	0.56	0.44	0.67	0.47
chr1_108640932	0.034	0.02	0.075	0.095	-0.023	0.027	0.28	-0.075	-0.02	-0.14	-0.28	-0.023	0.21	0.094	0.2	0.1	0.16	0.09	0.28	0.086	0.16	0.093	0.21	0.038	0.88	0.83	0.71	0.36	0.89	0.76	0.34	0.39	0.9	0.13	0.19	0.54
chr1_108643661	-0.21	-0.066	0.019	-0.22	0.054	-0.061	-0.77	-0.39	-0.53	-0.032	-0.49	-0.21	0.39	0.17	0.33	0.22	0.27	0.16	0.52	0.16	0.29	0.16	0.36	0.06	0.61	0.69	0.96	0.32	0.85	0.7	0.2	0.017	0.081	0.84	0.2	0.00037
chr1_108655026	0.041	-0.25	0.099	-0.22	0.0085	-0.17	-1.4	-0.052	-0.4	0.13	-0.38	-0.12	0.4	0.18	0.41	0.26	0.35	0.18	0.53	0.19	0.35	0.23	0.43	0.076	0.92	0.19	0.82	0.41	0.98	0.37	0.032	0.79	0.28	0.57	0.42	0.12
chr1_108655059	-0.14	-0.14	-0.0083	-0.094	-0.062	0.092	-1.2	0.31	0.41	0.44	0.37	-0.035	0.49	0.22	0.48	0.28	0.45	0.25	0.54	0.22	0.41	0.26	0.55	0.088	0.8	0.53	0.99	0.75	0.9	0.72	0.052	0.18	0.35	0.1	0.57	0.69
chr1_108655283	0.42	0.12	0.83	-0.11	0.26	0.44	-0.92	-0.011	0.35	-0.0081	0.63	0.17	0.5	0.22	0.43	0.28	0.39	0.22	0.7	0.22	0.39	0.25	0.53	0.086	0.47	0.6	0.083	0.7	0.54	0.047	0.35	0.96	0.41	0.97	0.31	0.05
chr1_108655354	0.35	-0.22	0.0022	-0.0048	0.25	0.085	0.4	-0.36	-0.11	-0.28	-0.35	0.2	0.42	0.19	0.39	0.26	0.34	0.18	0.56	0.2	0.35	0.18	0.42	0.088	0.45	0.25	1	0.99	0.49	0.64	0.55	0.074	0.77	0.13	0.46	0.023
chr1_108655360	1.7	-0.2	1.4	-0.13	1.3	-0.38	1.4	0.11	-0.23	-0.039	-1.1	0.073	0.59	0.28	0.56	0.36	0.49	0.27	0.8	0.28	0.5	0.28	0.59	0.093	0.019	0.48	0.034	0.74	0.02	0.17	0.28	0.7	0.69	0.89	0.12	0.43
chr1_108655722	0.78	-0.12	0.38	0.035	0.67	-0.058	0.59	0.016	-0.13	-0.15	0.21	-0.21	0.37	0.15	0.36	0.22	0.31	0.18	0.51	0.17	0.33	0.16	0.36	0.053	0.052	0.43	0.32	0.88	0.041	0.75	0.32	0.93	0.72	0.36	0.59	9.1e-05
chr1_108655748	1.5	-0.054	0.95	0.1	0.29	0.064	0.89	-0.36	-0.17	0.016	0.27	-0.3	0.41	0.15	0.44	0.21	0.33	0.15	0.58	0.16	0.31	0.16	0.45	0.059	0.00082	0.73	0.056	0.64	0.4	0.67	0.22	0.023	0.59	0.92	0.59	3e-07
chr1_108693201	-0.0012	-0.17	0.21	0.19	0.31	-0.18	0.62	0.13	-0.44	0.28	-0.15	-0.027	0.38	0.14	0.31	0.18	0.26	0.15	0.53	0.13	0.25	0.15	0.32	0.054	1	0.22	0.53	0.3	0.25	0.24	0.32	0.35	0.091	0.053	0.65	0.61
chr1_108693220	1	0.18	1.2	0.52	0.26	-0.16	4.1	0.3	1.8	0.74	-0.9	-0.16	0.59	0.25	0.49	0.31	0.45	0.24	0.85	0.24	0.5	0.27	0.54	0.093	0.16	0.49	0.033	0.11	0.61	0.52	0.011	0.23	0.0022	0.008	0.16	0.081
chr1_108693227	0.28	-0.17	0.3	0.19	-0.26	0.015	-0.091	0.088	0.26	0.34	0.14	-0.16	0.33	0.13	0.26	0.19	0.24	0.13	0.47	0.13	0.26	0.14	0.39	0.051	0.43	0.21	0.26	0.32	0.29	0.91	0.87	0.49	0.34	0.016	0.75	0.0016
chr1_108724079	3.4	0.25	0.41	-0.2	0.85	0.059	-5.1	0.13	4.3	-0.094	23	-0.16	0.74	0.26	0.6	0.35	0.88	0.27	0.83	0.29	0.76	0.29	0.98	0.13	0.0021	0.36	0.59	0.6	0.65	0.84	7e-04	0.67	0.00025	0.76	2.7e-06	0.2
chr1_108724135	7.8	0.16	-0.33	-0.19	-0.4	0.22	-3.5	-0.29	0.74	0.054	-18	-0.29	0.86	0.28	0.59	0.37	0.45	0.26	1.3	0.26	0.43	0.28	1	0.097	2.2e-06	0.57	0.65	0.64	0.43	0.42	NA	0.29	0.12	0.85	NA	0.0025
chr1_108724236	-0.37	0.074	0.3	-0.17	-0.25	0.28	-1.6	-0.24	0.27	-0.18	-0.21	-0.086	0.36	0.16	0.33	0.21	0.3	0.16	0.51	0.17	0.29	0.17	0.43	0.061	0.34	0.65	0.39	0.42	0.42	0.096	0.0069	0.16	0.37	0.29	0.66	0.16
chr1_108727011	-0.64	0.14	0.25	0.42	-0.14	0.1	0.59	0.23	-0.11	0.21	-0.48	0.1	0.48	0.23	0.41	0.29	0.39	0.22	0.58	0.21	0.38	0.23	0.56	0.073	0.24	0.55	0.58	0.16	0.75	0.66	0.41	0.27	0.78	0.38	0.48	0.16
chr1_108727026	-0.66	0.006	-0.13	0.33	-0.81	0.1	0.52	-0.00073	0.46	0.28	0.041	-0.064	0.47	0.21	0.41	0.29	0.39	0.23	0.55	0.21	0.4	0.22	0.55	0.085	0.22	0.98	0.76	0.26	0.057	0.66	0.43	1	0.29	0.22	0.95	0.46
chr1_108742281	-0.56	-0.1	-0.73	0.23	-0.3	0.25	0.11	0.29	-0.33	-0.2	-2.4	-0.19	0.58	0.28	0.62	0.36	0.58	0.31	0.84	0.3	0.53	0.26	0.67	0.12	0.43	0.73	0.35	0.55	0.68	0.44	0.94	0.36	0.6	0.46	0.0071	0.13
chr1_108746342	0.23	0.039	0.38	-0.1	-0.23	0.13	0.55	0.046	0.27	-0.045	-0.51	0.022	0.22	0.094	0.2	0.12	0.2	0.094	0.28	0.098	0.19	0.1	0.23	0.038	0.32	0.68	0.071	0.38	0.27	0.16	0.059	0.64	0.17	0.65	0.032	0.56
chr1_108746405	0.51	-0.019	-0.71	-0.12	0.00034	0.16	0.65	-0.17	-0.28	0.035	0.7	-0.12	0.42	0.17	0.38	0.24	0.33	0.18	0.57	0.17	0.3	0.18	0.48	0.067	0.27	0.91	0.083	0.62	1	0.39	0.34	0.33	0.37	0.85	0.2	0.068
chr1_108746441	-0.45	-0.056	-0.4	0.098	0.099	-0.16	-0.58	-0.066	-0.22	0.034	0.00057	-0.07	0.23	0.093	0.18	0.12	0.2	0.088	0.29	0.098	0.21	0.1	0.22	0.037	0.056	0.55	0.033	0.42	0.63	0.077	0.052	0.5	0.3	0.74	1	0.063
chr1_108755251	-0.37	-0.19	-0.39	-0.1	0.017	-0.11	0.25	0.22	0.13	0.41	-0.52	-0.29	0.35	0.13	0.29	0.17	0.26	0.14	0.52	0.14	0.26	0.14	0.35	0.057	0.32	0.15	0.2	0.55	0.95	0.45	0.68	0.12	0.62	0.005	0.17	3.1e-07
chr1_108755255	0.71	0.051	0.37	-0.055	0.31	-0.18	1.4	0.14	0.19	0.1	-0.88	-0.32	0.42	0.15	0.35	0.17	0.28	0.14	0.69	0.14	0.28	0.15	0.37	0.061	0.12	0.74	0.33	0.75	0.3	0.2	0.14	0.31	0.5	0.48	0.026	2.7e-07
chr1_108755288	0.27	0.07	1	-0.045	-0.05	-0.064	-0.22	-0.033	0.4	0.22	-0.34	-0.27	0.38	0.14	0.32	0.19	0.27	0.14	0.58	0.14	0.3	0.15	0.36	0.061	0.51	0.63	0.002	0.81	0.85	0.66	0.76	0.81	0.2	0.16	0.38	1.1e-05
chr1_108755309	1.2	0.079	-0.59	-0.0022	0.58	0.022	1.7	0.099	-0.099	0.079	0.82	-0.12	0.46	0.15	0.36	0.17	0.29	0.15	0.72	0.15	0.31	0.15	0.43	0.057	0.017	0.61	0.12	0.99	0.053	0.88	0.1	0.5	0.76	0.61	0.083	0.029
chr1_108755317	0.69	0.17	-0.61	0.17	0.4	0.016	1.4	-0.17	-0.67	0.21	0.58	-0.26	0.42	0.15	0.28	0.18	0.28	0.13	0.67	0.13	0.28	0.15	0.44	0.052	0.14	0.25	0.036	0.35	0.17	0.9	0.13	0.2	0.025	0.16	0.24	8e-07
chr1_108755359	-0.6	-0.21	-1.2	0.13	0.33	0.028	0.18	-0.17	-0.64	0.2	-0.36	-0.15	0.45	0.18	0.36	0.24	0.32	0.18	0.64	0.18	0.33	0.17	0.51	0.07	0.24	0.26	0.0027	0.59	0.33	0.88	0.83	0.36	0.068	0.26	0.55	0.033
chr1_108755361	-0.18	-0.0068	0.0033	0.53	0.65	-0.022	-1.3	-0.053	-0.3	0.044	0.64	-0.31	0.55	0.21	0.48	0.27	0.42	0.2	0.74	0.21	0.4	0.23	0.66	0.077	0.79	0.97	1	0.061	0.15	0.92	0.23	0.8	0.49	0.85	0.46	4.6e-05
chr1_108755379	0.037	0.084	0.45	0.61	-0.14	0.13	-0.47	-0.17	0.081	0.009	0.57	-0.24	0.49	0.2	0.47	0.25	0.37	0.18	0.72	0.19	0.37	0.21	0.64	0.073	0.95	0.68	0.4	0.02	0.73	0.49	0.65	0.39	0.84	0.97	0.49	0.0012
chr1_108755416	0.39	-0.12	-0.27	0.18	-0.34	-0.17	0.81	0.32	0.086	0.26	0.074	-0.11	0.51	0.2	0.45	0.23	0.35	0.19	0.75	0.2	0.38	0.19	0.6	0.077	0.51	0.55	0.59	0.46	0.35	0.39	0.47	0.12	0.83	0.17	0.92	0.14
chr1_108756082	0.7	0.064	0.14	0.11	0.17	0.042	1.1	-0.084	-0.32	-0.026	-0.087	-0.064	0.42	0.15	0.36	0.19	0.3	0.15	0.6	0.15	0.29	0.14	0.39	0.053	0.14	0.68	0.71	0.56	0.59	0.78	0.13	0.59	0.3	0.85	0.84	0.23
chr1_108756834	0.58	-0.16	-0.0068	0.13	-0.031	0.099	0.41	-0.2	-0.03	0.08	0.015	-0.15	0.3	0.13	0.24	0.15	0.19	0.12	0.44	0.12	0.23	0.12	0.3	0.05	0.068	0.22	0.98	0.38	0.88	0.41	0.41	0.1	0.9	0.52	0.96	0.0033
chr1_10877772	-0.061	-0.15	1.6	-0.19	-0.32	0.83	-5.8	-0.5	-0.43	0.04	-1.3	-0.32	0.59	0.28	0.62	0.31	0.54	0.26	0.94	0.26	0.5	0.25	0.61	0.095	0.93	0.6	0.049	0.56	0.62	0.0023	0.03	0.063	0.46	0.88	0.09	0.00087
chr1_10877812	1.6	-0.025	0.5	0.0022	0.66	0.65	9	-0.074	0.21	0.0076	-0.42	-0.24	0.68	0.23	0.48	0.3	0.47	0.22	0.92	0.23	0.42	0.24	0.53	0.086	0.094	0.92	0.37	0.99	0.21	0.0048	0.00012	0.76	0.64	0.98	0.5	0.0051
chr1_10877911	-2	-0.2	1	0.22	-0.18	0.29	-5	-0.37	-0.0063	0.5	0.61	0.12	0.73	0.3	0.67	0.43	0.66	0.36	0.86	0.33	0.58	0.36	0.69	0.14	0.058	0.53	0.25	0.64	0.84	0.45	0.0034	0.29	0.99	0.19	0.52	0.4
chr1_108819280	-0.16	0.065	0.74	0.22	-0.12	0.014	-0.2	-0.37	0.41	0.062	-1.2	-0.26	0.49	0.22	0.51	0.29	0.4	0.22	0.67	0.2	0.4	0.23	0.47	0.077	0.77	0.78	0.22	0.47	0.78	0.95	0.82	0.076	0.34	0.79	0.029	0.00067
chr1_108819347	1.5	0.4	-0.41	0.19	0.18	-0.17	10	0.38	-0.26	-0.26	1.9	-0.15	0.67	0.29	0.6	0.4	0.51	0.27	0.92	0.31	0.52	0.3	0.77	0.11	0.096	0.18	0.58	0.67	0.76	0.54	1.1e-05	0.24	0.67	0.41	0.12	0.16
chr1_108819378	-0.39	0.097	1.7	0.12	-0.33	-0.093	-1.6	0.0023	-0.69	0.071	-0.91	-0.059	0.64	0.3	0.61	0.41	0.51	0.34	0.76	0.29	0.5	0.31	0.68	0.11	0.64	0.76	0.031	0.79	0.58	0.8	0.18	0.99	0.23	0.82	0.32	0.6
chr1_108819410	0.19	-0.13	0.84	-0.16	-0.87	0.44	-0.61	-0.049	-0.28	0.1	0.63	-0.021	0.42	0.19	0.34	0.22	0.37	0.18	0.51	0.18	0.34	0.18	0.51	0.075	0.68	0.5	0.022	0.47	0.028	0.019	0.31	0.79	0.43	0.57	0.29	0.78
chr1_108836184	-0.33	0.046	-0.54	-0.062	0.064	0.029	0.17	0.048	-0.079	0.21	-0.037	-0.072	0.45	0.2	0.35	0.25	0.38	0.19	0.57	0.21	0.38	0.23	0.47	0.079	0.51	0.82	0.14	0.81	0.88	0.88	0.8	0.82	0.85	0.37	0.94	0.36
chr1_108836227	-0.26	-0.22	-0.43	-0.042	0.083	0.027	-0.64	-0.44	-1.5	-0.19	0.4	-0.12	0.58	0.3	0.51	0.4	0.46	0.27	0.74	0.32	0.51	0.34	0.7	0.12	0.72	0.47	0.47	0.92	0.87	0.92	0.56	0.19	0.012	0.6	0.69	0.3
chr1_10884473	0.6	0.27	1.1	-0.29	0.24	0.21	0.54	-0.41	0.096	-0.033	-0.6	-0.14	0.39	0.16	0.35	0.2	0.33	0.18	0.6	0.16	0.31	0.19	0.38	0.064	0.16	0.1	0.0043	0.17	0.49	0.25	0.47	0.014	0.77	0.86	0.15	0.024
chr1_10884503	1.5	-0.21	-0.16	0.072	0.00028	-0.37	44	0.16	-0.7	0.091	-0.44	-0.19	0.71	0.26	0.54	0.35	0.6	0.27	0.99	0.29	0.55	0.27	0.65	0.11	0.14	0.43	0.8	0.85	1	0.19	8.3e-12	0.61	0.29	0.75	0.6	0.078
chr1_10884533	1.1	-0.15	0.1	-0.19	1.1	-0.076	0.92	-0.086	-0.19	0.065	-0.072	-0.069	0.4	0.17	0.34	0.2	0.34	0.17	0.53	0.17	0.31	0.18	0.4	0.067	0.014	0.39	0.78	0.37	0.0019	0.67	0.14	0.62	0.56	0.73	0.87	0.3
chr1_10884561	0.17	0.078	-0.25	0.33	0.29	-0.2	0.87	0.13	-0.84	-0.33	-0.26	-0.014	0.51	0.19	0.45	0.25	0.45	0.19	0.74	0.2	0.37	0.22	0.46	0.083	0.77	0.68	0.61	0.21	0.56	0.3	0.44	0.53	0.035	0.14	0.62	0.87
chr1_10884571	-140	0.13	2.6	0.72	-0.12	-0.21	-2.1	0.027	-0.46	-0.29	0.22	0.011	1	0.2	0.69	0.26	0.37	0.19	2.3	0.2	0.44	0.22	0.51	0.08	NA	0.54	0.0081	0.0091	0.76	0.29	NA	0.9	0.35	0.2	0.71	0.89
chr1_10884634	0.26	-0.07	0.3	0.063	0.12	-0.11	-0.44	0.062	0.4	-0.12	-0.016	-0.086	0.23	0.11	0.2	0.14	0.17	0.1	0.34	0.1	0.17	0.11	0.24	0.043	0.27	0.52	0.14	0.65	0.47	0.3	0.23	0.54	0.023	0.27	0.95	0.045
chr1_108849350	-8.1	0.38	-2.1	1	0.1	0.16	-1.9	0.22	2.6	0.27	-3.1	-0.069	1.1	0.31	0.69	0.38	0.58	0.3	1.5	0.3	0.7	0.3	1.2	0.099	NA	0.24	0.03	0.013	0.89	0.6	NA	0.48	0.009	0.38	NA	0.49
chr1_108869294	2.5	-0.37	0.45	0.26	1.8	-0.33	-0.29	0.1	-0.57	0.46	-5.4	-0.25	0.76	0.3	0.59	0.36	0.59	0.29	0.94	0.32	0.61	0.31	1.1	0.11	0.038	0.23	0.54	0.51	0.013	0.28	0.92	0.76	0.46	0.16	NA	0.023
chr1_108869299	-0.3	-0.16	0.019	0.047	0.29	-0.24	-31	0.36	2.5	-0.16	1.9	0.036	0.75	0.32	0.66	0.41	0.61	0.33	0.99	0.33	0.64	0.33	0.79	0.12	0.79	0.63	0.98	0.92	0.71	0.5	4.7e-06	0.3	0.0024	0.65	0.14	0.76
chr1_108885020	0.033	0.017	-0.35	0.18	-0.17	0.034	0.33	-0.071	-0.032	-0.13	0.19	-0.00082	0.23	0.1	0.18	0.13	0.18	0.1	0.31	0.096	0.18	0.1	0.21	0.041	0.89	0.87	0.059	0.18	0.37	0.73	0.31	0.47	0.86	0.2	0.4	0.98
chr1_108885079	0.16	-0.17	-0.017	-0.12	0.47	0.096	-0.41	-0.18	-0.12	0.16	0.17	-0.24	0.23	0.1	0.19	0.14	0.18	0.11	0.31	0.11	0.19	0.11	0.26	0.038	0.52	0.1	0.93	0.43	0.011	0.4	0.21	0.11	0.54	0.15	0.53	7.8e-10
chr1_108885118	-0.17	-0.033	0.28	-0.071	-0.046	-0.026	-0.47	-0.045	-0.1	0.05	-0.11	-0.038	0.23	0.099	0.21	0.13	0.19	0.11	0.31	0.1	0.19	0.12	0.23	0.039	0.48	0.74	0.19	0.59	0.81	0.81	0.15	0.66	0.59	0.67	0.65	0.33
chr1_108901407	-0.23	-0.12	0.69	-0.16	0.47	0.21	-1.4	0.0061	-0.56	0.43	-0.49	-0.19	0.45	0.2	0.41	0.26	0.42	0.21	0.59	0.2	0.39	0.21	0.49	0.072	0.66	0.57	0.12	0.56	0.31	0.33	0.051	0.98	0.19	0.045	0.38	0.0094
chr1_10890157	3	-0.46	-0.78	-0.57	1.4	-0.29	3.8	0.26	0.76	0.026	2.3	0.0038	0.71	0.33	0.59	0.4	0.59	0.35	0.86	0.32	0.65	0.31	0.73	0.11	0.0027	0.18	0.29	0.2	0.06	0.44	0.028	0.44	0.38	0.94	0.033	0.97
chr1_108903001	3.9	0.25	-2	-0.11	-1.1	-0.25	-14	0.3	0.06	0.34	2	0.037	0.78	0.27	0.66	0.38	0.58	0.31	1.1	0.32	0.66	0.34	0.77	0.11	0.0017	0.38	0.025	0.78	0.11	0.44	NA	0.37	0.94	0.34	0.1	0.73
chr1_108903082	0.66	0.14	0.19	0.13	0.79	0.022	-0.14	0.089	0.2	-0.41	0.2	-0.16	0.35	0.17	0.31	0.21	0.31	0.17	0.46	0.16	0.3	0.17	0.38	0.06	0.078	0.42	0.57	0.54	0.015	0.9	0.78	0.59	0.53	0.015	0.63	0.0083
chr1_108903141	0.37	0.1	0.36	0.07	-0.11	0.035	0.13	0.25	0.1	-0.18	0.41	0.04	0.29	0.14	0.26	0.17	0.23	0.14	0.41	0.14	0.23	0.13	0.31	0.053	0.22	0.45	0.18	0.69	0.65	0.81	0.78	0.076	0.67	0.19	0.21	0.46
chr1_108905977	-0.25	-0.041	0.19	0.053	-0.66	-0.013	0.28	0.16	0.036	-0.092	0.37	0.055	0.34	0.15	0.3	0.19	0.24	0.14	0.46	0.15	0.27	0.15	0.35	0.055	0.48	0.79	0.54	0.79	0.0082	0.93	0.58	0.29	0.9	0.53	0.32	0.31
chr1_108906001	-1	-0.26	0.44	0.1	-0.47	-0.41	-0.65	0.28	-1.1	0.17	-0.43	0.044	0.48	0.24	0.39	0.24	0.37	0.19	0.62	0.18	0.44	0.21	0.49	0.077	0.061	0.28	0.31	0.68	0.24	0.033	0.41	0.13	0.027	0.43	0.44	0.57
chr1_108906089	-0.13	0.17	0.1	0.02	-0.62	0.066	0.048	0.044	0.52	-0.26	-0.15	-0.026	0.34	0.15	0.31	0.19	0.26	0.14	0.46	0.14	0.27	0.16	0.33	0.058	0.71	0.26	0.75	0.92	0.023	0.63	0.93	0.76	0.062	0.1	0.67	0.65
chr1_108906106	0.48	0.24	-0.091	-0.15	-0.57	-0.014	0.6	-0.054	-0.28	-0.3	1.1	0.087	0.38	0.19	0.37	0.26	0.32	0.19	0.53	0.18	0.32	0.19	0.4	0.074	0.24	0.22	0.82	0.58	0.09	0.94	0.34	0.77	0.41	0.12	0.015	0.25
chr1_1089184	-0.32	0.064	-0.0091	0.036	-0.55	-0.12	0.71	0.28	-0.21	0.027	-0.083	0.092	0.33	0.17	0.31	0.18	0.29	0.15	0.39	0.14	0.27	0.17	0.37	0.058	0.36	0.71	0.98	0.85	0.072	0.43	0.094	0.051	0.46	0.88	0.84	0.11
chr1_108920915	-600	0.25	3.9	-0.55	0.56	-0.22	-1.4	0.42	0.31	-0.27	1.5	-0.2	1	0.26	0.67	0.31	0.56	0.25	2	0.25	0.45	0.26	0.72	0.091	NA	0.34	2.3e-05	0.09	0.41	0.39	NA	0.1	0.53	0.3	0.16	0.03
chr1_108921043	-0.82	0.19	-0.77	0.35	0.59	0.14	-0.64	-0.12	-0.8	0.28	-0.74	-0.19	0.49	0.24	0.42	0.3	0.41	0.22	0.68	0.2	0.43	0.25	0.51	0.09	0.15	0.45	0.094	0.26	0.19	0.53	0.49	0.55	0.089	0.28	0.22	0.04
chr1_108926202	-0.21	0.25	-0.87	0.18	0.89	0.13	0.62	-0.31	-0.84	0.011	-0.6	-0.2	0.41	0.15	0.31	0.2	0.29	0.16	0.61	0.15	0.28	0.16	0.36	0.055	0.63	0.093	0.0074	0.38	0.0037	0.41	0.42	0.045	0.0047	0.95	0.12	0.00031
chr1_108926284	3.3	-0.62	2.9	0.39	15	-0.54	-0.96	-0.014	8.4	-0.00055	1.7	-0.31	1.1	0.43	1.1	0.53	0.91	0.42	1.5	0.43	1.1	0.44	1.1	0.18	NA	0.2	NA	0.53	2.7e-11	0.24	NA	0.98	NA	1	NA	0.089
chr1_108926343	0.76	-0.18	0.051	-0.076	-0.052	0.17	0.71	-0.11	0.27	0.086	0.6	-0.24	0.42	0.16	0.34	0.18	0.28	0.17	0.6	0.15	0.31	0.16	0.46	0.058	0.1	0.25	0.89	0.68	0.86	0.32	0.34	0.47	0.41	0.59	0.24	2.6e-05
chr1_108926610	0.43	-0.086	0.12	-0.24	0.24	0.016	-0.15	0.037	0.26	0.089	0.32	-0.26	0.36	0.16	0.3	0.2	0.28	0.16	0.51	0.15	0.29	0.15	0.47	0.067	0.26	0.58	0.7	0.23	0.42	0.92	0.81	0.81	0.38	0.57	0.55	0.00014
chr1_108926613	1.7	0.0096	0.3	0.34	0.31	-0.07	33	-0.15	0.46	-0.14	0.64	-0.27	0.64	0.18	0.37	0.29	0.35	0.2	0.98	0.19	0.34	0.18	0.51	0.07	0.045	0.96	0.44	0.26	0.41	0.73	2e-12	0.45	0.21	0.45	0.28	0.00014
chr1_108926724	-0.27	0.079	-0.9	-0.29	-0.06	0.096	-0.55	-0.052	0.16	0.25	0.085	-0.21	0.52	0.19	0.38	0.25	0.34	0.21	0.64	0.18	0.37	0.19	0.56	0.08	0.65	0.68	0.029	0.27	0.87	0.66	0.5	0.77	0.7	0.2	0.9	0.0096
chr1_108926808	0.47	-0.09	-0.47	0.19	0.51	0.063	0.49	-0.36	-0.16	-0.056	0.71	-0.097	0.32	0.14	0.29	0.18	0.24	0.15	0.47	0.14	0.27	0.14	0.31	0.05	0.17	0.52	0.11	0.29	0.042	0.67	0.36	0.011	0.57	0.69	0.033	0.053
chr1_108926885	-3.3	-0.0022	-0.7	0.62	0.012	-0.3	-5.4	0.53	-2.3	0.25	-0.27	-0.14	0.76	0.31	0.65	0.46	0.6	0.33	0.88	0.35	0.61	0.34	0.78	0.11	0.0057	0.99	0.42	0.22	0.99	0.39	0.0033	0.16	0.0026	0.49	0.83	0.2
chr1_108946452	-1.2	0.16	-0.15	0.2	0.024	-0.038	-0.53	0.33	-0.26	0.1	-1.3	0.071	0.37	0.16	0.36	0.21	0.31	0.18	0.56	0.18	0.32	0.19	0.4	0.071	0.0035	0.34	0.71	0.35	0.94	0.83	0.43	0.076	0.44	0.59	0.0035	0.31
chr1_108946467	0.034	0.0072	0.56	0.053	0.29	-0.016	0.33	0.12	0.068	-0.012	-1	-0.094	0.34	0.13	0.29	0.16	0.22	0.13	0.48	0.12	0.24	0.13	0.39	0.053	0.93	0.96	0.067	0.74	0.21	0.9	0.55	0.34	0.78	0.93	0.016	0.076
chr1_108946493	0.46	0.19	0.95	0.098	0.91	0.05	-1.4	0.32	0.36	0.023	-0.1	-0.032	0.5	0.18	0.45	0.24	0.39	0.17	0.64	0.19	0.35	0.19	0.5	0.073	0.42	0.28	0.055	0.69	0.031	0.77	0.082	0.09	0.33	0.91	0.86	0.66
chr1_108946556	-0.55	-0.039	-0.76	0.48	0.95	-0.057	0.85	0.26	-0.57	0.25	-0.63	-0.0051	0.54	0.22	0.46	0.3	0.43	0.22	0.7	0.23	0.36	0.22	0.53	0.098	0.39	0.86	0.15	0.12	0.045	0.8	0.38	0.28	0.13	0.27	0.32	0.96
chr1_108946595	-0.52	-0.079	-0.16	0.58	0.26	0.022	-0.22	0.14	-0.52	0.14	0.73	-0.056	0.51	0.2	0.43	0.29	0.4	0.2	0.62	0.21	0.38	0.23	0.6	0.079	0.37	0.7	0.74	0.057	0.55	0.92	0.78	0.53	0.19	0.57	0.33	0.48
chr1_108946600	7	-0.27	2.3	0.0058	1.3	0.085	-4.1	0.14	-0.4	-0.042	1.4	-0.085	0.72	0.22	0.58	0.27	0.41	0.2	1.4	0.2	0.39	0.21	0.58	0.089	1.5e-11	0.24	0.0013	0.98	0.0059	0.68	NA	0.5	0.34	0.85	0.052	0.34
chr1_108946621	0.58	-0.35	0.42	0.26	0.074	0.3	1.1	0.14	0.34	-0.43	-0.34	-0.081	0.46	0.17	0.41	0.22	0.35	0.18	0.7	0.18	0.33	0.16	0.4	0.069	0.27	0.047	0.35	0.25	0.84	0.093	0.25	0.45	0.33	0.0083	0.43	0.24
chr1_108959766	-0.27	0.19	-0.77	0.044	-0.28	-0.099	-2.8	-0.13	-1	-0.38	-0.6	0.029	0.53	0.2	0.45	0.27	0.39	0.2	0.87	0.19	0.45	0.22	0.48	0.088	0.66	0.34	0.12	0.87	0.5	0.62	0.12	0.5	0.041	0.091	0.27	0.74
chr1_108959783	1.1	-0.084	0.22	0.23	0.37	0.14	3.2	-0.022	-0.15	-0.53	-0.37	0.062	0.5	0.19	0.38	0.23	0.35	0.19	0.86	0.18	0.39	0.19	0.44	0.067	0.059	0.67	0.59	0.33	0.33	0.47	0.054	0.9	0.73	0.0057	0.45	0.36
chr1_108959821	-0.028	0.19	0.29	0.22	-0.55	-0.004	0.0069	-0.16	0.11	0.024	0.33	-0.12	0.39	0.17	0.34	0.2	0.28	0.16	0.63	0.15	0.31	0.17	0.38	0.06	0.95	0.25	0.42	0.27	0.064	0.98	0.99	0.29	0.74	0.89	0.43	0.05
chr1_108963826	-0.61	-0.34	-0.53	0.12	-0.81	-0.12	0.82	0.13	-0.021	0.066	0.84	0.0043	0.43	0.19	0.45	0.24	0.4	0.17	0.53	0.17	0.35	0.18	0.41	0.067	0.2	0.081	0.28	0.63	0.067	0.5	0.18	0.44	0.95	0.71	0.06	0.95
chr1_108963906	0.15	-0.082	-0.049	-0.079	-0.03	0.077	0.08	0.033	0.24	0.31	0.35	0.042	0.33	0.15	0.28	0.19	0.26	0.15	0.44	0.14	0.26	0.15	0.36	0.061	0.67	0.6	0.87	0.68	0.91	0.62	0.87	0.82	0.37	0.051	0.36	0.49
chr1_108963910	0.028	-0.07	-0.62	-0.13	0.23	-0.044	-0.43	0.054	0.11	0.038	0.22	-0.1	0.29	0.14	0.26	0.19	0.23	0.14	0.39	0.14	0.23	0.15	0.35	0.055	0.93	0.61	0.023	0.48	0.35	0.76	0.31	0.71	0.65	0.8	0.55	0.057
chr1_108963922	0.8	-0.38	-0.73	-0.86	0.86	0.015	-2.8	0.0089	-0.29	0.47	-0.97	-0.11	0.7	0.35	0.61	0.39	0.56	0.31	0.84	0.31	0.54	0.32	0.77	0.12	0.41	0.31	0.35	0.043	0.2	0.96	0.062	0.98	0.65	0.16	0.43	0.34
chr1_108963942	0.2	-0.16	-0.079	-0.075	-0.35	-0.0018	1	-0.14	-0.05	0.16	-0.49	-0.011	0.33	0.14	0.3	0.18	0.27	0.15	0.42	0.15	0.26	0.15	0.36	0.053	0.57	0.28	0.8	0.69	0.21	0.99	0.03	0.36	0.85	0.29	0.19	0.83
chr1_10897291	-0.23	0.31	-0.27	0.3	-0.31	0.46	2.3	-0.15	-0.27	0.27	-0.082	0.045	0.52	0.21	0.43	0.27	0.37	0.24	0.71	0.22	0.38	0.21	0.47	0.091	0.71	0.15	0.57	0.28	0.45	0.07	0.023	0.49	0.51	0.22	0.88	0.62
chr1_10897503	0.054	-0.35	-0.053	-0.12	-0.92	-0.31	-0.63	0.011	-0.49	-0.068	-0.24	0.24	0.6	0.26	0.55	0.35	0.46	0.26	0.78	0.25	0.47	0.27	0.65	0.1	0.94	0.19	0.94	0.74	0.073	0.25	0.61	0.97	0.36	0.81	0.78	0.018
chr1_10897742	2.5	0.56	0.67	1.4	1.1	-0.047	-0.74	-0.66	-2.5	0.11	5	0.12	0.89	0.41	0.79	0.55	0.83	0.41	1.2	0.41	0.77	0.4	0.9	0.11	0.2	0.22	0.6	0.031	0.47	0.92	NA	0.14	0.034	0.8	0.014	0.27
chr1_1090023	-1	0.13	-0.25	-0.31	-0.88	0.097	-0.67	0.02	-0.1	-0.042	-0.3	0.24	0.4	0.16	0.37	0.23	0.33	0.17	0.51	0.17	0.28	0.18	0.39	0.062	0.018	0.41	0.53	0.19	0.013	0.58	0.26	0.9	0.73	0.81	0.48	7.8e-05
chr1_109011052	0.97	-0.013	0.13	0.077	0.74	-0.16	0.35	0.0042	0.015	0.22	0.33	-0.24	0.34	0.15	0.3	0.21	0.26	0.15	0.48	0.15	0.27	0.16	0.4	0.058	0.007	0.93	0.68	0.72	0.0068	0.3	0.53	0.98	0.96	0.16	0.44	3.7e-05
chr1_109011088	NA	NA	NA	NA	NA	NA	NA	NA	NA	NA	NA	NA	NA	NA	NA	NA	NA	NA	NA	NA	NA	NA	NA	NA	NA	NA	NA	NA	NA	NA	NA	NA	NA	NA	NA	NA
chr1_109011108	0.44	0.17	0.83	0.15	0.69	0.12	-1.9	-0.56	0.24	-0.38	0.049	-0.22	0.45	0.22	0.43	0.27	0.38	0.22	0.59	0.22	0.39	0.24	0.47	0.087	0.38	0.45	0.084	0.59	0.093	0.58	0.011	0.015	0.56	0.12	0.93	0.012
chr1_1090228	-0.055	0.015	-0.51	-0.15	0.48	-0.14	0.18	0.36	0.18	0.28	0.91	0.1	0.48	0.21	0.42	0.31	0.34	0.22	0.67	0.22	0.37	0.24	0.51	0.084	0.92	0.95	0.27	0.64	0.18	0.53	0.84	0.1	0.65	0.27	0.13	0.23
chr1_1090236	0.09	0.089	0.43	-0.34	0.21	0.17	0.33	0.21	0.21	-0.2	-0.63	0.19	0.35	0.16	0.32	0.21	0.25	0.15	0.5	0.14	0.29	0.18	0.38	0.062	0.81	0.59	0.2	0.12	0.41	0.27	0.57	0.14	0.49	0.26	0.12	0.0026
chr1_1090243	-0.18	0.19	-0.028	-0.14	0.081	0.24	-0.26	0.1	0.12	0.12	-0.23	0.16	0.35	0.16	0.3	0.22	0.25	0.16	0.43	0.15	0.27	0.16	0.35	0.058	0.63	0.23	0.93	0.51	0.75	0.13	0.58	0.5	0.65	0.46	0.53	0.0054
chr1_1090261	0.27	0.024	-0.24	-0.52	0.34	0.39	0.84	-0.1	0.3	0.18	0.42	0.15	0.37	0.19	0.38	0.28	0.3	0.17	0.53	0.2	0.3	0.18	0.41	0.075	0.49	0.91	0.57	0.071	0.28	0.023	0.18	0.61	0.35	0.32	0.36	0.05
chr1_10903032	0.59	-0.076	2.3	0.032	0.32	0.67	-0.18	0.044	0.14	-0.27	0.73	-0.0075	0.59	0.26	0.61	0.34	0.46	0.27	0.92	0.27	0.46	0.29	0.57	0.091	0.42	0.78	0.0031	0.93	0.55	0.019	0.94	0.88	0.79	0.37	0.3	0.93
chr1_10903065	0.019	-0.069	0.17	-0.074	-0.72	0.05	-0.58	-0.069	0.091	-0.25	0.37	-0.14	0.33	0.14	0.29	0.19	0.26	0.15	0.41	0.15	0.28	0.16	0.39	0.055	0.96	0.61	0.57	0.7	0.0085	0.74	0.19	0.64	0.75	0.12	0.38	0.011
chr1_109036903	-0.73	0.071	0.32	-0.28	-1.2	-0.085	0.079	0.32	-0.21	-0.03	-1.2	-0.19	0.41	0.18	0.38	0.22	0.35	0.18	0.54	0.18	0.31	0.18	0.48	0.071	0.1	0.7	0.43	0.21	0.0018	0.64	0.9	0.08	0.52	0.87	0.036	0.0083
chr1_109036974	-1.1	-0.051	0.16	0.023	-1.3	0.084	-0.68	0.1	0.037	-0.11	-1.2	-0.15	0.37	0.16	0.32	0.2	0.29	0.17	0.48	0.16	0.3	0.17	0.46	0.063	0.0038	0.76	0.63	0.91	1.2e-05	0.62	0.21	0.51	0.91	0.51	0.02	0.015
chr1_10903869	-0.31	-0.016	0.59	0.026	-0.29	0.19	-1.4	-0.21	-0.16	-0.1	0.26	0.074	0.49	0.21	0.49	0.29	0.42	0.25	0.6	0.23	0.37	0.22	0.59	0.076	0.58	0.94	0.3	0.93	0.53	0.46	0.063	0.39	0.68	0.65	0.73	0.33
chr1_10903899	-1.3	0.23	-0.71	-0.29	-0.8	-0.072	-1.2	0.07	-0.43	-0.23	-0.63	-0.077	0.41	0.19	0.39	0.26	0.39	0.2	0.47	0.19	0.34	0.19	0.46	0.071	0.0048	0.26	0.092	0.29	0.059	0.73	0.032	0.72	0.23	0.24	0.23	0.28
chr1_10903944	-1.2	-0.52	0.095	0.87	-0.6	-0.5	-2.5	0.31	-0.81	-0.15	-1.2	0.045	0.53	0.23	0.48	0.37	0.45	0.24	0.59	0.24	0.48	0.22	0.63	0.079	0.048	0.029	0.86	0.027	0.23	0.048	0.00046	0.21	0.14	0.5	0.16	0.56
chr1_10903955	-0.58	-0.0031	-0.28	0.0045	-0.41	-0.072	-1	0.34	-0.81	-0.29	0.32	-0.037	0.45	0.23	0.47	0.32	0.38	0.21	0.55	0.23	0.41	0.22	0.56	0.077	0.24	0.99	0.61	0.99	0.32	0.74	0.13	0.15	0.07	0.2	0.64	0.63
chr1_10907299	-0.58	-0.095	0.2	0.23	-0.79	-0.011	-0.92	-0.21	0.054	0.29	0.81	-0.053	0.44	0.17	0.37	0.23	0.3	0.18	0.59	0.17	0.31	0.18	0.52	0.07	0.24	0.58	0.63	0.33	0.012	0.95	0.2	0.22	0.87	0.13	0.18	0.45
chr1_109080374	-0.71	-0.2	0.66	0.12	-1.4	0.26	0.26	-0.0096	-0.53	0.54	-0.14	-0.057	0.45	0.23	0.37	0.28	0.43	0.21	0.54	0.23	0.4	0.23	0.52	0.11	0.16	0.38	0.095	0.69	0.0031	0.22	0.69	0.97	0.22	0.026	0.82	0.59
chr1_109080389	-0.62	-0.24	0.6	-0.075	-1	0.46	-1.3	0.0015	-0.24	0.15	-0.43	-0.16	0.46	0.24	0.39	0.29	0.43	0.21	0.6	0.21	0.41	0.26	0.47	0.091	0.23	0.34	0.16	0.8	0.027	0.031	0.08	0.99	0.59	0.57	0.42	0.085
chr1_109080404	0.0096	-0.16	-0.0079	-0.053	0.1	0.093	-0.58	-0.15	-0.039	0.17	-0.21	-0.1	0.33	0.14	0.27	0.18	0.25	0.14	0.48	0.14	0.26	0.16	0.34	0.06	0.98	0.26	0.98	0.77	0.68	0.52	0.29	0.29	0.89	0.31	0.56	0.09
chr1_109080407	0.52	-0.061	0.27	0.094	0.16	0.4	0.48	-0.39	-0.2	-0.12	0.014	-0.082	0.33	0.15	0.3	0.21	0.25	0.15	0.44	0.16	0.26	0.16	0.37	0.063	0.15	0.68	0.38	0.66	0.53	0.01	0.33	0.019	0.46	0.49	0.97	0.2
chr1_109080461	0.26	-0.03	0.011	-0.026	-0.012	0.16	0.075	-0.062	0.088	0.21	0.36	-0.014	0.28	0.12	0.24	0.16	0.22	0.12	0.38	0.13	0.23	0.12	0.28	0.047	0.37	0.8	0.96	0.87	0.96	0.18	0.85	0.63	0.7	0.083	0.22	0.77
chr1_109080464	-0.058	-0.012	0.094	0.16	-0.049	0.19	-0.3	-0.0016	-0.11	0.12	0.21	-0.037	0.25	0.11	0.22	0.15	0.22	0.11	0.35	0.11	0.22	0.12	0.26	0.044	0.82	0.92	0.68	0.29	0.82	0.099	0.42	0.99	0.64	0.31	0.42	0.4
chr1_109080510	0.17	-0.031	-0.1	0.28	0.46	0.18	-0.093	0.16	0.3	0.25	0.38	0.019	0.34	0.16	0.32	0.18	0.29	0.15	0.46	0.15	0.28	0.15	0.37	0.061	0.64	0.84	0.76	0.14	0.12	0.25	0.86	0.3	0.3	0.12	0.33	0.76
chr1_109080983	-0.13	-0.34	0.061	0.43	-1.2	0.087	0.85	-0.37	-0.25	0.092	-0.2	0.033	0.49	0.24	0.43	0.31	0.42	0.26	0.63	0.29	0.44	0.24	0.52	0.09	0.81	0.16	0.9	0.2	0.0092	0.75	0.29	0.22	0.6	0.71	0.74	0.72
chr1_109080996	0.52	-0.33	0.38	0.19	0.22	0.15	0.22	-0.15	0.23	-0.034	0.23	-0.02	0.45	0.22	0.35	0.29	0.34	0.21	0.54	0.21	0.37	0.21	0.44	0.08	0.29	0.15	0.31	0.52	0.53	0.5	0.73	0.48	0.56	0.87	0.64	0.81
chr1_109080999	0.7	-0.53	0.94	0.12	0.32	0.064	0.69	-0.48	-0.024	-0.044	0.13	-0.1	0.49	0.23	0.37	0.29	0.37	0.23	0.57	0.22	0.36	0.23	0.47	0.081	0.21	0.024	0.018	0.7	0.41	0.79	0.33	0.036	0.95	0.85	0.81	0.21
chr1_109081002	0.62	-0.19	0.48	0.26	-0.16	0.15	0.34	-0.38	0.28	0.023	0.56	-0.056	0.45	0.24	0.39	0.31	0.35	0.23	0.59	0.25	0.39	0.24	0.44	0.078	0.21	0.45	0.26	0.43	0.66	0.51	0.64	0.14	0.51	0.93	0.25	0.47
chr1_109081007	0.039	-0.37	0.087	-0.031	-0.6	0.14	0.17	-0.38	-0.31	0.06	0.34	0.054	0.42	0.2	0.33	0.26	0.34	0.2	0.47	0.21	0.34	0.2	0.42	0.071	0.93	0.076	0.8	0.91	0.1	0.5	0.75	0.068	0.38	0.77	0.46	0.44
chr1_109081022	0.72	-0.29	0.91	0.22	-0.25	0.21	2	-0.15	0.81	-0.096	-0.0029	-0.0036	0.55	0.27	0.44	0.33	0.46	0.27	0.7	0.23	0.43	0.27	0.62	0.095	0.28	0.3	0.066	0.54	0.62	0.46	0.043	0.53	0.091	0.73	1	0.97
chr1_109081025	-0.17	0.048	0.57	0.19	0.0078	0.21	0.23	0.046	-0.39	0.19	-0.66	0.052	0.54	0.25	0.41	0.31	0.4	0.24	0.63	0.27	0.4	0.25	0.6	0.094	0.79	0.85	0.2	0.57	0.99	0.4	0.78	0.87	0.38	0.45	0.37	0.58
chr1_109081027	-0.33	-0.19	-0.33	0.31	-0.3	0.029	0.85	-0.23	-0.31	0.062	-1.6	-0.079	0.42	0.23	0.37	0.29	0.35	0.21	0.54	0.22	0.35	0.23	0.51	0.079	0.47	0.41	0.41	0.31	0.43	0.89	0.18	0.31	0.41	0.8	0.0073	0.31
chr1_109081035	0.33	-0.2	0.13	0.031	0.19	0.42	0.69	-0.087	0.3	-0.055	-0.11	0.078	0.39	0.19	0.34	0.24	0.32	0.17	0.48	0.18	0.31	0.21	0.48	0.069	0.44	0.3	0.73	0.9	0.57	0.019	0.21	0.64	0.37	0.8	0.83	0.26
chr1_109081041	-0.35	-0.42	-0.082	0.23	0.4	0.2	0.014	-0.054	0.5	0.034	-0.46	-0.031	0.35	0.2	0.36	0.22	0.3	0.17	0.56	0.18	0.3	0.19	0.44	0.073	0.35	0.037	0.83	0.3	0.19	0.25	0.98	0.76	0.11	0.86	0.35	0.67
chr1_109082386	-0.29	0.27	0.36	0.15	-0.34	0.13	0.063	-0.16	-0.25	0.12	-0.14	0.049	0.29	0.15	0.26	0.21	0.27	0.15	0.38	0.14	0.26	0.14	0.3	0.051	0.34	0.08	0.18	0.46	0.23	0.36	0.88	0.24	0.35	0.42	0.65	0.34
chr1_109082421	-0.29	0.24	0.38	0.046	-0.18	0.15	-0.043	-0.036	-0.15	0.2	-0.46	0.019	0.36	0.18	0.34	0.24	0.32	0.18	0.47	0.18	0.32	0.19	0.4	0.064	0.46	0.18	0.28	0.85	0.6	0.42	0.94	0.84	0.66	0.32	0.29	0.77
chr1_109082425	-0.23	0.26	0.26	-0.14	-0.39	-0.016	0.023	0.087	-0.16	0.14	-0.45	0.048	0.32	0.16	0.28	0.22	0.29	0.16	0.43	0.15	0.28	0.16	0.35	0.062	0.5	0.1	0.37	0.53	0.2	0.92	0.96	0.57	0.59	0.39	0.23	0.44
chr1_109082450	-0.58	-0.056	0.13	-0.12	-0.37	0.38	-0.3	-0.022	-0.42	0.2	-0.32	-0.0074	0.34	0.16	0.28	0.22	0.28	0.16	0.42	0.15	0.28	0.16	0.32	0.059	0.12	0.73	0.65	0.61	0.22	0.023	0.52	0.89	0.14	0.21	0.34	0.9
chr1_10909293	-0.33	0.13	-0.18	0.15	-0.34	-0.13	-0.042	0.053	0.19	0.071	-0.4	-0.068	0.3	0.16	0.26	0.19	0.25	0.15	0.43	0.13	0.26	0.14	0.28	0.059	0.28	0.44	0.49	0.45	0.19	0.42	0.93	0.69	0.49	0.62	0.18	0.25
chr1_10911592	0.5	-0.14	0.099	-0.74	1.8	0.51	-1.1	-0.33	0.013	-0.2	-0.93	-0.33	0.54	0.24	0.6	0.29	0.55	0.27	0.73	0.23	0.46	0.26	0.56	0.092	0.43	0.57	0.89	0.015	0.0059	0.068	0.31	0.17	0.98	0.45	0.17	0.00032
chr1_10911619	-0.012	-0.023	-0.15	-0.18	0.44	-0.066	0.6	0.14	1.1	-0.079	-1.4	-0.13	0.54	0.21	0.4	0.28	0.42	0.23	0.79	0.22	0.44	0.23	0.49	0.084	0.99	0.92	0.73	0.54	0.34	0.78	0.64	0.55	0.029	0.74	0.012	0.12
chr1_109118209	-0.87	-0.68	-2	0.25	-7.7	-0.43	-0.92	0.15	-9.7	1	-0.89	-0.18	1.3	0.56	1.1	0.81	1	0.59	1.7	0.61	1.1	0.65	1.3	0.18	NA	0.31	NA	0.86	NA	0.56	NA	0.85	NA	0.23	NA	0.32
chr1_1091217	1	-0.11	0.69	0.36	0.6	-0.09	1.1	-0.1	-0.27	0.12	0.92	-0.2	0.47	0.2	0.44	0.28	0.35	0.2	0.62	0.19	0.35	0.19	0.47	0.073	0.055	0.6	0.16	0.21	0.1	0.65	0.17	0.59	0.47	0.53	0.086	0.0054
chr1_109123996	0.01	0.19	0.081	-0.47	-0.87	0.34	-0.55	-0.23	-0.1	-0.018	1.3	-0.065	0.52	0.2	0.4	0.26	0.33	0.19	0.56	0.2	0.34	0.22	0.73	0.078	0.99	0.37	0.85	0.079	0.012	0.079	0.41	0.27	0.78	0.94	0.21	0.41
chr1_1091352	0.4	-0.052	0.17	0.1	0.36	-0.046	0.03	-0.033	-0.12	-0.046	-0.1	-0.15	0.29	0.12	0.26	0.16	0.23	0.12	0.4	0.12	0.24	0.14	0.31	0.048	0.19	0.68	0.54	0.51	0.14	0.71	0.95	0.79	0.63	0.74	0.76	0.0023
chr1_1091375	0.74	-0.044	-0.18	0.19	0.083	-0.23	1.2	-0.1	-0.29	-0.25	0.16	-0.19	0.37	0.16	0.34	0.21	0.28	0.16	0.58	0.16	0.31	0.16	0.36	0.059	0.065	0.79	0.62	0.38	0.77	0.14	0.084	0.53	0.37	0.13	0.68	0.0016
chr1_109161717	-0.17	-0.18	-1.5	-0.73	-0.29	0.27	0.35	0.27	-0.48	0.29	-0.26	-0.17	0.53	0.26	0.46	0.34	0.43	0.25	0.69	0.24	0.47	0.27	0.58	0.1	0.78	0.49	0.003	0.046	0.54	0.3	0.71	0.27	0.36	0.31	0.72	0.086
chr1_109161774	0.38	-0.14	-0.16	0.018	-0.18	0.14	0.12	-0.098	0.071	0.29	0.25	0.018	0.49	0.2	0.36	0.25	0.31	0.19	0.66	0.18	0.36	0.21	0.5	0.079	0.5	0.49	0.67	0.95	0.59	0.47	0.89	0.6	0.85	0.18	0.67	0.82
chr1_109161801	0.51	0.18	-0.45	0.36	1.1	0.097	0.24	0.28	0.68	0.0099	-0.51	0.02	0.56	0.23	0.53	0.28	0.47	0.26	0.64	0.23	0.39	0.22	0.55	0.093	0.45	0.44	0.47	0.21	0.032	0.72	0.77	0.23	0.11	0.96	0.45	0.83
chr1_10916182	-0.21	0.18	0.35	-0.24	-0.94	0.058	0.2	0.026	0.017	-0.017	-0.19	-0.071	0.29	0.12	0.26	0.15	0.25	0.12	0.38	0.12	0.25	0.13	0.31	0.048	0.5	0.14	0.19	0.13	0.00031	0.64	0.62	0.83	0.95	0.9	0.56	0.14
chr1_10916273	-0.36	-0.6	-0.018	0.078	-0.51	-0.05	-0.94	-0.33	-0.76	-0.044	0.12	0.034	0.48	0.2	0.52	0.27	0.37	0.23	0.63	0.21	0.41	0.23	0.49	0.092	0.52	0.003	0.98	0.78	0.19	0.83	0.24	0.13	0.089	0.85	0.83	0.72
chr1_109188547	-0.46	-0.081	-0.53	0.072	-0.1	0.02	1.1	0.1	-0.36	0.066	-0.77	-0.12	0.41	0.17	0.35	0.23	0.3	0.18	0.49	0.17	0.32	0.19	0.43	0.072	0.31	0.64	0.15	0.76	0.75	0.92	0.046	0.56	0.28	0.73	0.1	0.11
chr1_109188551	-0.068	-0.044	0.078	-0.066	-0.46	-0.096	0.43	0.16	0.19	0.041	-0.27	0.039	0.24	0.11	0.2	0.14	0.18	0.11	0.31	0.11	0.19	0.11	0.25	0.038	0.78	0.69	0.7	0.64	0.013	0.36	0.18	0.13	0.34	0.71	0.29	0.31
chr1_109188557	0.097	-0.076	0.39	-0.00069	-0.17	-0.052	0.4	0.12	0.092	0.066	-0.25	0.0011	0.21	0.099	0.19	0.13	0.16	0.092	0.28	0.098	0.16	0.11	0.21	0.039	0.65	0.44	0.041	1	0.28	0.57	0.17	0.22	0.58	0.55	0.25	0.98
chr1_109188574	-0.31	0.021	0.11	-0.0015	-0.44	-0.098	0.065	0.1	0.092	0.087	-0.4	-0.0082	0.2	0.098	0.18	0.13	0.16	0.088	0.25	0.094	0.16	0.1	0.22	0.039	0.13	0.83	0.54	0.99	0.006	0.27	0.8	0.27	0.57	0.39	0.074	0.83
chr1_109257384	1.1	-0.0049	1.1	0.23	0.008	-0.051	1.1	-0.19	-0.39	-0.34	-0.56	-0.24	0.5	0.22	0.51	0.27	0.39	0.2	0.78	0.19	0.44	0.2	0.5	0.075	0.058	0.98	0.052	0.42	0.98	0.81	0.38	0.32	0.42	0.095	0.34	0.0013
chr1_1093315	0.17	-0.16	-0.28	-0.096	0.29	-0.014	0.36	0.16	0.52	0.49	-0.34	-0.17	0.39	0.17	0.32	0.22	0.32	0.17	0.5	0.16	0.32	0.19	0.39	0.065	0.68	0.35	0.41	0.66	0.38	0.93	0.54	0.34	0.13	0.01	0.41	0.012
chr1_1093325	0.03	-0.16	-1	-0.13	0.36	0.26	1	0.18	0.15	0.58	0.56	-0.23	0.49	0.23	0.48	0.29	0.41	0.24	0.63	0.22	0.41	0.23	0.53	0.081	0.96	0.49	0.061	0.68	0.42	0.29	0.2	0.43	0.75	0.016	0.37	0.0054
chr1_1093339	0.59	0.091	-0.31	0.063	-0.074	-0.071	-0.32	0.067	0.68	0.18	0.78	-0.14	0.43	0.2	0.4	0.29	0.36	0.22	0.55	0.2	0.38	0.21	0.46	0.076	0.21	0.66	0.48	0.84	0.85	0.75	0.64	0.74	0.1	0.4	0.13	0.068
chr1_1093381	0.13	-0.007	-0.48	-0.21	0.14	0.034	0.26	-0.18	-0.22	0.1	0.23	-0.17	0.3	0.13	0.26	0.18	0.26	0.14	0.39	0.14	0.26	0.15	0.32	0.054	0.69	0.96	0.077	0.26	0.59	0.81	0.53	0.2	0.42	0.52	0.49	0.0014
chr1_109344485	-4.5	-0.21	-1.8	0.97	2.4	-0.052	1	0.48	-1	-0.48	2.3	0.21	0.95	0.43	0.78	0.58	0.77	0.44	1.2	0.42	0.78	0.44	0.91	0.14	0.12	0.66	0.15	0.17	0.043	0.91	NA	0.29	0.4	0.33	0.27	0.15
chr1_109344539	0.14	0.059	0.081	0.23	-0.49	-0.12	-0.085	-0.023	0.067	-0.24	0.025	0.16	0.35	0.19	0.32	0.24	0.29	0.22	0.53	0.17	0.33	0.2	0.4	0.071	0.7	0.76	0.81	0.35	0.1	0.59	0.89	0.89	0.85	0.23	0.96	0.027
chr1_1093479	0.8	0.15	-0.1	0.094	0.85	-0.14	0.94	-0.063	0.24	0.13	0.48	-0.12	0.34	0.14	0.3	0.17	0.26	0.14	0.45	0.14	0.25	0.15	0.38	0.054	0.027	0.29	0.74	0.59	0.002	0.34	0.062	0.66	0.37	0.41	0.25	0.031
chr1_10937564	1.6	-0.35	1.9	0.1	1.1	0.03	-0.61	-0.089	0.38	0.44	1.4	-0.21	0.6	0.25	0.56	0.31	0.5	0.26	0.69	0.24	0.42	0.28	0.61	0.081	0.03	0.17	0.0043	0.75	0.063	0.91	0.52	0.72	0.42	0.14	0.079	0.0085
chr1_10937632	0.2	0.2	-1	0.32	-0.26	0.21	16	-0.45	-0.78	-0.15	1.4	-0.11	0.65	0.26	0.52	0.38	0.54	0.26	0.98	0.26	0.53	0.27	0.71	0.092	0.82	0.45	0.098	0.43	0.68	0.44	0.00048	0.1	0.21	0.58	0.15	0.24
chr1_109532405	0.88	-0.11	-0.025	-0.43	0.73	0.064	0.52	0.2	-0.0039	0.24	0.3	0.081	0.42	0.17	0.32	0.22	0.34	0.18	0.53	0.18	0.32	0.19	0.44	0.071	0.054	0.51	0.94	0.057	0.044	0.73	0.4	0.28	0.99	0.2	0.54	0.25
chr1_109532445	-0.25	0.13	-0.097	-0.13	0.12	-0.2	0.028	0.31	-0.11	0.16	0.08	0.14	0.41	0.19	0.39	0.25	0.3	0.18	0.57	0.19	0.31	0.21	0.43	0.081	0.57	0.51	0.82	0.61	0.7	0.29	0.97	0.12	0.73	0.44	0.87	0.093
chr1_1095397	0.04	-0.52	0.44	0.51	1.2	0.17	-0.48	-0.25	0.11	0.86	0.23	-0.16	0.55	0.24	0.46	0.4	0.45	0.26	0.71	0.26	0.45	0.31	0.53	0.095	0.95	0.034	0.4	0.25	0.016	0.53	0.64	0.35	0.83	0.0086	0.72	0.084
chr1_109575804	-0.23	0.081	-0.16	0.2	0.31	-0.031	-0.53	0.095	-0.18	0.16	0.24	-0.13	0.33	0.15	0.29	0.2	0.28	0.15	0.41	0.15	0.29	0.16	0.36	0.055	0.52	0.59	0.61	0.32	0.29	0.84	0.24	0.54	0.55	0.32	0.54	0.022
chr1_109598119	-0.9	-0.15	0.21	0.091	-1.1	-0.11	5.1	0.039	0.28	-0.093	-0.49	0.2	0.67	0.29	0.58	0.35	0.55	0.27	1.1	0.28	0.6	0.3	0.69	0.11	0.32	0.63	0.77	0.81	0.097	0.69	NA	0.89	0.71	0.77	0.61	0.079
chr1_1096078	-1.2	-0.035	-1.6	-0.017	-0.22	-0.096	-0.59	0.37	-0.72	0.32	0.49	-0.024	0.55	0.26	0.51	0.33	0.49	0.26	0.72	0.27	0.47	0.28	0.59	0.086	0.064	0.89	0.0082	0.96	0.7	0.73	0.57	0.18	0.18	0.28	0.5	0.78
chr1_1096089	0.76	0.21	0.31	-0.33	-0.36	0.12	1.1	-0.11	0.16	-0.36	-0.0098	-0.2	0.43	0.18	0.35	0.21	0.32	0.17	0.63	0.18	0.33	0.18	0.41	0.073	0.11	0.24	0.41	0.13	0.3	0.48	0.19	0.53	0.65	0.052	0.98	0.006
chr1_1096094	0.95	-0.0046	-0.028	0.22	0.89	-0.13	1.2	0.26	-0.12	-0.32	0.27	-0.014	0.46	0.22	0.5	0.26	0.42	0.2	0.71	0.19	0.42	0.22	0.43	0.085	0.069	0.98	0.96	0.41	0.056	0.53	0.24	0.18	0.79	0.17	0.57	0.87
chr1_1096111	-0.14	0.17	0.28	-0.075	0.56	-0.06	0.14	0.095	0.039	-0.013	-0.17	-0.094	0.32	0.15	0.31	0.18	0.26	0.14	0.45	0.14	0.27	0.16	0.31	0.058	0.67	0.25	0.38	0.69	0.041	0.67	0.78	0.52	0.89	0.93	0.6	0.11
chr1_1096115	-0.13	-0.15	-0.36	-0.21	-0.18	0.29	0.0055	0.11	0.26	-0.011	0.38	0.0099	0.53	0.2	0.43	0.28	0.44	0.23	0.59	0.25	0.44	0.25	0.54	0.094	0.84	0.47	0.45	0.48	0.71	0.22	0.99	0.66	0.6	0.97	0.54	0.92
chr1_1096128	0.32	-0.096	0.4	0.072	0.56	-0.051	0.067	0.067	0.24	0.032	0.088	-0.034	0.24	0.12	0.19	0.15	0.18	0.12	0.3	0.11	0.19	0.12	0.25	0.043	0.21	0.41	0.042	0.63	0.0028	0.67	0.83	0.53	0.2	0.78	0.73	0.42
chr1_1096152	-0.00035	0.094	-0.14	-0.22	-0.047	0.0095	-0.48	0.058	-0.15	0.061	0.16	-0.11	0.28	0.14	0.26	0.18	0.23	0.13	0.4	0.14	0.23	0.15	0.31	0.054	1	0.52	0.6	0.22	0.84	0.94	0.27	0.69	0.54	0.68	0.63	0.039
chr1_1096170	-0.096	0.0047	-0.0098	-0.34	0.17	-0.06	-0.23	0.26	-0.21	0.027	0.066	-0.036	0.24	0.12	0.2	0.14	0.18	0.12	0.31	0.12	0.18	0.12	0.27	0.046	0.7	0.97	0.96	0.018	0.36	0.62	0.48	0.029	0.24	0.82	0.81	0.43
chr1_1096193	-0.16	-0.037	-0.55	-0.26	0.065	0.034	0.041	0.065	-0.19	0.11	-0.22	-0.017	0.22	0.092	0.19	0.12	0.16	0.097	0.28	0.1	0.17	0.1	0.22	0.038	0.47	0.69	0.0052	0.036	0.69	0.73	0.89	0.51	0.25	0.27	0.34	0.66
chr1_1096204	-0.25	0.15	-0.26	0.079	0.18	0.11	0.18	-0.073	-0.37	-0.023	-0.048	-0.12	0.2	0.087	0.16	0.12	0.16	0.094	0.27	0.09	0.15	0.094	0.21	0.037	0.22	0.095	0.12	0.53	0.27	0.24	0.51	0.42	0.013	0.81	0.82	0.00096
chr1_1096207	-0.047	-0.18	0.1	0.11	0.33	-0.059	-0.27	0.21	-0.097	0.14	0.0084	0.0051	0.29	0.15	0.27	0.18	0.23	0.15	0.41	0.15	0.22	0.14	0.32	0.058	0.88	0.22	0.71	0.55	0.16	0.69	0.55	0.16	0.67	0.32	0.98	0.93
chr1_1096218	-0.11	-0.1	0.0049	-0.4	-0.0061	-0.0021	-0.85	0.037	-0.4	-0.29	0.078	-0.082	0.37	0.16	0.35	0.2	0.27	0.16	0.44	0.17	0.29	0.17	0.38	0.065	0.77	0.54	0.99	0.048	0.98	0.99	0.081	0.83	0.18	0.1	0.85	0.2
chr1_1096539	-0.81	0.086	-0.048	-0.18	-0.22	0.11	-1	0.18	-0.15	0.16	-0.15	-0.15	0.39	0.21	0.3	0.27	0.31	0.19	0.5	0.19	0.29	0.22	0.4	0.071	0.054	0.69	0.88	0.52	0.51	0.57	0.082	0.35	0.62	0.47	0.73	0.031
chr1_1096551	-0.35	0.026	0.0085	-0.023	-0.17	0.21	-1.1	-0.18	-0.12	-0.17	-0.15	-0.078	0.32	0.15	0.25	0.21	0.25	0.15	0.42	0.15	0.25	0.17	0.33	0.06	0.3	0.86	0.97	0.92	0.5	0.16	0.022	0.23	0.65	0.35	0.67	0.2
chr1_109658365	-0.21	-0.01	-0.38	-0.19	0.14	-0.037	-1.5	0.063	0.19	0.12	-0.17	0.082	0.62	0.21	0.44	0.29	0.41	0.21	0.86	0.22	0.41	0.23	0.63	0.08	0.8	0.96	0.44	0.52	0.76	0.86	0.38	0.78	0.68	0.6	0.83	0.31
chr1_109658401	0.064	-0.13	-0.76	-0.17	-0.1	-0.14	0.25	-0.056	0.17	0.2	1.2	0.014	0.53	0.19	0.45	0.27	0.36	0.2	0.76	0.2	0.36	0.21	0.52	0.08	0.92	0.5	0.13	0.55	0.79	0.49	0.83	0.78	0.66	0.35	0.04	0.86
chr1_10965889	-0.83	-0.11	-1.4	0.44	0.11	0.12	-11	0.054	-1.4	0.17	0.69	-0.11	0.59	0.24	0.57	0.34	0.47	0.25	0.95	0.26	0.54	0.25	0.76	0.11	0.26	0.66	0.048	0.23	0.83	0.65	0.00055	0.84	0.025	0.51	0.56	0.31
chr1_1096593	0.39	0.19	0.28	0.14	0.5	-0.032	-0.26	0.034	-0.033	0.12	1.1	-0.14	0.46	0.19	0.33	0.25	0.29	0.19	0.55	0.2	0.31	0.2	0.43	0.07	0.45	0.32	0.43	0.59	0.097	0.87	0.69	0.87	0.92	0.56	0.023	0.051
chr1_10965979	1.5	0.4	6.4	2.4	-6.1	-0.25	1.5	0.91	0.56	0.72	-2.9	-0.25	1.2	0.51	0.95	0.74	0.94	0.53	1.5	0.57	0.92	0.51	1.4	0.17	NA	0.5	0.026	0.027	0.033	0.68	NA	0.19	0.81	0.23	NA	0.15
chr1_1096611	-0.48	0.42	0.26	0.012	-0.25	-0.2	-0.74	-0.22	0.1	-0.12	0.016	-0.081	0.47	0.23	0.41	0.25	0.39	0.22	0.56	0.22	0.33	0.26	0.51	0.075	0.37	0.071	0.56	0.96	0.56	0.38	0.27	0.33	0.77	0.66	0.98	0.28
chr1_10966524	-0.28	-0.065	-0.65	0.055	0.32	-0.00087	0.48	0.11	-0.11	0.15	-0.24	0.041	0.35	0.18	0.3	0.23	0.3	0.17	0.5	0.17	0.3	0.19	0.36	0.063	0.44	0.72	0.036	0.82	0.3	1	0.41	0.53	0.73	0.43	0.53	0.52
chr1_10966574	-0.21	0.024	0.18	0.12	0.055	-0.058	-0.65	0.073	0.032	0.14	0.46	-0.045	0.28	0.13	0.25	0.18	0.24	0.14	0.35	0.14	0.24	0.14	0.3	0.05	0.47	0.86	0.49	0.5	0.82	0.69	0.084	0.59	0.9	0.32	0.15	0.37
chr1_10966582	-0.24	0.57	0.63	0.87	0.17	-0.17	1.2	-0.42	0.54	-0.16	-0.97	0.093	0.56	0.27	0.45	0.4	0.49	0.28	0.78	0.24	0.46	0.28	0.55	0.097	0.72	0.041	0.21	0.047	0.76	0.55	0.35	0.081	0.3	0.6	0.14	0.34
chr1_109673582	-1.8	-0.42	0.087	-0.33	-0.72	0.084	-7.7	-0.31	-1.4	0.24	0.39	-0.34	0.69	0.3	0.58	0.41	0.57	0.34	0.9	0.3	0.57	0.32	0.71	0.1	0.058	0.18	0.9	0.46	0.3	0.82	0.00027	0.32	0.038	0.48	0.7	0.001
chr1_109673646	0.49	-0.53	1.3	-0.31	0.42	0.068	-0.57	-0.23	-0.95	0.048	0.38	-0.18	0.68	0.33	0.65	0.42	0.56	0.33	0.92	0.34	0.59	0.32	0.79	0.1	0.59	0.12	0.14	0.5	0.54	0.84	0.8	0.52	0.19	0.89	0.77	0.079
chr1_10969449	0.5	0.24	-0.32	0.32	-0.017	-0.063	0.69	-0.023	0.9	0.37	0.17	-0.21	0.42	0.17	0.27	0.21	0.31	0.14	0.5	0.16	0.31	0.15	0.39	0.053	0.27	0.15	0.26	0.13	0.96	0.66	0.24	0.89	0.0059	0.018	0.69	7.4e-05
chr1_10969493	0.2	-0.035	-0.68	0.23	0.67	0.28	0.48	-0.38	0.013	-0.23	-0.41	-0.32	0.47	0.21	0.4	0.28	0.43	0.22	0.65	0.22	0.41	0.21	0.52	0.082	0.71	0.87	0.13	0.43	0.16	0.23	0.58	0.089	0.98	0.29	0.5	8e-05
chr1_109702718	0.47	-0.18	0.18	-0.16	0.73	-0.038	-0.54	-0.24	0.27	0.019	-0.0058	-0.18	0.32	0.14	0.29	0.17	0.26	0.13	0.37	0.14	0.27	0.14	0.33	0.053	0.16	0.2	0.54	0.37	0.0067	0.78	0.18	0.088	0.35	0.9	0.99	0.00053
chr1_109702733	2.1	0.24	1.6	-0.03	0.59	-0.2	1.3	-0.43	0.029	-0.49	0.85	-0.2	0.48	0.19	0.43	0.24	0.37	0.2	0.64	0.18	0.37	0.2	0.46	0.071	0.00017	0.23	0.00057	0.9	0.14	0.32	0.1	0.022	0.94	0.014	0.1	0.004
chr1_109725329	-0.68	-0.041	-0.32	0.24	0.48	0.12	-0.26	-0.16	-0.098	-0.089	-0.23	-0.27	0.45	0.17	0.38	0.22	0.33	0.17	0.56	0.18	0.32	0.19	0.5	0.076	0.18	0.81	0.44	0.28	0.17	0.5	0.7	0.37	0.77	0.64	0.7	0.00042
chr1_109725366	0.068	-0.091	0.28	-0.067	0.45	0.021	-0.25	-0.035	0.063	-0.13	-0.54	-0.34	0.32	0.14	0.31	0.16	0.25	0.13	0.41	0.13	0.27	0.15	0.35	0.064	0.84	0.51	0.39	0.68	0.083	0.87	0.58	0.79	0.82	0.39	0.15	8.5e-08
chr1_109725433	0.47	-0.059	0.46	0.063	0.28	-0.04	0.87	0.048	0.093	0.19	-0.3	-0.16	0.35	0.15	0.3	0.18	0.27	0.15	0.43	0.14	0.28	0.15	0.44	0.063	0.21	0.7	0.14	0.74	0.33	0.79	0.065	0.73	0.75	0.21	0.53	0.0089
chr1_10973386	0.42	0.021	-0.12	-0.1	-0.38	0.081	0.89	0.11	0.12	-0.044	0.65	0.0011	0.4	0.16	0.33	0.22	0.25	0.15	0.53	0.16	0.26	0.17	0.36	0.063	0.34	0.9	0.74	0.64	0.13	0.59	0.15	0.5	0.66	0.8	0.092	0.99
chr1_109736114	0.12	-0.3	-0.94	0.21	0.11	0.11	1.7	-0.064	-0.43	0.063	-0.57	-0.3	0.5	0.21	0.42	0.26	0.39	0.2	0.66	0.18	0.43	0.22	0.52	0.072	0.84	0.15	0.043	0.44	0.8	0.6	0.049	0.73	0.38	0.78	0.34	2.7e-05
chr1_109736169	2.4	-0.46	-1.4	-0.57	0.12	0.29	-19	-0.57	0.18	0.34	-1.1	-0.014	0.75	0.33	0.62	0.42	0.59	0.39	1	0.35	0.67	0.4	0.76	0.13	0.03	0.19	0.079	0.22	0.86	0.49	NA	0.12	0.84	0.44	0.35	0.92
chr1_109736312	-0.14	-0.17	0.42	0.27	0.012	-0.024	-0.96	-0.044	-0.27	-0.041	0.17	-0.28	0.35	0.15	0.32	0.19	0.25	0.14	0.43	0.14	0.26	0.16	0.41	0.053	0.7	0.26	0.2	0.18	0.96	0.86	0.045	0.76	0.32	0.79	0.71	1.1e-07
chr1_109741635	-0.63	-0.026	-0.15	0.029	-0.082	0.057	-0.51	0.11	0.05	0.024	-1.1	-0.21	0.34	0.15	0.27	0.2	0.26	0.15	0.53	0.15	0.27	0.15	0.33	0.05	0.083	0.87	0.59	0.89	0.76	0.7	0.42	0.49	0.86	0.87	0.0025	3.1e-05
chr1_109741799	0.22	0.097	0.49	0.026	0.17	-0.27	-0.45	0.16	0.024	-0.12	0.36	-0.19	0.36	0.18	0.32	0.22	0.29	0.17	0.47	0.18	0.29	0.18	0.41	0.059	0.58	0.59	0.15	0.91	0.57	0.13	0.41	0.37	0.94	0.53	0.42	0.0011
chr1_10976626	-0.25	0.2	0.38	-0.22	0.037	-0.16	-0.88	0.16	-0.31	-0.088	0.079	-0.053	0.44	0.18	0.42	0.23	0.38	0.2	0.49	0.18	0.35	0.2	0.42	0.071	0.61	0.26	0.4	0.35	0.93	0.45	0.12	0.38	0.42	0.67	0.86	0.46
chr1_10976653	0.27	-0.11	0.16	0.35	-0.35	-0.14	0.72	0.17	0.29	-0.062	0.69	-0.11	0.41	0.2	0.38	0.25	0.36	0.18	0.58	0.18	0.33	0.19	0.46	0.072	0.55	0.59	0.7	0.17	0.36	0.46	0.31	0.35	0.41	0.75	0.19	0.14
chr1_1097766	0.68	0.25	2	0.51	-0.17	0.056	-0.62	-0.22	-0.27	-0.41	0.69	-0.02	0.49	0.19	0.54	0.3	0.38	0.2	0.72	0.18	0.33	0.19	0.5	0.07	0.23	0.19	0.0016	0.1	0.68	0.78	0.54	0.24	0.44	0.037	0.22	0.78
chr1_109777726	0.95	-0.0048	-0.22	-0.31	-0.65	0.075	2.6	0.19	0.049	0.21	0.78	0.069	0.61	0.2	0.47	0.29	0.42	0.23	0.74	0.23	0.41	0.22	0.59	0.084	0.22	0.98	0.68	0.3	0.16	0.75	0.02	0.42	0.91	0.35	0.29	0.41
chr1_1097796	1.5	0.25	0.85	0.33	0.23	-0.5	-0.092	-0.098	0.24	0.6	6	-0.079	0.7	0.23	0.7	0.34	0.55	0.29	0.86	0.29	0.49	0.25	0.88	0.093	0.12	0.3	0.39	0.37	0.73	0.098	0.96	0.75	0.68	0.019	0.0015	0.4
chr1_1097827	-7.5	-0.016	-0.89	-0.24	-0.2	-0.013	-0.66	-0.46	-0.24	-0.38	-0.46	-0.12	1.1	0.22	0.5	0.3	0.48	0.22	2	0.24	0.46	0.21	0.57	0.092	NA	0.94	0.12	0.45	0.71	0.95	NA	0.064	0.64	0.086	0.5	0.19
chr1_1097841	-3.1	0.077	0.49	-0.33	0.45	0.088	-0.75	0.066	-0.12	-0.25	2.6	-0.13	1.4	0.26	0.54	0.34	0.53	0.27	2.5	0.26	0.47	0.25	0.68	0.1	NA	0.77	0.44	0.36	0.47	0.75	NA	0.81	0.83	0.34	0.0044	0.19
chr1_1097857	-12	0.083	3.7	-0.15	1.8	-0.089	-1.2	-0.0053	-0.26	0.25	0.59	-0.1	1.1	0.31	0.62	0.32	0.58	0.27	1.8	0.27	0.55	0.27	0.85	0.11	NA	0.8	3.4e-06	0.67	0.012	0.75	NA	0.99	0.69	0.37	0.71	0.33
chr1_10983302	2.5	-0.48	1.4	0.96	0.63	-1.2	-5.6	-0.43	1.2	0.099	-2.8	0.081	0.82	0.39	0.74	0.47	0.74	0.4	1.1	0.39	0.74	0.39	0.87	0.14	0.082	0.26	0.22	0.07	0.57	0.0054	NA	0.31	0.27	0.82	0.11	0.56
chr1_10983370	-18	-0.023	-1.4	0.083	0.34	0.045	-1	-0.13	-2.7	-0.066	7	-0.22	1.1	0.26	0.56	0.41	0.57	0.28	1.9	0.28	0.57	0.3	0.9	0.1	NA	0.93	0.045	0.85	0.63	0.87	NA	0.65	0.00011	0.84	6e-04	0.035
chr1_1098353	0.87	-0.19	0.031	-0.017	0.38	0.15	-0.5	-0.2	0.093	-0.091	0.14	-0.031	0.4	0.17	0.35	0.21	0.32	0.16	0.6	0.16	0.31	0.16	0.44	0.065	0.048	0.28	0.93	0.94	0.26	0.35	0.5	0.22	0.77	0.58	0.77	0.63
chr1_109866248	-1.5	0.12	0.67	0.31	-2.2	-0.42	0.17	0.042	-0.34	0.063	-0.4	0.22	0.55	0.26	0.49	0.29	0.41	0.25	0.68	0.24	0.46	0.24	0.67	0.092	0.02	0.67	0.24	0.31	1.3e-06	0.1	0.85	0.86	0.51	0.8	0.66	0.015
chr1_109870526	0.058	0.052	-0.063	0.13	-0.77	-0.2	1	-0.23	0.16	-0.16	-0.35	-0.21	0.46	0.18	0.39	0.22	0.3	0.19	0.74	0.18	0.36	0.18	0.43	0.07	0.91	0.77	0.88	0.57	0.013	0.3	0.35	0.22	0.68	0.39	0.46	0.0034
chr1_109870541	0.66	0.022	-0.71	0.037	-0.56	0.23	3.4	-0.25	0.11	-0.12	0.0096	-0.14	0.6	0.21	0.42	0.27	0.42	0.2	0.82	0.2	0.37	0.22	0.52	0.082	0.38	0.92	0.13	0.89	0.22	0.26	0.015	0.23	0.79	0.58	0.99	0.086
chr1_1098715	-0.55	0.17	-1.2	0.27	-0.12	-0.15	1.1	0.14	-0.63	0.013	0.18	-0.015	0.39	0.18	0.38	0.23	0.33	0.2	0.54	0.18	0.33	0.2	0.46	0.077	0.2	0.34	0.0034	0.26	0.73	0.44	0.076	0.45	0.07	0.95	0.73	0.84
chr1_109876171	-1.4	-0.045	-0.14	-0.13	-0.46	0.13	-1.8	0.12	0.16	0.16	-0.54	0.12	0.5	0.18	0.34	0.23	0.28	0.18	0.66	0.16	0.31	0.18	0.44	0.074	0.016	0.81	0.7	0.58	0.11	0.49	0.04	0.45	0.63	0.37	0.27	0.12
chr1_109876241	-0.54	0.045	-0.26	-0.39	-0.21	-0.068	-0.29	0.09	0.032	0.25	0.3	0.25	0.38	0.15	0.37	0.22	0.31	0.17	0.51	0.17	0.32	0.16	0.4	0.067	0.2	0.77	0.51	0.085	0.52	0.69	0.63	0.61	0.93	0.12	0.49	0.00019
chr1_109876243	-1.1	-0.097	-0.21	-0.22	-0.84	-0.031	-0.67	0.048	-0.14	0.12	0.21	0.31	0.42	0.18	0.39	0.23	0.3	0.17	0.52	0.16	0.33	0.16	0.4	0.06	0.02	0.59	0.63	0.33	0.0087	0.86	0.26	0.76	0.7	0.48	0.63	2.6e-07
chr1_109876246	-0.78	-0.022	0.36	-0.25	-0.52	0.0063	-0.55	0.13	-0.39	0.17	0.44	0.24	0.34	0.16	0.29	0.21	0.31	0.16	0.47	0.14	0.31	0.16	0.39	0.058	0.034	0.89	0.24	0.24	0.11	0.97	0.29	0.38	0.24	0.29	0.3	3.2e-05
chr1_109876275	0.2	-0.037	1.1	-0.96	-0.67	-0.16	0.088	0.042	0.4	-0.11	-0.65	0.21	0.53	0.23	0.4	0.34	0.4	0.24	0.62	0.24	0.41	0.24	0.57	0.083	0.75	0.88	0.014	0.0079	0.13	0.52	0.91	0.87	0.38	0.66	0.35	0.0097
chr1_1098798	3	0.13	-1.2	0.35	-0.51	0.22	-9.4	-0.14	0.43	0.19	0.21	0.073	0.73	0.24	0.62	0.3	0.42	0.2	1.2	0.23	0.5	0.23	0.58	0.085	0.0048	0.58	0.12	0.26	0.27	0.28	NA	0.55	0.45	0.42	0.77	0.39
chr1_1098820	-0.29	-0.45	-0.0037	0.52	0.11	0.13	-2	0.018	0.0077	0.39	0.63	-0.074	0.57	0.23	0.53	0.34	0.52	0.27	0.74	0.26	0.47	0.27	0.59	0.1	0.68	0.058	1	0.15	0.86	0.64	0.069	0.94	0.99	0.16	0.39	0.47
chr1_109889701	5	-1.2	0.034	0.42	5	-0.54	-0.8	-0.089	8.6	1	1.4	-0.15	1.1	0.52	1.1	0.64	1.1	0.49	1.5	0.49	0.89	0.5	1.3	0.16	NA	0.053	NA	0.61	NA	0.34	NA	0.87	9.3e-06	0.083	NA	0.34
chr1_10993089	-0.035	-0.16	-0.03	-0.71	-1.3	-0.026	-0.31	0.058	0.13	0.05	0.46	-0.18	0.47	0.2	0.45	0.26	0.38	0.19	0.6	0.21	0.37	0.2	0.54	0.085	0.95	0.45	0.95	0.0093	0.0023	0.9	0.68	0.79	0.75	0.81	0.47	0.036
chr1_10993186	1.7	-0.0082	1.3	-0.4	-1.5	0.21	-1.7	-0.21	-0.27	0.076	18	-0.072	0.73	0.22	0.59	0.31	0.51	0.24	0.74	0.24	0.48	0.28	0.97	0.093	0.11	0.97	0.081	0.22	0.013	0.39	0.12	0.4	0.62	0.8	2.9e-06	0.44
chr1_10993278	-0.2	-0.22	-1.1	0.011	-0.16	-0.036	0.98	-0.22	-0.59	-0.24	-0.26	-0.16	0.48	0.23	0.39	0.29	0.41	0.26	0.69	0.23	0.38	0.22	0.48	0.08	0.71	0.35	0.01	0.97	0.72	0.89	0.31	0.34	0.15	0.28	0.63	0.045
chr1_10993302	-1.2	0.13	0.95	-0.13	-0.0064	0.46	-1.2	0.092	0.95	0.5	-0.28	-0.13	0.64	0.3	0.6	0.4	0.58	0.32	0.79	0.31	0.52	0.35	0.64	0.12	0.14	0.69	0.2	0.76	0.99	0.17	0.35	0.78	0.12	0.19	0.74	0.29
chr1_10993431	3.1	-0.23	-3.3	0.0095	0.86	-0.97	-6.2	0.37	-1.8	0.16	-0.91	-0.074	0.83	0.29	0.69	0.4	0.71	0.3	1.2	0.32	0.73	0.33	0.72	0.14	0.039	0.46	0.00052	0.98	0.39	0.0022	NA	0.27	0.095	0.66	0.38	0.59
chr1_10994166	-6.7	0.93	33	0.73	13	-0.48	0.045	-0.71	-9.2	-0.39	-3.4	0.039	1.1	0.49	0.98	0.63	0.97	0.49	1.4	0.48	0.95	0.51	1.1	0.15	NA	0.095	6.6e-10	0.37	0.00053	0.4	NA	0.19	0.0023	0.51	NA	0.8
chr1_1099697	0.87	-0.39	0.097	-0.26	-0.18	0.068	0.1	-0.031	0.3	0.042	0.85	-0.15	0.39	0.17	0.31	0.2	0.29	0.18	0.49	0.17	0.31	0.19	0.46	0.068	0.043	0.022	0.77	0.19	0.56	0.7	0.85	0.85	0.37	0.83	0.095	0.023
chr1_10997584	-0.11	0.18	0.87	0.2	-0.042	-0.19	-0.3	0.087	0.22	0.063	-0.29	-0.049	0.43	0.19	0.33	0.23	0.33	0.18	0.53	0.18	0.35	0.21	0.44	0.075	0.82	0.33	0.013	0.4	0.91	0.3	0.63	0.64	0.55	0.77	0.55	0.52
chr1_10997645	0.38	-0.065	0.43	0.14	0.064	-0.063	0.23	0.17	-0.14	0.056	0.32	-0.075	0.29	0.12	0.3	0.16	0.21	0.13	0.37	0.13	0.22	0.13	0.32	0.051	0.21	0.58	0.16	0.4	0.77	0.64	0.57	0.2	0.54	0.66	0.35	0.14
chr1_11000653	-2.3	0.14	-0.14	0.01	-0.33	0.36	-1.8	-0.24	0.055	-0.66	-0.48	-0.046	1.3	0.36	0.67	0.48	0.59	0.33	1.4	0.35	0.79	0.35	1.7	0.12	NA	0.71	0.87	0.99	0.65	0.3	NA	0.53	0.97	0.077	NA	0.71
chr1_11000657	1.8	0.24	49	0.25	-0.46	0.1	-200	0.07	-0.91	-0.0075	8.6	-0.0056	0.74	0.39	0.98	0.51	0.7	0.36	1	0.37	0.67	0.37	0.92	0.16	0.1	0.56	0	0.67	0.64	0.79	0	0.86	0.31	0.99	0.00021	0.97
chr1_11000669	2.6	0.46	3.3	0.09	0.22	-0.24	-3.4	0.15	-0.075	-0.18	2.3	-0.015	0.72	0.3	0.7	0.38	0.57	0.28	1.1	0.28	0.47	0.29	0.81	0.12	0.011	0.15	7e-04	0.82	0.75	0.41	NA	0.61	0.89	0.56	0.1	0.9
chr1_11000713	-0.34	0.014	0.67	0.094	-0.42	-0.036	-0.36	-0.0024	0.22	0.24	-0.22	-0.063	0.35	0.17	0.34	0.22	0.26	0.16	0.49	0.15	0.3	0.18	0.36	0.057	0.35	0.94	0.061	0.67	0.12	0.83	0.52	0.99	0.49	0.18	0.56	0.27
chr1_11000723	0.071	-0.14	-0.41	-0.1	0.5	0.073	-0.18	0.18	0.048	-0.18	-0.44	-0.031	0.47	0.21	0.38	0.3	0.36	0.24	0.66	0.22	0.38	0.22	0.46	0.072	0.89	0.51	0.33	0.75	0.19	0.77	0.84	0.43	0.91	0.42	0.4	0.67
chr1_1100129	80	0.053	-1.3	0.31	-0.27	-0.056	-3	0.098	0.53	0.0096	-0.56	-0.34	0.99	0.24	0.55	0.29	0.45	0.24	1.7	0.23	0.44	0.24	0.53	0.097	0	0.83	0.044	0.31	0.59	0.82	NA	0.67	0.28	0.97	0.37	0.00056
chr1_11002676	-0.23	0.079	-0.53	0.13	0.33	-0.022	0.072	0.043	-0.49	0.015	0.018	-0.054	0.21	0.091	0.17	0.12	0.18	0.093	0.27	0.089	0.18	0.092	0.2	0.033	0.28	0.39	0.0024	0.31	0.077	0.82	0.8	0.63	0.0067	0.87	0.93	0.097
chr1_11002772	0.35	-0.02	0.31	0.0063	0.035	-0.035	0.27	-0.026	0.26	0.058	0.22	0.041	0.23	0.1	0.2	0.12	0.19	0.1	0.29	0.094	0.2	0.1	0.22	0.034	0.13	0.84	0.11	0.96	0.86	0.73	0.38	0.78	0.22	0.58	0.32	0.23
chr1_110038782	-11	-0.064	-2.7	-0.35	0.17	0.16	3.2	1.2	-0.058	0.25	-1.9	-0.0068	0.91	0.37	0.76	0.49	0.73	0.39	1.2	0.39	0.69	0.43	0.82	0.11	2.5e-07	0.87	0.019	0.53	0.88	0.71	NA	0.0058	0.95	0.6	0.18	0.95
chr1_110052832	-0.082	0.15	1.2	0.0039	-0.14	-0.057	-1	0.055	-0.35	-0.24	-1.2	0.12	0.53	0.21	0.49	0.23	0.45	0.18	0.9	0.17	0.36	0.18	0.64	0.062	0.9	0.49	0.032	0.99	0.78	0.76	0.62	0.76	0.37	0.18	0.14	0.061
chr1_110052871	-0.18	-0.0024	-1.1	-0.15	-0.47	-0.23	1	0.17	-0.42	-0.061	-0.084	0.15	0.46	0.18	0.36	0.25	0.38	0.2	0.6	0.19	0.39	0.21	0.46	0.069	0.74	0.99	0.0057	0.55	0.26	0.26	0.16	0.38	0.32	0.77	0.87	0.026
chr1_110052919	-0.033	-0.038	-0.18	0.065	0.27	-0.032	0.17	-0.037	-0.13	-0.15	-0.079	0.069	0.25	0.11	0.2	0.13	0.18	0.11	0.34	0.1	0.19	0.1	0.24	0.041	0.9	0.72	0.37	0.62	0.15	0.77	0.64	0.72	0.51	0.14	0.75	0.093
chr1_110052927	0.14	0.26	0.11	-0.024	0.0078	-0.14	0.37	0.19	-0.088	0.034	0.59	-0.16	0.43	0.17	0.35	0.25	0.32	0.17	0.59	0.18	0.34	0.2	0.41	0.07	0.77	0.14	0.78	0.93	0.98	0.42	0.62	0.28	0.81	0.87	0.19	0.024
chr1_11007396	0.42	-0.033	-0.038	-0.15	-1.1	0.13	-0.36	-0.12	-0.2	0.045	0.86	-0.14	0.4	0.17	0.38	0.22	0.31	0.18	0.45	0.16	0.31	0.18	0.47	0.07	0.34	0.85	0.93	0.51	0.001	0.49	0.48	0.46	0.54	0.81	0.11	0.051
chr1_11007492	-0.24	0.056	0.38	-0.29	-0.65	0.18	-0.59	0.0056	-0.017	-0.042	-0.23	-0.054	0.29	0.13	0.27	0.17	0.24	0.13	0.37	0.12	0.22	0.13	0.3	0.051	0.43	0.67	0.17	0.09	0.0085	0.18	0.14	0.96	0.94	0.75	0.48	0.29
chr1_11007543	-0.58	0.26	-0.38	0.00078	-0.6	-0.13	0.062	0.2	0.59	-0.068	-0.2	0.038	0.42	0.17	0.4	0.24	0.34	0.18	0.61	0.18	0.32	0.18	0.48	0.066	0.21	0.14	0.39	1	0.097	0.48	0.94	0.25	0.078	0.71	0.72	0.57
chr1_1100775	-0.16	0.11	0.28	0.041	-0.27	0.0053	-0.016	-0.036	0.088	0.14	-0.77	-0.067	0.32	0.15	0.31	0.18	0.24	0.15	0.48	0.15	0.27	0.17	0.31	0.059	0.65	0.47	0.4	0.83	0.28	0.97	0.98	0.81	0.75	0.43	0.02	0.25
chr1_11007826	-0.77	0.17	0.49	-0.25	-1.1	-0.22	-0.33	0.21	0.56	0.2	-0.69	0.08	0.39	0.18	0.35	0.26	0.37	0.19	0.52	0.18	0.35	0.2	0.41	0.067	0.066	0.36	0.2	0.35	0.005	0.26	0.59	0.23	0.14	0.33	0.12	0.23
chr1_11007852	-0.72	0.23	0.34	-0.22	-0.67	-0.04	-0.21	0.23	0.68	0.074	-0.92	0.075	0.51	0.21	0.45	0.3	0.41	0.22	0.59	0.2	0.4	0.23	0.48	0.08	0.22	0.29	0.49	0.5	0.13	0.86	0.77	0.27	0.11	0.75	0.097	0.35
chr1_1100790	-0.17	-0.11	0.39	0.3	-0.14	-0.042	0.48	0.13	-0.49	0.069	-0.35	-0.085	0.39	0.14	0.33	0.21	0.23	0.15	0.53	0.15	0.23	0.17	0.35	0.063	0.68	0.46	0.27	0.16	0.56	0.78	0.44	0.39	0.036	0.68	0.36	0.18
chr1_11007909	-0.54	-0.083	0.53	0.13	-0.87	-0.042	0.82	0.11	0.0044	0.041	-0.16	0.1	0.37	0.16	0.31	0.22	0.3	0.16	0.43	0.15	0.31	0.17	0.37	0.06	0.17	0.62	0.11	0.55	0.0056	0.79	0.084	0.47	0.99	0.81	0.68	0.089
chr1_11007932	-0.46	-0.16	0.79	0.15	-0.9	-0.026	0.22	0.18	0.73	0.0049	0.55	0.2	0.5	0.2	0.44	0.26	0.39	0.19	0.67	0.19	0.42	0.2	0.52	0.079	0.42	0.42	0.11	0.57	0.036	0.89	0.8	0.35	0.11	0.98	0.37	0.01
chr1_11007940	-0.53	-0.014	0.52	0.053	-1.1	-0.019	0.17	0.035	0.082	0.045	0.22	0.046	0.33	0.13	0.29	0.17	0.28	0.13	0.46	0.14	0.27	0.14	0.35	0.053	0.13	0.91	0.084	0.76	0.00015	0.89	0.75	0.81	0.77	0.75	0.56	0.39
chr1_11007953	-0.53	0.043	0.71	0.048	-1.2	0.026	-0.17	0.072	-0.045	-0.066	0.6	0.053	0.31	0.13	0.29	0.16	0.24	0.13	0.43	0.13	0.26	0.14	0.34	0.053	0.11	0.75	0.019	0.77	1.4e-06	0.84	0.72	0.59	0.87	0.64	0.1	0.31
chr1_11007974	0.071	0.056	1.1	0.088	-0.31	-0.1	0.6	-0.029	-0.048	-0.026	0.084	0.056	0.4	0.17	0.35	0.21	0.33	0.17	0.52	0.17	0.34	0.18	0.42	0.065	0.87	0.75	0.0029	0.69	0.37	0.55	0.33	0.87	0.9	0.89	0.86	0.39
chr1_11008037	-0.5	0.1	0.52	-0.3	-1.3	-0.033	-0.41	0.037	0.13	0.029	0.48	0.037	0.38	0.14	0.33	0.18	0.32	0.13	0.51	0.14	0.29	0.16	0.35	0.058	0.22	0.45	0.13	0.1	0.00017	0.81	0.48	0.79	0.66	0.86	0.2	0.52
chr1_11008078	-0.47	0.032	-0.26	-0.52	-1.1	0.32	0.27	-0.24	-0.21	0.14	0.3	0.053	0.4	0.2	0.35	0.28	0.33	0.19	0.56	0.2	0.32	0.2	0.4	0.07	0.28	0.88	0.49	0.076	0.0024	0.11	0.68	0.23	0.54	0.51	0.49	0.45
chr1_11008153	-1.2	0.072	0.55	-0.18	-1.6	0.0081	1	0.17	-0.22	0.35	-1.2	-0.099	0.44	0.18	0.36	0.25	0.34	0.17	0.59	0.19	0.36	0.2	0.48	0.082	0.012	0.69	0.16	0.49	9.4e-06	0.96	0.17	0.38	0.57	0.091	0.031	0.23
chr1_11008180	-0.18	-0.059	-0.012	-0.16	-0.49	-0.059	0.16	0.12	0.087	0.098	-0.75	0.058	0.34	0.14	0.28	0.18	0.24	0.14	0.45	0.14	0.24	0.14	0.35	0.054	0.61	0.67	0.97	0.38	0.051	0.68	0.75	0.38	0.72	0.49	0.048	0.28
chr1_11008199	0.029	-0.1	0.27	-0.14	-0.64	-0.15	0.27	0.12	0.007	-0.17	-0.33	0.0081	0.31	0.14	0.27	0.19	0.26	0.14	0.42	0.14	0.26	0.15	0.32	0.053	0.93	0.49	0.33	0.48	0.017	0.3	0.56	0.41	0.98	0.26	0.34	0.88
chr1_11008221	0.16	0.072	0.49	-0.23	-0.44	-0.12	0.2	0.2	0.072	-0.13	-0.13	0.042	0.28	0.13	0.24	0.16	0.23	0.13	0.39	0.13	0.23	0.13	0.29	0.046	0.59	0.57	0.047	0.15	0.065	0.35	0.65	0.11	0.76	0.35	0.67	0.37
chr1_11008237	-0.033	-0.012	0.31	-0.32	-0.88	3.5e-05	0.24	0.097	0.14	-0.12	-0.45	-0.021	0.28	0.12	0.25	0.17	0.23	0.13	0.37	0.12	0.23	0.13	0.28	0.049	0.91	0.92	0.23	0.061	0.00017	1	0.55	0.43	0.56	0.38	0.12	0.67
chr1_11008246	0.22	-0.066	0.56	-0.31	-0.73	0.027	0.27	0.19	0.36	-0.27	-0.29	0.023	0.31	0.14	0.27	0.19	0.24	0.13	0.43	0.13	0.26	0.14	0.33	0.049	0.5	0.64	0.043	0.1	0.0037	0.84	0.57	0.15	0.17	0.053	0.4	0.65
chr1_11008264	-0.024	-0.064	0.5	0.15	-0.47	-0.23	-0.19	0.15	0.18	-0.25	-0.33	0.018	0.3	0.15	0.25	0.17	0.25	0.14	0.41	0.13	0.26	0.14	0.3	0.052	0.94	0.67	0.057	0.4	0.069	0.11	0.68	0.26	0.5	0.079	0.3	0.73
chr1_11008291	-0.13	-0.015	0.73	-0.19	-0.24	0.14	-0.96	0.11	-0.079	-0.34	-0.16	-0.027	0.47	0.17	0.36	0.24	0.34	0.17	0.63	0.18	0.34	0.18	0.44	0.067	0.8	0.93	0.055	0.43	0.5	0.42	0.23	0.55	0.83	0.062	0.75	0.69
chr1_11008298	-0.37	-0.044	0.41	-0.34	-0.47	0.14	-0.85	0.19	-0.2	-0.11	-0.38	-0.049	0.38	0.17	0.33	0.22	0.33	0.16	0.53	0.16	0.31	0.17	0.4	0.064	0.37	0.8	0.25	0.13	0.17	0.42	0.18	0.24	0.55	0.51	0.38	0.45
chr1_1100849	2.3	-0.34	0.48	-0.43	0.23	0.051	3.2	0.23	0.87	0.35	2.1	-0.052	0.55	0.18	0.35	0.26	0.3	0.19	0.8	0.2	0.32	0.18	0.61	0.067	0.00046	0.072	0.19	0.11	0.46	0.79	0.018	0.25	0.011	0.062	0.0071	0.44
chr1_11009194	0.78	-0.16	0.31	-0.5	0.49	0.24	0.19	0.2	-0.44	0.071	0.17	-0.053	0.45	0.2	0.38	0.23	0.34	0.2	0.54	0.19	0.34	0.2	0.47	0.072	0.12	0.43	0.45	0.036	0.18	0.24	0.77	0.29	0.22	0.73	0.75	0.46
chr1_1100920	-0.2	-0.11	0.17	0.12	-0.33	-0.089	0.15	-0.0078	-0.3	0.12	-0.51	-0.12	0.37	0.16	0.37	0.23	0.35	0.19	0.51	0.18	0.32	0.21	0.37	0.071	0.62	0.5	0.67	0.61	0.37	0.65	0.8	0.97	0.38	0.56	0.2	0.1
chr1_11009378	-0.64	0.22	0.63	-0.87	-0.69	0.1	0.42	0.084	0.11	0.17	-0.78	-0.2	0.55	0.25	0.47	0.33	0.48	0.25	0.67	0.24	0.48	0.27	0.59	0.1	0.32	0.4	0.23	0.013	0.2	0.69	0.64	0.73	0.84	0.55	0.28	0.053
chr1_11009441	-0.41	0.48	-0.076	-0.56	-0.71	0.33	1.6	0.24	-0.49	0.17	0.56	-0.033	0.54	0.26	0.51	0.36	0.47	0.28	0.71	0.25	0.53	0.25	0.53	0.1	0.53	0.072	0.9	0.15	0.18	0.25	0.11	0.35	0.44	0.5	0.37	0.75
chr1_11009847	-0.22	-0.17	0.32	-0.24	0.22	0.12	-1.8	0.61	-0.19	-0.18	1	0.12	0.51	0.24	0.4	0.31	0.48	0.22	0.75	0.21	0.41	0.22	0.47	0.084	0.71	0.48	0.46	0.46	0.69	0.6	0.11	0.0054	0.67	0.45	0.054	0.15
chr1_11009890	-0.24	0.042	0.096	-0.044	-0.42	-0.0051	-0.42	0.12	-0.4	-0.19	0.37	-0.084	0.33	0.14	0.28	0.19	0.25	0.14	0.44	0.14	0.26	0.14	0.33	0.054	0.5	0.77	0.74	0.82	0.11	0.97	0.39	0.41	0.14	0.18	0.28	0.12
chr1_11009956	-0.97	0.11	0.61	-0.0064	-1	0.024	-0.7	0.15	0.19	-0.021	-0.44	0.026	0.41	0.15	0.31	0.22	0.3	0.16	0.57	0.15	0.27	0.16	0.38	0.059	0.03	0.47	0.061	0.98	0.0011	0.88	0.31	0.33	0.5	0.9	0.28	0.66
chr1_11009962	-1.2	0.013	0.39	0.21	-0.79	-0.085	-1	0.1	-0.072	-0.11	-0.71	-0.03	0.37	0.16	0.29	0.2	0.3	0.15	0.51	0.16	0.28	0.16	0.37	0.06	0.0032	0.94	0.21	0.32	0.012	0.58	0.081	0.54	0.81	0.48	0.073	0.61
chr1_11009975	-0.45	0.081	-0.067	0.14	-0.45	-0.14	-0.026	0.13	0.023	-0.21	0.044	-0.016	0.35	0.16	0.29	0.2	0.27	0.15	0.49	0.14	0.27	0.16	0.35	0.055	0.23	0.61	0.83	0.48	0.11	0.35	0.96	0.37	0.93	0.22	0.91	0.77
chr1_110136006	0.18	-0.21	0.12	0.036	0.12	-0.11	-0.11	0.054	0.00015	-0.041	0.22	-0.089	0.37	0.18	0.31	0.26	0.27	0.17	0.53	0.18	0.29	0.16	0.37	0.066	0.64	0.26	0.7	0.89	0.67	0.54	0.86	0.77	1	0.81	0.58	0.18
chr1_110136089	0.78	-0.069	-1.1	0.73	0.99	-0.073	0.6	-0.27	-0.76	-0.2	1.6	-0.032	0.45	0.21	0.35	0.3	0.34	0.21	0.53	0.21	0.36	0.22	0.59	0.078	0.12	0.75	0.0031	0.02	0.0064	0.73	0.34	0.2	0.046	0.39	0.03	0.69
chr1_1101411	0.16	0.2	-0.28	0.36	0.12	-0.096	0.4	-0.093	0.16	0.41	0.84	-0.15	0.55	0.25	0.49	0.3	0.41	0.24	0.75	0.24	0.46	0.26	0.54	0.081	0.81	0.44	0.62	0.26	0.78	0.7	0.72	0.7	0.75	0.13	0.19	0.065
chr1_1101416	-0.63	-0.13	-0.4	0.0083	-0.087	0.074	-1.2	-0.35	-0.51	0.0077	-0.47	-0.12	0.37	0.17	0.31	0.23	0.29	0.16	0.49	0.17	0.35	0.17	0.39	0.07	0.11	0.48	0.21	0.97	0.77	0.66	0.034	0.041	0.17	0.96	0.27	0.094
chr1_11014169	0.33	0.38	-0.74	0.14	-0.0024	-0.069	0.78	0.037	0.061	-0.19	0.64	0.069	0.49	0.18	0.42	0.23	0.34	0.18	0.65	0.19	0.36	0.19	0.53	0.07	0.56	0.034	0.11	0.54	0.99	0.71	0.36	0.84	0.88	0.31	0.3	0.33
chr1_11014269	-0.0028	0.24	0.67	-0.37	-0.13	-0.1	-0.32	0.21	-0.14	-0.11	-0.098	-0.031	0.43	0.17	0.35	0.21	0.35	0.16	0.58	0.16	0.35	0.16	0.36	0.075	1	0.15	0.072	0.089	0.73	0.53	0.65	0.21	0.72	0.49	0.8	0.68
chr1_1101506	0.47	-0.13	-0.34	0.094	0.28	0.24	0.41	-0.037	-0.084	0.059	0.52	0.027	0.31	0.13	0.25	0.17	0.23	0.12	0.46	0.12	0.22	0.13	0.31	0.048	0.16	0.35	0.18	0.59	0.25	0.054	0.43	0.75	0.71	0.66	0.11	0.57
chr1_1101566	0.019	0.17	0.28	0.16	-0.16	0.014	0.2	-0.13	0.2	-0.2	-0.33	-0.15	0.32	0.14	0.29	0.18	0.25	0.14	0.47	0.14	0.27	0.15	0.32	0.05	0.96	0.21	0.35	0.37	0.54	0.92	0.71	0.39	0.49	0.18	0.32	0.0023
chr1_1101592	0.36	-0.14	-0.14	-0.06	0.22	-0.032	0.75	-0.072	-0.12	0.18	0.49	-0.11	0.23	0.11	0.21	0.15	0.2	0.11	0.33	0.11	0.19	0.11	0.26	0.039	0.13	0.19	0.53	0.68	0.27	0.76	0.032	0.52	0.53	0.11	0.063	0.0039
chr1_1101600	0.032	0.12	-0.37	0.14	0.11	-0.037	0.69	-0.1	-0.22	-0.0043	-0.31	-0.13	0.28	0.12	0.26	0.18	0.23	0.13	0.37	0.13	0.23	0.13	0.31	0.049	0.91	0.34	0.16	0.44	0.64	0.79	0.083	0.43	0.34	0.97	0.33	0.0074
chr1_110169156	0.094	0.14	-0.33	-0.039	1.3	-0.19	-0.69	-0.028	-0.34	-0.1	-0.64	-0.19	0.38	0.18	0.32	0.21	0.35	0.17	0.45	0.16	0.32	0.18	0.43	0.07	0.82	0.47	0.33	0.86	0.00041	0.26	0.17	0.86	0.32	0.58	0.18	0.0069
chr1_110170914	1.6	0.00021	-0.78	0.32	0.51	0.13	3.2	-0.2	0.21	0.058	-0.034	-0.098	0.43	0.19	0.39	0.25	0.35	0.17	0.67	0.19	0.4	0.2	0.47	0.073	0.00089	1	0.065	0.21	0.17	0.46	3e-04	0.28	0.62	0.78	0.95	0.18
chr1_110177065	0.12	-0.053	-0.43	-0.014	1	0.051	0.56	-0.003	0.12	0.26	0.18	-0.22	0.38	0.15	0.32	0.22	0.32	0.17	0.49	0.14	0.29	0.17	0.4	0.06	0.77	0.73	0.2	0.95	0.0018	0.77	0.32	0.98	0.69	0.13	0.68	0.00024
chr1_110177129	-0.34	-0.1	-0.14	-0.16	-0.38	-0.079	-0.36	-0.066	0.38	0.22	-0.032	-0.21	0.36	0.16	0.29	0.19	0.29	0.14	0.56	0.17	0.33	0.15	0.34	0.052	0.37	0.54	0.65	0.41	0.21	0.58	0.59	0.7	0.28	0.17	0.93	4.5e-05
chr1_110181827	2.6	0.5	2.2	0.032	0.7	-0.47	-3	0.45	0.27	-0.26	0.62	-0.2	0.6	0.26	0.65	0.43	0.44	0.27	1.1	0.27	0.47	0.28	0.81	0.097	0.00047	0.068	0.012	0.95	0.15	0.088	NA	0.11	0.61	0.37	0.65	0.042
chr1_110181841	NA	NA	NA	NA	NA	NA	NA	NA	NA	NA	NA	NA	NA	NA	NA	NA	NA	NA	NA	NA	NA	NA	NA	NA	NA	NA	NA	NA	NA	NA	NA	NA	NA	NA	NA	NA
chr1_11018842	-0.98	0.24	0.79	-0.23	-1.5	0.075	-0.56	-0.0056	-0.076	-0.014	-0.67	-0.078	0.37	0.16	0.36	0.24	0.33	0.18	0.52	0.18	0.33	0.18	0.43	0.066	0.014	0.15	0.042	0.35	2.3e-05	0.69	0.36	0.98	0.83	0.94	0.15	0.23
chr1_11018999	-0.64	0.066	-0.24	-0.25	-0.41	-0.056	-0.8	0.29	0.042	-0.088	-0.77	-0.041	0.28	0.13	0.24	0.16	0.23	0.13	0.38	0.13	0.25	0.15	0.31	0.05	0.027	0.61	0.33	0.13	0.084	0.66	0.05	0.025	0.87	0.56	0.02	0.41
chr1_11019040	-0.19	0.19	0.35	-0.1	-0.28	-0.01	-0.53	0.012	-0.41	-0.052	-0.21	-0.1	0.28	0.11	0.24	0.15	0.21	0.11	0.33	0.12	0.21	0.12	0.28	0.045	0.51	0.093	0.14	0.49	0.2	0.92	0.14	0.92	0.05	0.66	0.48	0.025
chr1_110196393	0.33	-0.17	-0.24	0.021	-0.074	-0.023	-0.033	-0.17	0.053	0.037	0.52	-0.095	0.29	0.15	0.28	0.18	0.24	0.15	0.38	0.15	0.25	0.15	0.34	0.059	0.28	0.28	0.42	0.91	0.77	0.88	0.94	0.25	0.84	0.8	0.15	0.11
chr1_110196479	0.29	-0.061	-0.64	-0.082	0.24	0.086	0.055	-0.3	-0.66	-0.3	0.25	-0.1	0.36	0.19	0.32	0.24	0.31	0.18	0.48	0.18	0.3	0.2	0.42	0.065	0.46	0.75	0.064	0.74	0.48	0.65	0.92	0.11	0.038	0.13	0.59	0.12
chr1_110205227	-0.0088	0.17	0.35	0.37	-0.42	-0.049	0.43	0.11	-0.24	-0.23	-0.1	-0.1	0.37	0.16	0.3	0.21	0.26	0.15	0.55	0.15	0.27	0.14	0.36	0.057	0.98	0.3	0.27	0.083	0.12	0.75	0.51	0.46	0.39	0.11	0.79	0.08
chr1_110205230	1.1	0.044	0.52	0.017	-0.65	0.026	3.2	0.041	0.2	-0.0055	1.1	-0.12	0.51	0.17	0.38	0.23	0.3	0.18	0.84	0.18	0.32	0.17	0.43	0.065	0.063	0.8	0.21	0.94	0.039	0.89	0.034	0.82	0.56	0.98	0.022	0.063
chr1_110205256	-0.38	0.3	0.068	0.051	0.86	0.091	-0.51	-0.0023	-0.15	-0.44	-0.11	-0.097	0.42	0.25	0.38	0.29	0.35	0.24	0.59	0.21	0.35	0.22	0.38	0.072	0.42	0.24	0.87	0.87	0.02	0.71	0.49	0.99	0.68	0.048	0.78	0.18
chr1_110209786	0.058	-0.15	-0.11	0.0024	0.093	-0.063	0.064	0.1	0.09	-0.13	-0.48	-0.0019	0.27	0.11	0.23	0.16	0.21	0.11	0.34	0.11	0.21	0.12	0.28	0.046	0.83	0.18	0.64	0.99	0.67	0.59	0.86	0.39	0.67	0.28	0.094	0.97
chr1_110209796	0.31	-0.19	-0.76	0.0051	0.55	-0.06	0.87	-0.1	-0.38	0.064	0.45	-0.0066	0.27	0.14	0.25	0.18	0.23	0.13	0.34	0.13	0.23	0.14	0.29	0.047	0.26	0.18	0.0037	0.98	0.021	0.65	0.016	0.44	0.12	0.64	0.14	0.89
chr1_110209826	0.14	0.23	-0.028	0.17	0.17	-0.15	-0.36	0.0094	0.023	-0.14	0.19	-0.11	0.27	0.12	0.26	0.17	0.23	0.14	0.38	0.13	0.22	0.13	0.28	0.05	0.62	0.064	0.92	0.32	0.46	0.26	0.38	0.94	0.92	0.29	0.53	0.027
chr1_110209852	-0.14	0.0012	0.18	0.23	0.52	-0.093	-0.51	-0.027	-0.22	0.0042	0.12	-0.085	0.2	0.094	0.19	0.14	0.18	0.1	0.28	0.096	0.17	0.098	0.2	0.036	0.49	0.99	0.37	0.11	0.0037	0.37	0.08	0.78	0.21	0.97	0.58	0.02
chr1_110209883	0.11	0.11	-0.04	0.087	0.028	0.055	0.27	-0.021	-0.41	0.11	0.48	-0.045	0.19	0.078	0.16	0.1	0.16	0.084	0.26	0.079	0.17	0.081	0.18	0.035	0.58	0.14	0.81	0.4	0.86	0.51	0.32	0.79	0.017	0.18	0.008	0.19
chr1_110212819	-0.61	-0.065	-0.4	-0.11	0.076	-0.19	-0.8	0.076	-0.46	-0.13	0.4	-0.088	0.39	0.17	0.33	0.24	0.31	0.17	0.55	0.17	0.32	0.18	0.4	0.077	0.15	0.7	0.24	0.64	0.82	0.28	0.23	0.66	0.18	0.47	0.35	0.25
chr1_110212924	NA	NA	NA	NA	NA	NA	NA	NA	NA	NA	NA	NA	NA	NA	NA	NA	NA	NA	NA	NA	NA	NA	NA	NA	NA	NA	NA	NA	NA	NA	NA	NA	NA	NA	NA	NA
chr1_1102198	0.54	0.2	1.1	0.095	0.1	0.17	-0.15	-0.23	0.8	0.17	-0.14	-0.26	0.35	0.17	0.33	0.2	0.29	0.16	0.45	0.17	0.27	0.16	0.36	0.061	0.16	0.24	0.0013	0.65	0.73	0.27	0.77	0.18	0.0039	0.28	0.72	1.6e-05
chr1_1102262	-0.25	-0.24	-0.17	1.1	-1.5	-0.15	-10	-0.2	0.57	-0.077	-1.8	-0.035	0.83	0.39	0.71	0.5	0.71	0.39	1.1	0.36	0.73	0.41	0.86	0.11	0.87	0.57	0.86	0.061	0.14	0.73	NA	0.6	0.59	0.86	0.29	0.75
chr1_1102313	0.48	0.03	0.12	0.15	-0.12	-0.11	1.1	-0.25	-0.43	0.29	-0.022	-0.25	0.49	0.17	0.45	0.22	0.35	0.2	0.71	0.18	0.31	0.19	0.57	0.077	0.4	0.86	0.81	0.52	0.74	0.56	0.29	0.17	0.19	0.14	0.98	0.00099
chr1_1102338	1.2	0.0018	-0.29	-0.15	-0.02	0.37	1.7	-0.36	0.29	-0.071	0.5	-0.31	0.48	0.18	0.42	0.21	0.37	0.18	0.67	0.18	0.34	0.18	0.52	0.075	0.03	0.99	0.52	0.49	0.96	0.046	0.061	0.045	0.41	0.7	0.41	3.4e-05
chr1_110236067	0.61	-0.094	0.82	-0.028	-0.25	0.29	0.82	-0.3	0.47	-0.033	0.031	-0.25	0.4	0.18	0.41	0.24	0.31	0.17	0.63	0.17	0.31	0.17	0.44	0.064	0.16	0.6	0.066	0.91	0.45	0.089	0.31	0.078	0.14	0.85	0.95	9.1e-05
chr1_110236091	-0.026	-0.13	0.24	0.2	-0.11	-0.13	-0.03	-0.029	0.16	0.27	0.08	-0.23	0.27	0.12	0.25	0.14	0.21	0.12	0.41	0.11	0.21	0.13	0.29	0.044	0.92	0.3	0.33	0.17	0.6	0.28	0.95	0.8	0.46	0.033	0.79	1e-07
chr1_1102379	-0.063	-0.23	-0.26	0.14	-0.15	0.095	-0.35	0.0041	-0.32	0.28	0.32	-0.21	0.3	0.12	0.27	0.14	0.23	0.13	0.39	0.12	0.24	0.14	0.4	0.056	0.84	0.046	0.36	0.33	0.52	0.46	0.41	0.97	0.19	0.048	0.45	0.00018
chr1_110239016	-0.12	-0.014	0.67	0.23	-0.42	-0.35	-1.2	-0.0081	0.14	-0.071	0.15	-0.13	0.34	0.15	0.34	0.17	0.25	0.15	0.49	0.15	0.27	0.16	0.41	0.072	0.75	0.93	0.064	0.19	0.11	0.025	0.03	0.96	0.63	0.66	0.75	0.077
chr1_1102430	0.22	-0.068	-0.16	0.14	0.41	0.041	0.12	0.015	-0.0082	0.32	0.13	-0.14	0.25	0.098	0.19	0.13	0.18	0.1	0.38	0.1	0.2	0.1	0.26	0.04	0.4	0.49	0.43	0.27	0.025	0.69	0.77	0.88	0.97	0.0022	0.64	0.00047
chr1_110251826	0.17	0.068	0.15	0.14	0.24	0.01	-0.34	-0.15	-0.37	-0.016	0.14	-0.16	0.29	0.11	0.25	0.14	0.22	0.11	0.34	0.11	0.19	0.12	0.33	0.044	0.58	0.53	0.56	0.31	0.29	0.93	0.35	0.18	0.06	0.89	0.68	0.00028
chr1_110251846	0.23	0.057	-0.4	0.18	-0.26	0.072	0.041	-0.27	-0.12	0.077	0.27	-0.27	0.39	0.15	0.33	0.19	0.27	0.15	0.47	0.15	0.27	0.16	0.41	0.064	0.59	0.72	0.26	0.36	0.35	0.62	0.94	0.083	0.66	0.63	0.54	3.1e-05
chr1_110251875	0.56	-0.038	0.74	0.16	0.1	-0.11	-0.063	-0.081	0.29	0.013	0.16	-0.037	0.34	0.12	0.29	0.16	0.24	0.13	0.37	0.13	0.22	0.14	0.38	0.042	0.12	0.76	0.014	0.33	0.67	0.38	0.87	0.53	0.21	0.92	0.7	0.38
chr1_110251929	0.065	0.033	0.17	0.009	0.14	0.11	0.2	-0.12	-0.011	0.072	-0.22	-0.086	0.24	0.1	0.19	0.14	0.16	0.1	0.29	0.1	0.17	0.11	0.3	0.044	0.8	0.75	0.37	0.95	0.4	0.27	0.52	0.26	0.95	0.51	0.49	0.053
chr1_110251948	-0.039	-0.035	-0.58	0.2	0.16	-0.0027	-0.39	-0.081	-0.38	-0.065	0.15	-0.14	0.36	0.14	0.26	0.18	0.28	0.14	0.44	0.14	0.27	0.14	0.41	0.057	0.92	0.8	0.031	0.29	0.58	0.99	0.42	0.57	0.17	0.65	0.74	0.014
chr1_1102535	1.4	0.32	-0.046	-0.13	0.22	-0.057	4.7	0.041	0.085	0.073	0.65	-0.18	0.55	0.17	0.43	0.22	0.33	0.18	0.83	0.19	0.35	0.19	0.48	0.07	0.036	0.071	0.92	0.56	0.52	0.75	0.0015	0.83	0.82	0.71	0.24	0.013
chr1_110259537	0.068	0.011	-0.52	-0.1	0.048	-0.021	0.54	0.019	-0.37	0.08	0.28	-0.16	0.37	0.14	0.27	0.18	0.26	0.12	0.52	0.14	0.27	0.15	0.34	0.048	0.86	0.94	0.06	0.56	0.85	0.86	0.38	0.89	0.19	0.6	0.44	0.00084
chr1_110262248	0.19	-0.21	0.13	0.059	0.63	-0.073	-1.7	-0.025	1.2	0.17	-0.89	-0.34	0.41	0.19	0.38	0.24	0.34	0.18	0.56	0.19	0.39	0.22	0.43	0.071	0.67	0.28	0.75	0.81	0.084	0.68	0.013	0.9	0.0036	0.45	0.062	2.1e-06
chr1_110277735	-0.36	0.039	-0.34	0.05	-1	0.19	0.73	-0.11	0.37	-0.21	-0.28	0.04	0.41	0.17	0.34	0.25	0.31	0.17	0.47	0.17	0.3	0.18	0.43	0.068	0.43	0.81	0.35	0.85	0.0016	0.25	0.18	0.52	0.25	0.25	0.55	0.56
chr1_11028351	-0.37	-0.26	-0.21	0.067	0.051	0.22	0.34	0.15	-0.048	0.19	-0.6	0.017	0.34	0.16	0.32	0.21	0.28	0.16	0.42	0.15	0.26	0.16	0.38	0.058	0.31	0.11	0.53	0.75	0.86	0.17	0.46	0.34	0.86	0.24	0.15	0.77
chr1_110283544	0.34	0.055	-0.57	-0.019	0.55	-0.025	0.32	0.025	-0.49	0.13	-0.32	-0.29	0.34	0.14	0.26	0.18	0.26	0.14	0.52	0.13	0.23	0.15	0.3	0.049	0.34	0.7	0.035	0.91	0.04	0.86	0.59	0.85	0.042	0.38	0.3	3.1e-09
chr1_110283580	0.23	0.1	-0.053	0.021	0.25	0.11	-0.059	-0.24	-0.13	0.013	-0.13	-0.22	0.22	0.097	0.2	0.13	0.18	0.1	0.29	0.098	0.19	0.11	0.24	0.039	0.29	0.29	0.79	0.88	0.17	0.28	0.85	0.014	0.52	0.9	0.58	1.5e-08
chr1_11028365	-0.22	-0.37	0.38	-0.078	-0.81	0.064	0.012	-0.14	-0.2	0.11	-0.33	-0.13	0.47	0.22	0.43	0.28	0.43	0.22	0.58	0.19	0.37	0.21	0.5	0.075	0.68	0.098	0.43	0.79	0.093	0.78	0.99	0.49	0.61	0.6	0.57	0.092
chr1_110283656	0.29	0.092	0.43	0.041	0.59	0.057	-0.26	-0.11	0.3	-0.1	-0.33	-0.25	0.35	0.16	0.3	0.22	0.27	0.14	0.43	0.15	0.27	0.16	0.33	0.055	0.43	0.57	0.16	0.85	0.037	0.69	0.59	0.47	0.28	0.52	0.35	7.7e-06
chr1_110288649	-5.8	0.059	0.49	0.33	-1	0.11	2.5	0.62	0.84	-0.28	-10	-0.23	0.91	0.33	0.69	0.52	0.73	0.38	1.2	0.41	0.73	0.38	0.91	0.16	0.011	0.87	0.61	0.59	0.34	0.8	NA	0.17	0.43	0.5	4.8e-06	0.15
chr1_1102909	-0.18	0.028	-0.46	0.5	0.39	0.023	0.21	-0.014	-0.13	0.11	0.036	-0.097	0.33	0.17	0.32	0.24	0.28	0.16	0.47	0.16	0.27	0.17	0.29	0.059	0.61	0.87	0.18	0.044	0.17	0.88	0.69	0.93	0.63	0.54	0.91	0.098
chr1_1102937	-0.18	0.26	0.13	-0.0057	-0.006	-0.034	-0.27	-0.078	-0.18	0.043	-0.0018	-0.13	0.31	0.14	0.26	0.19	0.26	0.16	0.4	0.16	0.26	0.15	0.31	0.053	0.57	0.064	0.65	0.98	0.98	0.83	0.53	0.62	0.5	0.77	1	0.012
chr1_11029564	0.57	-0.46	0.24	-0.2	-0.56	-0.022	-0.13	-0.047	0.06	-0.37	-0.2	-0.17	0.44	0.23	0.38	0.27	0.37	0.21	0.51	0.19	0.35	0.22	0.48	0.078	0.24	0.048	0.56	0.47	0.16	0.92	0.83	0.81	0.87	0.099	0.71	0.036
chr1_11029580	1	-0.21	-0.63	-0.14	0.4	-0.015	2.1	-0.12	-0.19	-0.33	-0.1	-0.17	0.53	0.24	0.52	0.35	0.48	0.25	0.68	0.24	0.46	0.26	0.56	0.092	0.098	0.4	0.31	0.71	0.46	0.95	0.019	0.64	0.71	0.21	0.88	0.073
chr1_11029591	0.23	-0.18	0.66	0.27	-0.38	-0.21	-0.19	0.11	-0.054	-0.17	0.56	-0.22	0.51	0.24	0.43	0.31	0.47	0.26	0.66	0.23	0.45	0.24	0.54	0.1	0.7	0.45	0.17	0.41	0.47	0.44	0.83	0.63	0.91	0.5	0.38	0.028
chr1_11029615	0.25	-0.16	-0.18	-0.015	0.51	0.067	0.22	-0.1	-0.027	0.0092	-0.45	-0.21	0.37	0.16	0.32	0.22	0.31	0.17	0.5	0.15	0.28	0.17	0.39	0.066	0.54	0.34	0.58	0.95	0.12	0.7	0.7	0.5	0.93	0.96	0.29	0.0018
chr1_1102968	0.29	-0.11	-0.26	-0.17	0.038	0.069	0.12	-0.12	-0.22	-0.18	0.19	-0.14	0.32	0.14	0.27	0.19	0.25	0.16	0.44	0.16	0.25	0.16	0.31	0.057	0.39	0.44	0.35	0.38	0.88	0.67	0.81	0.47	0.4	0.27	0.56	0.013
chr1_11029720	-0.13	0.079	0.3	0.078	-0.24	-0.042	-1.1	-0.2	0.25	-0.48	0.18	-0.25	0.43	0.21	0.4	0.25	0.35	0.21	0.56	0.18	0.35	0.19	0.5	0.074	0.79	0.71	0.49	0.77	0.52	0.85	0.11	0.26	0.49	0.013	0.76	0.00087
chr1_110297333	0.73	-0.0079	0.66	-0.0062	0.11	0.36	0.034	-0.25	0.42	0.0012	0.029	-0.13	0.34	0.16	0.3	0.2	0.26	0.14	0.46	0.14	0.3	0.16	0.34	0.054	0.043	0.96	0.038	0.98	0.69	0.012	0.95	0.081	0.17	0.99	0.94	0.013
chr1_1102988	0.62	-0.096	-0.64	0.17	-0.14	0.27	2.4	0.15	1.1	-0.18	0.86	-0.098	0.53	0.23	0.38	0.32	0.43	0.24	0.7	0.22	0.43	0.25	0.45	0.082	0.32	0.68	0.12	0.63	0.77	0.27	0.015	0.5	0.023	0.48	0.089	0.23
chr1_11030300	0.013	-0.045	-0.39	0.3	0.6	0.2	-0.16	-0.083	0.26	0.25	-0.11	-0.2	0.35	0.15	0.3	0.2	0.28	0.15	0.51	0.15	0.27	0.16	0.35	0.062	0.97	0.78	0.22	0.14	0.038	0.19	0.79	0.58	0.35	0.11	0.77	0.0011
chr1_11030338	-0.027	-0.044	0.017	0.23	0.61	0.039	-0.13	-0.08	-0.18	0.32	-0.53	-0.21	0.3	0.14	0.28	0.16	0.25	0.13	0.39	0.13	0.23	0.15	0.34	0.053	0.93	0.75	0.95	0.17	0.017	0.77	0.76	0.55	0.44	0.033	0.14	7.6e-05
chr1_11030365	0.16	-0.098	-0.12	0.17	0.74	0.053	-0.19	-0.13	0.038	0.29	-0.097	-0.23	0.29	0.13	0.26	0.16	0.24	0.13	0.37	0.12	0.23	0.13	0.3	0.048	0.59	0.44	0.65	0.28	0.0024	0.68	0.64	0.27	0.87	0.023	0.76	1.4e-06
chr1_11030380	0.14	-0.13	-0.041	0.14	0.74	0.12	-0.33	-0.079	-0.069	0.22	-0.38	-0.17	0.31	0.13	0.28	0.18	0.25	0.14	0.38	0.14	0.25	0.14	0.32	0.052	0.65	0.34	0.89	0.43	0.0035	0.39	0.41	0.58	0.79	0.12	0.25	0.0012
chr1_110303817	0.12	0.22	-0.4	0.2	0.42	-0.058	-0.57	0.12	0.034	-0.48	0.09	-0.07	0.34	0.17	0.31	0.22	0.28	0.16	0.44	0.17	0.31	0.19	0.37	0.06	0.75	0.19	0.22	0.36	0.16	0.73	0.24	0.49	0.92	0.015	0.82	0.24
chr1_11030390	0.2	-0.27	0.089	0.048	0.97	-0.028	-0.83	-0.16	-0.23	-0.096	-0.31	-0.16	0.32	0.15	0.31	0.18	0.29	0.14	0.42	0.14	0.28	0.16	0.34	0.058	0.56	0.071	0.79	0.8	0.0012	0.85	0.074	0.28	0.43	0.55	0.39	0.005
chr1_110316966	-4	-0.13	4.4	0.59	-1.9	0.4	4.6	0.12	-0.15	-0.24	-4.6	0.076	0.79	0.39	0.81	0.51	0.6	0.38	1.2	0.35	0.66	0.42	0.82	0.16	0.0021	0.75	0.0018	0.32	0.014	0.33	NA	0.75	0.87	0.61	0.0012	0.63
chr1_110317086	-0.82	0.053	0.017	0.041	-0.52	0.41	-1.6	-0.32	-0.16	0.19	-0.46	-0.15	0.41	0.2	0.34	0.27	0.33	0.18	0.49	0.18	0.34	0.22	0.41	0.073	0.068	0.79	0.96	0.88	0.14	0.026	0.005	0.08	0.67	0.39	0.32	0.044
chr1_11033768	0.62	-0.039	6.7e-05	-0.021	0.46	-0.1	0.44	-0.048	0.047	0.018	0.19	-0.15	0.26	0.11	0.22	0.15	0.18	0.12	0.31	0.12	0.2	0.12	0.24	0.044	0.022	0.72	1	0.89	0.014	0.37	0.18	0.68	0.82	0.89	0.45	0.00081
chr1_11033790	-0.069	-0.096	0.011	-0.09	0.22	-0.085	-0.52	0.013	-0.37	0.16	-0.3	-0.14	0.29	0.13	0.24	0.17	0.23	0.14	0.39	0.12	0.25	0.14	0.32	0.054	0.82	0.47	0.97	0.59	0.35	0.53	0.23	0.91	0.15	0.26	0.37	0.0073
chr1_11033804	0.47	0.0015	0.39	-0.24	0.077	0.075	0.28	-0.00073	0.079	0.28	-0.2	-0.14	0.34	0.16	0.29	0.22	0.26	0.15	0.44	0.15	0.27	0.16	0.34	0.059	0.19	0.99	0.21	0.29	0.77	0.62	0.57	1	0.78	0.094	0.59	0.016
chr1_110341610	NA	NA	NA	NA	NA	NA	NA	NA	NA	NA	NA	NA	NA	NA	NA	NA	NA	NA	NA	NA	NA	NA	NA	NA	NA	NA	NA	NA	NA	NA	NA	NA	NA	NA	NA	NA
chr1_110341668	0.17	-0.069	-0.29	0.14	0.32	0.018	-0.031	-0.23	-0.17	-0.052	0.079	-0.09	0.26	0.12	0.22	0.17	0.22	0.12	0.35	0.11	0.22	0.13	0.29	0.046	0.53	0.58	0.21	0.39	0.15	0.88	0.93	0.05	0.44	0.7	0.79	0.05
chr1_110341703	0.41	-0.0068	0.3	0.066	0.37	-0.25	-0.39	0.036	0.49	-0.056	-0.12	-0.19	0.32	0.12	0.24	0.17	0.23	0.13	0.39	0.12	0.24	0.13	0.29	0.046	0.22	0.95	0.24	0.7	0.11	0.051	0.36	0.77	0.048	0.66	0.7	5.1e-05
chr1_110341746	-1.3	0.072	0.042	0.16	-0.23	-0.37	-1.2	0.097	-0.68	-0.047	-1.6	-0.19	0.42	0.19	0.35	0.24	0.34	0.18	0.54	0.2	0.3	0.19	0.39	0.069	0.0042	0.7	0.91	0.51	0.52	0.048	0.071	0.63	0.033	0.81	0.00024	0.0062
chr1_110346358	0.065	-0.008	-8e-04	0.11	0.14	0.017	-0.19	0.054	0.063	-0.019	-0.01	-0.11	0.22	0.099	0.19	0.12	0.17	0.1	0.3	0.095	0.18	0.11	0.25	0.039	0.77	0.94	1	0.37	0.42	0.87	0.55	0.57	0.73	0.86	0.97	0.0031
chr1_110346452	0.087	-0.2	0.11	-0.17	0.062	-0.029	-0.66	-0.21	-0.21	0.069	0.28	-0.14	0.45	0.2	0.38	0.25	0.35	0.22	0.59	0.22	0.33	0.2	0.47	0.082	0.86	0.34	0.8	0.49	0.87	0.9	0.37	0.35	0.54	0.74	0.6	0.09
chr1_110347956	0.36	0.34	1.2	-0.34	-1.3	-0.12	-4.5	0.26	1	0.13	2.2	0.075	0.58	0.22	0.41	0.32	0.45	0.24	0.81	0.26	0.48	0.26	0.62	0.092	0.61	0.13	0.0066	0.31	0.0092	0.64	0.0012	0.35	0.062	0.63	0.0057	0.42
chr1_110347983	0.28	-0.12	0.28	-0.13	-0.35	0.36	-0.57	0.052	0.52	0.15	1.1	0.23	0.4	0.18	0.37	0.25	0.3	0.2	0.54	0.2	0.3	0.18	0.43	0.069	0.51	0.53	0.48	0.61	0.27	0.085	0.38	0.8	0.092	0.42	0.027	0.00076
chr1_110348145	0.93	0.15	0.58	-0.3	0.36	-0.15	0.82	0.24	-0.079	0.063	0.4	0.12	0.28	0.14	0.25	0.19	0.24	0.13	0.35	0.13	0.23	0.13	0.31	0.051	0.0017	0.3	0.024	0.13	0.15	0.26	0.03	0.061	0.74	0.65	0.21	0.017
chr1_110348165	0.42	-0.045	-0.3	-0.35	0.19	-0.052	0.57	-0.017	-0.12	-0.35	-0.22	0.16	0.34	0.15	0.31	0.21	0.3	0.15	0.4	0.16	0.28	0.17	0.36	0.06	0.25	0.77	0.35	0.11	0.56	0.73	0.18	0.92	0.67	0.041	0.57	0.01
chr1_11035695	-0.2	0.14	-0.33	-0.38	-0.32	-0.12	-0.21	0.096	-0.24	0.006	-0.27	-0.3	0.32	0.15	0.3	0.17	0.26	0.15	0.39	0.15	0.24	0.16	0.32	0.061	0.55	0.35	0.3	0.031	0.23	0.44	0.62	0.53	0.33	0.97	0.44	9e-07
chr1_110388193	-0.65	-0.098	-0.2	0.25	-0.4	-0.44	-0.38	0.078	0.29	-0.01	-0.66	-0.13	0.35	0.18	0.33	0.25	0.33	0.17	0.45	0.17	0.32	0.19	0.37	0.051	0.087	0.59	0.56	0.32	0.25	0.013	0.45	0.66	0.39	0.96	0.098	0.0095
chr1_110388198	-0.32	0.3	-0.22	-0.033	-0.81	0.23	-0.64	-0.057	0.35	-0.047	-0.26	0.048	0.44	0.21	0.39	0.29	0.39	0.21	0.58	0.21	0.38	0.22	0.49	0.076	0.52	0.17	0.61	0.91	0.056	0.27	0.37	0.79	0.39	0.83	0.65	0.53
chr1_110388223	0.013	0.028	0.35	-0.091	-0.25	-0.22	0.033	0.24	0.1	-0.057	-0.43	-0.061	0.29	0.14	0.28	0.18	0.26	0.15	0.4	0.15	0.27	0.14	0.31	0.049	0.97	0.85	0.22	0.63	0.36	0.14	0.94	0.11	0.72	0.7	0.19	0.21
chr1_110388284	0.59	-0.11	-0.23	0.17	0.74	-0.08	0.8	0.065	0.81	-0.036	0.18	-0.18	0.42	0.18	0.35	0.26	0.36	0.19	0.55	0.18	0.37	0.19	0.44	0.069	0.2	0.57	0.53	0.54	0.058	0.68	0.22	0.72	0.042	0.85	0.71	0.009
chr1_1104	-0.64	0.12	-0.07	-0.22	-0.73	0.14	0.14	0.13	0.03	0.023	-0.59	0.2	0.29	0.13	0.29	0.19	0.27	0.15	0.39	0.14	0.26	0.15	0.3	0.045	0.036	0.38	0.82	0.26	0.0089	0.36	0.75	0.34	0.91	0.88	0.063	8.2e-06
chr1_110418619	-0.013	-0.34	-0.14	-0.079	0.16	0.16	0.17	-0.2	-0.42	-0.081	-0.093	-0.19	0.42	0.2	0.34	0.25	0.35	0.21	0.62	0.2	0.35	0.21	0.42	0.084	0.98	0.083	0.71	0.76	0.67	0.44	0.83	0.34	0.27	0.71	0.84	0.025
chr1_110418705	-0.015	-0.066	0.23	0.049	-0.074	-0.1	0.23	0.018	0.085	-0.0069	-0.32	-0.2	0.34	0.13	0.27	0.16	0.25	0.14	0.45	0.14	0.24	0.15	0.32	0.051	0.97	0.61	0.4	0.77	0.77	0.46	0.65	0.9	0.73	0.96	0.35	0.00011
chr1_110420651	-0.34	-0.027	0.54	0.15	-0.21	-0.12	-0.6	-0.3	-0.55	0.13	-0.026	-0.19	0.32	0.17	0.33	0.2	0.27	0.17	0.48	0.15	0.27	0.19	0.38	0.073	0.32	0.87	0.13	0.46	0.46	0.49	0.27	0.052	0.05	0.5	0.95	0.0099
chr1_110420743	1.8	-0.12	0.093	-0.25	0.033	0.15	-46	0.16	-0.53	0.41	0.098	-0.24	0.54	0.17	0.42	0.23	0.29	0.18	1	0.17	0.31	0.19	0.36	0.068	0.0061	0.47	0.84	0.28	0.91	0.4	NA	0.36	0.11	0.037	0.8	0.00059
chr1_110474801	0.37	0.22	0.82	-0.029	0.097	-0.26	-0.74	0.22	0.26	0.25	0.79	-0.28	0.38	0.14	0.3	0.16	0.28	0.14	0.53	0.13	0.28	0.16	0.42	0.053	0.36	0.12	0.0098	0.86	0.73	0.06	0.23	0.098	0.37	0.13	0.089	1.4e-07
chr1_11047502	-0.25	0.15	-0.26	-0.34	-1.4	-0.074	0.048	0.014	0.081	-0.23	-0.28	0.038	0.39	0.18	0.36	0.23	0.3	0.18	0.47	0.18	0.34	0.18	0.45	0.08	0.56	0.4	0.5	0.15	4.1e-06	0.68	0.93	0.94	0.82	0.21	0.58	0.63
chr1_110480138	0.16	-0.22	0.31	0.26	0.0075	0.16	0.76	-0.34	0.11	0.35	0.55	-0.17	0.47	0.19	0.43	0.27	0.38	0.2	0.65	0.21	0.36	0.22	0.49	0.074	0.76	0.26	0.52	0.35	0.99	0.43	0.38	0.12	0.77	0.11	0.33	0.022
chr1_110480287	1.2	0.12	0.3	0.47	-0.63	0.18	12	-0.0088	-0.16	0.36	1.9	-0.12	0.6	0.22	0.57	0.28	0.43	0.23	0.94	0.2	0.43	0.28	0.84	0.092	0.12	0.58	0.66	0.11	0.19	0.45	1.4e-05	0.97	0.73	0.22	0.21	0.18
chr1_11049710	2.2	3.6	1.8	-0.2	7.4	-0.19	0.13	-1.4	6.4	-2.7	0.85	-0.077	1.4	0.62	1.4	0.75	1.1	0.58	1.6	0.61	1.2	0.63	1.4	0.19	NA	5.6e-06	NA	0.86	NA	0.79	NA	0.072	NA	0.00098	NA	0.69
chr1_11049718	1.1	-0.15	-0.11	-0.23	0.59	0.04	-1.4	-0.11	-0.088	-0.5	0.73	-0.14	0.56	0.26	0.5	0.32	0.49	0.25	0.85	0.23	0.52	0.25	0.62	0.096	0.087	0.57	0.85	0.5	0.29	0.87	0.41	0.64	0.88	0.049	0.35	0.16
chr1_11052419	-1.6	-0.029	0.14	-0.086	-1.8	0.32	-1.6	-0.017	-0.17	-0.083	-0.48	-0.088	0.42	0.18	0.36	0.24	0.38	0.18	0.61	0.18	0.35	0.2	0.45	0.078	0.00047	0.87	0.72	0.73	6.8e-06	0.075	0.041	0.92	0.65	0.68	0.34	0.26
chr1_11052442	-1	0.015	-0.36	0.11	-1.1	0.059	-0.39	-0.05	-0.36	-0.025	-0.34	-0.049	0.32	0.13	0.25	0.16	0.25	0.13	0.45	0.12	0.24	0.14	0.28	0.054	0.0032	0.91	0.17	0.51	1.9e-05	0.66	0.44	0.69	0.16	0.86	0.26	0.37
chr1_11052496	-1.1	-0.13	-0.33	-0.23	-0.99	0.11	-0.8	0.1	-0.54	0.024	-0.55	-0.072	0.35	0.14	0.3	0.19	0.28	0.14	0.49	0.14	0.28	0.15	0.33	0.054	0.0028	0.34	0.28	0.25	0.00072	0.43	0.16	0.46	0.062	0.87	0.12	0.18
chr1_11052525	-1.6	-0.052	-0.32	0.028	-1.6	0.22	-1.2	0.22	-0.9	0.12	-0.35	0.17	0.52	0.2	0.38	0.26	0.4	0.18	0.75	0.18	0.39	0.2	0.45	0.082	0.0098	0.8	0.43	0.92	0.00018	0.24	0.3	0.25	0.034	0.57	0.49	0.037
chr1_11052932	-0.25	-0.6	-0.094	-0.64	-0.57	0.19	-0.44	0.18	-0.06	-0.37	-0.78	0.038	0.41	0.19	0.33	0.24	0.3	0.18	0.52	0.18	0.29	0.21	0.44	0.071	0.59	0.0016	0.79	0.011	0.065	0.3	0.46	0.34	0.84	0.08	0.11	0.59
chr1_11052973	0.31	-0.31	0.7	-0.068	-0.089	0.099	-0.41	0.013	-0.032	-0.005	0.25	-0.047	0.32	0.15	0.28	0.19	0.23	0.15	0.41	0.15	0.24	0.13	0.33	0.055	0.35	0.035	0.017	0.72	0.7	0.5	0.36	0.93	0.9	0.97	0.49	0.4
chr1_11052982	0.019	0.14	-0.096	0.075	-0.15	-0.11	0.18	-0.015	-0.036	0.051	0.63	-0.057	0.3	0.16	0.24	0.18	0.22	0.16	0.36	0.14	0.22	0.15	0.33	0.055	0.95	0.39	0.7	0.69	0.51	0.49	0.64	0.92	0.87	0.74	0.069	0.3
chr1_11053012	0.023	0.24	0.55	-0.23	-0.33	-0.019	-0.38	0.019	-0.065	-0.2	0.046	-0.0079	0.25	0.11	0.22	0.15	0.22	0.11	0.32	0.11	0.21	0.12	0.26	0.042	0.93	0.031	0.015	0.12	0.14	0.87	0.26	0.86	0.76	0.089	0.86	0.85
chr1_11053016	-0.32	0.22	0.33	0.056	-0.044	-0.097	-0.15	-0.025	-0.24	-0.23	-0.37	-0.049	0.28	0.13	0.25	0.16	0.24	0.13	0.38	0.13	0.23	0.13	0.33	0.048	0.27	0.1	0.2	0.74	0.86	0.45	0.72	0.84	0.32	0.081	0.29	0.31
chr1_11053137	0.19	0.18	1.1	0.47	-0.3	-0.059	-0.5	-0.055	0.45	-0.42	-0.37	-0.21	0.44	0.19	0.42	0.3	0.32	0.2	0.6	0.2	0.36	0.19	0.43	0.071	0.69	0.36	0.017	0.13	0.38	0.77	0.51	0.79	0.24	0.031	0.43	0.0034
chr1_110543421	0.43	-0.06	0.74	0.59	-0.47	0.37	0.14	-0.32	-0.12	-0.23	0.34	-0.16	0.54	0.3	0.56	0.43	0.44	0.27	0.68	0.31	0.44	0.31	0.61	0.11	0.5	0.85	0.27	0.22	0.33	0.19	0.88	0.33	0.81	0.48	0.66	0.14
chr1_110543432	0.72	0.036	-0.39	0.26	0.25	-0.034	2	-0.19	0.75	0.26	-0.13	-0.21	0.52	0.25	0.42	0.32	0.4	0.25	0.76	0.23	0.44	0.27	0.5	0.079	0.24	0.89	0.4	0.45	0.56	0.9	0.082	0.43	0.12	0.36	0.82	0.0076
chr1_11055797	0.052	0.12	0.38	0.23	-0.09	0.32	-0.049	0.018	-0.071	-0.086	0.1	-0.087	0.34	0.15	0.31	0.19	0.26	0.16	0.51	0.14	0.29	0.15	0.36	0.057	0.89	0.41	0.25	0.23	0.74	0.046	0.93	0.9	0.81	0.58	0.79	0.13
chr1_11058204	-1	-0.31	0.4	0.14	-0.053	-0.064	-1.7	-0.27	0.026	0.043	-0.72	-0.15	0.43	0.16	0.37	0.22	0.28	0.16	0.51	0.15	0.3	0.18	0.58	0.069	0.032	0.058	0.32	0.54	0.86	0.7	0.0046	0.074	0.93	0.81	0.32	0.03
chr1_11058214	0.074	0.021	0.45	0.11	0.42	0.13	-0.019	-0.14	0.73	0.015	-1.6	-0.095	0.52	0.23	0.51	0.31	0.48	0.25	0.71	0.26	0.46	0.23	0.7	0.077	0.9	0.93	0.45	0.74	0.44	0.61	0.98	0.62	0.15	0.95	0.096	0.22
chr1_110587887	3	-0.46	23	0.48	-32	-0.38	-5.3	0.22	-1.2	0.57	-44	-0.18	0.94	0.4	1.1	0.51	1	0.4	1.3	0.4	0.91	0.45	1	0.14	0.29	0.29	NA	0.41	NA	0.37	NA	0.62	0.57	0.26	NA	0.19
chr1_110587906	0.6	-0.36	-0.17	0.094	0.12	0.18	-0.46	-0.18	-0.38	-0.16	0.34	-0.22	0.52	0.21	0.43	0.3	0.35	0.19	0.68	0.19	0.38	0.2	0.56	0.077	0.33	0.086	0.72	0.77	0.75	0.35	0.63	0.36	0.35	0.45	0.62	0.0051
chr1_11059627	-1.3	0.4	-0.49	-0.67	-0.82	0.093	-1	-0.24	0.28	0.56	2	-0.24	0.83	0.41	0.75	0.5	0.68	0.36	1.1	0.36	0.66	0.42	0.87	0.12	0.38	0.38	0.67	0.25	0.38	0.81	NA	0.53	0.75	0.22	0.25	0.052
chr1_11059691	1.7	-0.23	-0.16	-0.22	-0.14	-0.2	4.9	0.34	0.31	-0.14	1	0.012	0.57	0.18	0.45	0.23	0.37	0.19	0.89	0.19	0.38	0.19	0.54	0.078	0.016	0.21	0.76	0.35	0.73	0.31	0.012	0.089	0.45	0.47	0.11	0.88
chr1_1105993	0.7	0.021	0.36	0.13	-0.34	-0.13	0.74	-0.039	0.11	-0.099	-0.15	-0.19	0.42	0.17	0.36	0.2	0.32	0.17	0.59	0.16	0.33	0.17	0.42	0.063	0.13	0.9	0.35	0.52	0.32	0.47	0.31	0.82	0.74	0.57	0.75	0.0022
chr1_110601051	0.29	-0.14	-1.9	-0.0084	-0.33	-0.037	-16	0.088	0.81	1.5	-4.8	0.016	0.83	0.46	0.69	0.56	0.76	0.43	1.1	0.43	0.79	0.49	0.94	0.14	0.85	0.79	0.051	0.99	0.78	0.94	NA	0.85	0.53	0.0095	0.083	0.91
chr1_1106085	-4.4	-0.78	0.092	0.9	-0.32	0.72	-47	-1.2	-0.68	-0.44	-5.8	-0.14	0.79	0.4	0.77	0.49	0.74	0.41	0.98	0.4	0.69	0.4	0.88	0.17	0.00052	0.078	0.94	0.11	0.77	0.11	0	0.0065	0.47	0.32	0.0018	0.41
chr1_110619378	0.19	0.064	0.0039	0.2	-0.096	0.023	0.13	-0.049	0.18	0.086	0.27	-0.056	0.24	0.099	0.21	0.13	0.2	0.11	0.31	0.1	0.2	0.11	0.24	0.04	0.45	0.52	0.99	0.12	0.64	0.83	0.7	0.64	0.36	0.44	0.29	0.16
chr1_110619382	0.38	-0.03	0.05	0.071	-0.026	0.13	-0.018	-0.14	-0.27	0.11	0.92	-0.15	0.35	0.14	0.31	0.2	0.24	0.14	0.46	0.14	0.26	0.15	0.37	0.053	0.3	0.83	0.88	0.73	0.92	0.38	0.97	0.33	0.32	0.49	0.022	0.0063
chr1_110619414	0.054	-0.14	0.17	0.15	0.35	-0.059	-0.48	-0.3	-0.75	0.086	1.1	-0.16	0.37	0.16	0.31	0.2	0.31	0.16	0.49	0.16	0.3	0.17	0.39	0.058	0.89	0.36	0.6	0.45	0.29	0.72	0.4	0.067	0.018	0.61	0.011	0.0053
chr1_110619438	0.87	0.053	0.36	0.045	0.91	-0.093	0.093	-0.2	-0.25	0.18	0.98	-0.16	0.37	0.15	0.3	0.18	0.27	0.15	0.45	0.14	0.28	0.16	0.39	0.058	0.029	0.74	0.26	0.81	0.001	0.53	0.85	0.17	0.4	0.28	0.021	0.0045
chr1_110619477	0.25	0.07	-0.082	-0.18	0.29	-0.17	0.24	0.078	-0.15	-0.011	0.068	-0.026	0.25	0.1	0.21	0.14	0.19	0.11	0.35	0.11	0.2	0.11	0.25	0.041	0.33	0.51	0.7	0.19	0.13	0.11	0.52	0.46	0.46	0.92	0.79	0.53
chr1_11063600	0.26	-0.22	0.22	-0.18	0.14	0.12	0.59	-0.26	-0.72	-0.12	-0.3	-0.0044	0.48	0.19	0.45	0.25	0.36	0.2	0.72	0.19	0.39	0.22	0.55	0.078	0.64	0.26	0.67	0.47	0.72	0.57	0.56	0.18	0.087	0.6	0.66	0.95
chr1_110637223	0.12	0.11	-0.067	-0.057	0.57	0.076	-0.38	-0.14	0.096	0.12	0.16	-0.3	0.3	0.13	0.25	0.17	0.28	0.14	0.4	0.13	0.26	0.14	0.3	0.05	0.71	0.41	0.8	0.74	0.052	0.58	0.38	0.29	0.72	0.41	0.6	1.5e-09
chr1_110637295	0.71	-0.22	-0.26	-0.15	0.8	0.053	1.4	-0.034	0.71	-0.034	-0.33	-0.18	0.47	0.19	0.4	0.24	0.36	0.2	0.66	0.18	0.35	0.2	0.44	0.07	0.19	0.24	0.56	0.54	0.039	0.8	0.12	0.86	0.056	0.86	0.51	0.011
chr1_11064206	-0.11	0.13	0.68	0.083	0.078	0.19	1.1	0.21	0.86	0.11	-0.2	-0.057	0.46	0.19	0.42	0.27	0.42	0.19	0.49	0.2	0.45	0.18	0.48	0.085	0.83	0.51	0.14	0.77	0.87	0.33	0.044	0.29	0.089	0.54	0.72	0.5
chr1_110647336	1.7	-0.14	-0.16	-0.089	0.77	0.18	1	-0.017	0.03	-0.15	1.2	-0.17	0.43	0.14	0.31	0.23	0.31	0.16	0.58	0.17	0.34	0.16	0.52	0.066	0.00026	0.32	0.64	0.71	0.017	0.29	0.16	0.92	0.93	0.38	0.046	0.011
chr1_110647455	0.35	-0.037	-0.075	-0.017	0.23	0.059	-0.057	-0.008	-0.095	0.034	0.37	-0.2	0.24	0.096	0.21	0.12	0.19	0.092	0.31	0.093	0.19	0.1	0.26	0.038	0.15	0.7	0.73	0.89	0.24	0.52	0.86	0.93	0.62	0.74	0.17	1.5e-07
chr1_11066248	-0.5	-0.26	1.1	-0.37	-3.1	-0.2	-7.2	0.4	0.21	-0.17	-2.2	-0.29	0.72	0.29	0.73	0.4	0.68	0.32	0.94	0.29	0.57	0.32	0.88	0.13	0.63	0.39	0.3	0.39	0.00079	0.56	0.012	0.19	0.76	0.61	0.23	0.032
chr1_110682291	-0.18	0.091	-0.16	-0.13	0.46	-0.19	-0.21	-0.089	-0.77	0.19	-0.13	-0.13	0.4	0.18	0.34	0.25	0.31	0.2	0.6	0.17	0.29	0.18	0.43	0.069	0.68	0.61	0.66	0.62	0.16	0.36	0.79	0.6	0.011	0.32	0.78	0.062
chr1_110682315	1.3	-0.41	0.59	0.12	1.2	0.35	-0.69	-0.098	-0.34	0.24	0.091	-0.17	0.59	0.26	0.56	0.33	0.49	0.28	0.83	0.27	0.47	0.27	0.63	0.11	0.083	0.13	0.38	0.74	0.029	0.22	0.65	0.73	0.52	0.41	0.91	0.12
chr1_110682353	0.26	0.026	0.25	0.078	0.25	-0.14	0.12	0.11	0.25	0.14	-0.64	-0.19	0.44	0.2	0.41	0.26	0.33	0.2	0.64	0.2	0.36	0.21	0.46	0.074	0.61	0.9	0.58	0.77	0.47	0.49	0.88	0.59	0.51	0.54	0.21	0.01
chr1_11068494	1.2	-0.22	-0.12	0.28	0.48	0.16	1	-0.16	-0.47	-0.062	0.68	-0.15	0.41	0.18	0.34	0.23	0.31	0.17	0.52	0.17	0.3	0.18	0.43	0.063	0.011	0.22	0.75	0.25	0.14	0.36	0.1	0.36	0.13	0.73	0.15	0.019
chr1_11068582	0.7	-0.3	-0.13	0.14	0.48	-0.21	0.75	0.044	-0.035	-0.085	-0.088	-0.15	0.37	0.19	0.32	0.23	0.33	0.17	0.52	0.16	0.3	0.19	0.38	0.071	0.083	0.12	0.71	0.55	0.16	0.23	0.22	0.78	0.91	0.66	0.83	0.037
chr1_11069303	0.86	-0.061	-0.29	0.27	0.083	-0.12	0.67	-0.016	0.36	-0.0086	0.65	-0.21	0.48	0.19	0.45	0.26	0.4	0.2	0.67	0.19	0.42	0.21	0.55	0.084	0.11	0.75	0.57	0.3	0.85	0.55	0.46	0.94	0.44	0.97	0.32	0.013
chr1_11069320	0.0082	0.022	0.051	0.32	-0.022	-0.41	-0.45	-0.013	-0.083	0.1	-0.32	-0.29	0.47	0.18	0.45	0.24	0.36	0.19	0.72	0.18	0.36	0.2	0.5	0.072	0.99	0.91	0.92	0.19	0.95	0.038	0.66	0.94	0.83	0.62	0.58	6.2e-05
chr1_11069349	-0.29	-0.17	0.063	0.31	-0.4	-0.39	-1.7	0.019	-0.067	0.18	-1.1	-0.26	0.5	0.2	0.54	0.28	0.4	0.21	0.83	0.21	0.43	0.21	0.53	0.089	0.62	0.41	0.92	0.28	0.35	0.06	0.24	0.93	0.89	0.4	0.086	0.0032
chr1_11069379	0.64	-0.066	-0.064	0.49	0.37	-0.18	0.56	0.09	-0.16	0.24	0.5	-0.23	0.38	0.16	0.36	0.22	0.32	0.15	0.5	0.15	0.3	0.17	0.43	0.062	0.12	0.68	0.87	0.031	0.28	0.23	0.34	0.55	0.61	0.16	0.3	0.00023
chr1_11069386	0.4	-0.13	0.13	0.34	0.65	-0.45	-0.1	0.15	0.12	0.23	-0.25	-0.3	0.5	0.19	0.41	0.25	0.42	0.19	0.55	0.18	0.41	0.2	0.48	0.07	0.49	0.51	0.77	0.19	0.16	0.022	0.88	0.41	0.78	0.28	0.65	2.1e-05
chr1_11069388	0.32	-0.18	0.05	0.4	0.04	-0.16	0.65	-0.1	-0.039	0.054	-0.23	-0.27	0.47	0.17	0.39	0.22	0.39	0.17	0.63	0.16	0.33	0.18	0.41	0.063	0.55	0.3	0.91	0.068	0.93	0.35	0.43	0.53	0.91	0.77	0.6	1.6e-05
chr1_11071991	0.24	0.025	-0.21	0.21	0.44	0.041	0.19	0.076	-0.12	0.037	-0.07	-0.15	0.29	0.13	0.26	0.18	0.24	0.14	0.37	0.14	0.24	0.15	0.3	0.051	0.43	0.85	0.43	0.25	0.08	0.77	0.62	0.58	0.63	0.8	0.83	0.0038
chr1_11072030	0.26	-0.099	-0.11	0.3	0.085	-0.047	0.29	0.061	0.27	0.27	-0.13	-0.066	0.33	0.15	0.28	0.2	0.29	0.14	0.41	0.15	0.25	0.15	0.33	0.058	0.46	0.51	0.72	0.13	0.78	0.74	0.52	0.68	0.3	0.088	0.72	0.25
chr1_11072037	0.42	0.044	0.25	0.21	0.17	0.13	0.22	0.08	-0.11	0.44	0.16	-0.029	0.42	0.17	0.35	0.24	0.32	0.18	0.54	0.18	0.33	0.19	0.42	0.066	0.36	0.8	0.51	0.38	0.62	0.48	0.74	0.66	0.75	0.022	0.73	0.66
chr1_110726477	3	-0.32	0.29	-0.4	0.85	-0.33	-3.5	0.45	-0.012	-0.3	-0.31	-0.16	0.77	0.3	0.7	0.38	0.46	0.26	1.3	0.29	0.47	0.28	0.56	0.098	0.013	0.3	0.76	0.33	0.1	0.21	NA	0.13	0.98	0.3	0.64	0.12
chr1_11075708	-0.56	-0.075	0.49	0.19	-0.47	0.12	-0.45	0.016	-0.11	-0.028	0.18	-0.026	0.34	0.16	0.27	0.21	0.25	0.15	0.39	0.16	0.26	0.15	0.35	0.055	0.12	0.64	0.082	0.38	0.069	0.41	0.3	0.92	0.69	0.86	0.64	0.64
chr1_110758229	2.3	-0.18	0.2	0.076	0.56	0.28	-9	-0.32	-0.14	0.15	-0.51	-0.13	0.63	0.2	0.39	0.28	0.4	0.21	1.1	0.18	0.35	0.21	0.46	0.075	0.0053	0.37	0.65	0.79	0.2	0.19	NA	0.087	0.7	0.47	0.32	0.097
chr1_11076478	0.32	0.029	-0.0037	-0.29	-0.37	-0.0069	0.35	-0.11	0.46	-0.23	-0.017	0.019	0.28	0.13	0.24	0.17	0.22	0.13	0.37	0.14	0.21	0.14	0.28	0.054	0.27	0.82	0.99	0.096	0.1	0.96	0.38	0.46	0.033	0.1	0.95	0.72
chr1_11076480	0.19	-0.12	0.13	-0.15	-0.3	0.14	0.93	-0.18	0.56	-0.024	-0.11	-0.06	0.3	0.15	0.27	0.2	0.25	0.16	0.39	0.14	0.24	0.15	0.34	0.054	0.55	0.4	0.64	0.47	0.26	0.37	0.027	0.21	0.025	0.88	0.75	0.26
chr1_11076493	0.032	0.018	-0.049	0.13	-0.51	0.033	0.85	0.057	0.25	0.11	0.28	0.015	0.3	0.14	0.26	0.16	0.24	0.13	0.41	0.13	0.23	0.13	0.32	0.054	0.92	0.89	0.86	0.44	0.037	0.81	0.058	0.67	0.29	0.44	0.39	0.78
chr1_11077389	0.1	0.35	0.12	0.031	0.16	-0.052	-0.26	-0.28	0.03	-0.17	0.27	-0.14	0.36	0.17	0.34	0.19	0.28	0.15	0.44	0.15	0.27	0.15	0.38	0.056	0.79	0.045	0.75	0.87	0.58	0.73	0.6	0.065	0.92	0.27	0.51	0.013
chr1_110790280	0.6	0.1	0.099	-0.037	0.3	0.16	0.92	-0.13	0.15	0.18	-0.0069	-0.19	0.28	0.11	0.22	0.13	0.21	0.11	0.41	0.11	0.2	0.12	0.27	0.046	0.04	0.37	0.66	0.79	0.15	0.14	0.041	0.22	0.46	0.14	0.98	4.9e-05
chr1_110835139	1.6	0.31	-0.58	-0.16	1.2	0.17	1.1	-0.019	0.26	0.009	2.5	-0.082	0.71	0.27	0.51	0.34	0.6	0.27	0.85	0.27	0.52	0.28	0.7	0.1	0.11	0.26	0.33	0.65	0.11	0.54	0.5	0.95	0.67	0.98	0.01	0.42
chr1_110848961	0.023	-0.29	0.012	0.25	-0.37	7.6e-05	0.27	-0.11	0.27	0.024	-0.23	-0.17	0.42	0.18	0.36	0.25	0.33	0.2	0.57	0.19	0.34	0.18	0.45	0.067	0.96	0.099	0.98	0.33	0.29	1	0.7	0.55	0.44	0.9	0.66	0.013
chr1_110851975	-0.39	0.023	0.37	0.21	-0.29	-0.0014	-0.35	-0.045	0.22	-0.084	-0.29	0.23	0.34	0.15	0.26	0.19	0.24	0.15	0.48	0.15	0.28	0.16	0.35	0.053	0.28	0.88	0.18	0.29	0.23	0.99	0.52	0.77	0.44	0.6	0.44	1.4e-05
chr1_110851999	-0.16	-0.0059	-0.058	-0.23	-0.31	0.058	-0.71	-0.034	-0.079	-0.39	0.12	0.16	0.26	0.11	0.23	0.14	0.2	0.12	0.39	0.12	0.19	0.12	0.27	0.041	0.55	0.96	0.8	0.11	0.13	0.62	0.089	0.78	0.69	0.0012	0.67	0.00014
chr1_110852100	-0.89	0.2	0.23	0.25	0.4	-0.041	-0.61	-0.037	-0.21	-0.0013	-0.11	0.39	0.43	0.17	0.35	0.23	0.32	0.19	0.61	0.18	0.34	0.19	0.45	0.074	0.059	0.25	0.55	0.29	0.23	0.83	0.43	0.84	0.56	0.99	0.83	1.9e-07
chr1_110852113	-0.34	-0.012	0.39	0.14	0.0069	0.013	-0.096	0.22	-0.45	-0.042	0.0069	0.14	0.36	0.17	0.32	0.2	0.31	0.17	0.51	0.17	0.32	0.17	0.41	0.064	0.38	0.95	0.24	0.49	0.98	0.94	0.87	0.19	0.19	0.81	0.99	0.032
chr1_110852115	-0.097	0.19	0.45	-0.36	0.11	0.17	0.85	0.16	-0.16	0.3	0.13	0.16	0.47	0.2	0.41	0.27	0.39	0.2	0.59	0.19	0.38	0.21	0.51	0.074	0.86	0.37	0.32	0.2	0.8	0.4	0.25	0.4	0.7	0.15	0.83	0.031
chr1_110852118	-0.079	0.16	0.35	-0.038	0.23	0.061	0.27	-0.059	-0.72	0.00059	-0.63	0.29	0.46	0.19	0.37	0.28	0.38	0.22	0.59	0.19	0.38	0.21	0.49	0.075	0.88	0.41	0.37	0.9	0.59	0.78	0.71	0.76	0.077	1	0.25	0.00012
chr1_110852120	-0.51	0.17	0.19	-0.034	0.067	-0.079	0.09	0.2	-0.23	0.12	-0.51	0.19	0.46	0.19	0.37	0.27	0.36	0.19	0.57	0.18	0.37	0.19	0.51	0.073	0.32	0.38	0.62	0.9	0.86	0.69	0.9	0.26	0.56	0.55	0.4	0.0089
chr1_110852129	0.33	-0.04	0.21	0.076	-0.84	-0.22	1.1	0.49	0.32	0.17	0.49	0.019	0.4	0.18	0.36	0.23	0.33	0.2	0.55	0.19	0.32	0.2	0.41	0.07	0.44	0.83	0.59	0.75	0.017	0.28	0.085	0.0095	0.35	0.39	0.28	0.78
chr1_110852145	-0.4	0.064	0.51	-0.38	-0.063	-0.023	-1.8	0.33	-0.28	-0.1	0.51	0.09	0.46	0.18	0.32	0.25	0.32	0.16	0.64	0.16	0.33	0.18	0.42	0.063	0.44	0.72	0.13	0.13	0.85	0.89	0.031	0.044	0.43	0.58	0.27	0.16
chr1_110852147	-1.3	0.18	0.11	-0.25	0.24	0.1	-0.67	0.23	-1.3	0.043	-1.4	0.16	0.48	0.21	0.46	0.29	0.42	0.22	0.7	0.21	0.54	0.27	0.58	0.084	0.014	0.4	0.84	0.41	0.6	0.66	0.49	0.29	0.044	0.88	0.052	0.05
chr1_110852167	0.37	-0.091	0.66	-0.055	0.55	0.033	0.53	-0.039	0.17	-0.1	-0.19	0.17	0.53	0.22	0.41	0.32	0.39	0.22	0.7	0.21	0.42	0.23	0.63	0.087	0.55	0.68	0.14	0.87	0.19	0.88	0.59	0.86	0.71	0.67	0.82	0.049
chr1_110852252	-0.54	0.086	0.11	-0.37	-1.5	0.089	-0.88	0.019	-0.27	-0.062	-0.79	0.2	0.55	0.22	0.46	0.28	0.45	0.22	0.76	0.21	0.43	0.24	0.62	0.083	0.42	0.7	0.83	0.2	0.0033	0.69	0.45	0.93	0.58	0.8	0.31	0.015
chr1_110852300	-0.81	0.19	-0.067	0.14	-0.83	0.022	1.1	0.076	-0.56	0.049	-0.99	0.16	0.41	0.17	0.38	0.21	0.37	0.18	0.6	0.17	0.34	0.17	0.48	0.077	0.076	0.27	0.87	0.5	0.035	0.91	0.14	0.66	0.12	0.78	0.069	0.042
chr1_110852311	0.95	0.027	0.49	-0.081	-0.42	-0.12	2.6	-0.046	-0.39	0.24	0.37	0.26	0.49	0.2	0.43	0.24	0.38	0.21	0.68	0.19	0.4	0.2	0.56	0.072	0.095	0.9	0.3	0.74	0.31	0.56	0.005	0.81	0.37	0.24	0.59	0.00037
chr1_110852314	-0.81	0.18	0.5	0.09	-0.26	-0.16	-1.1	-0.11	-0.46	0.051	-0.67	0.15	0.49	0.19	0.42	0.22	0.39	0.2	0.67	0.19	0.38	0.2	0.56	0.077	0.15	0.33	0.28	0.69	0.53	0.41	0.2	0.58	0.27	0.8	0.32	0.054
chr1_110855766	-0.1	-0.18	0.13	-0.082	0.022	0.31	-5.4	-0.22	-0.71	-0.056	-0.58	-0.26	0.58	0.25	0.48	0.33	0.47	0.23	0.88	0.24	0.46	0.24	0.54	0.086	0.89	0.49	0.8	0.81	0.97	0.19	0.004	0.38	0.17	0.82	0.36	0.0022
chr1_110857524	0.21	-0.058	-0.13	-0.042	-0.2	0.1	0.84	0.054	0.26	0.016	-0.51	-0.087	0.48	0.2	0.39	0.25	0.35	0.19	0.66	0.19	0.36	0.2	0.42	0.076	0.7	0.77	0.76	0.87	0.59	0.6	0.34	0.77	0.5	0.94	0.28	0.26
chr1_110899731	-0.2	0.05	-0.28	0.018	-0.26	-0.21	0.17	0.14	-0.12	-0.12	-0.33	-0.051	0.24	0.1	0.19	0.14	0.19	0.096	0.33	0.1	0.19	0.11	0.23	0.036	0.4	0.62	0.14	0.9	0.18	0.032	0.63	0.18	0.52	0.25	0.18	0.15
chr1_110899831	0.27	-0.086	0.47	0.031	0.2	0.16	-0.15	-0.16	0.45	0.058	-0.085	0.063	0.25	0.11	0.19	0.14	0.19	0.11	0.35	0.1	0.2	0.11	0.25	0.042	0.3	0.42	0.016	0.83	0.3	0.15	0.69	0.13	0.027	0.59	0.74	0.14
chr1_11090387	0.37	0.28	-0.28	-0.22	-0.65	0.26	0.9	-0.039	0.26	0.03	0.29	0.085	0.49	0.22	0.38	0.25	0.34	0.26	0.62	0.23	0.36	0.21	0.46	0.093	0.51	0.2	0.5	0.39	0.071	0.32	0.26	0.87	0.5	0.89	0.57	0.36
chr1_11090517	0.49	-0.078	-0.42	-0.16	0.32	-0.054	1.1	0.014	-0.69	0.19	-0.19	-0.28	0.39	0.15	0.3	0.2	0.23	0.15	0.63	0.14	0.25	0.17	0.33	0.057	0.24	0.61	0.18	0.42	0.18	0.72	0.18	0.92	0.0083	0.27	0.59	6.2e-07
chr1_1109176	-0.85	-0.51	-0.74	-0.75	-0.48	0.61	14	-0.26	-0.76	-0.067	-13	-0.072	0.76	0.38	0.77	0.46	0.65	0.39	1.1	0.35	0.66	0.4	0.97	0.13	0.47	0.21	0.54	0.15	0.58	0.16	NA	0.49	0.39	0.88	0.0031	0.6
chr1_110929699	-0.5	-0.18	-0.48	-0.39	-0.23	0.14	-0.4	0.26	-0.77	0.4	0.16	0.029	0.46	0.2	0.39	0.27	0.37	0.21	0.66	0.23	0.39	0.21	0.44	0.072	0.34	0.39	0.25	0.17	0.57	0.5	0.64	0.27	0.07	0.062	0.74	0.68
chr1_11095924	-0.54	0.16	-0.36	0.017	-0.32	0.086	-0.16	-0.026	-0.14	0.055	-0.18	-0.027	0.28	0.13	0.27	0.17	0.25	0.14	0.4	0.14	0.24	0.14	0.31	0.054	0.064	0.2	0.2	0.92	0.22	0.54	0.72	0.85	0.57	0.7	0.58	0.61
chr1_11095992	NA	NA	NA	NA	NA	NA	NA	NA	NA	NA	NA	NA	NA	NA	NA	NA	NA	NA	NA	NA	NA	NA	NA	NA	NA	NA	NA	NA	NA	NA	NA	NA	NA	NA	NA	NA
chr1_110966074	0.81	-0.065	-0.045	0.071	0.81	-0.23	-0.098	0.15	0.28	-0.057	0.44	-0.26	0.36	0.16	0.3	0.21	0.28	0.16	0.48	0.16	0.3	0.17	0.37	0.059	0.036	0.69	0.88	0.74	0.0054	0.15	0.86	0.37	0.37	0.74	0.26	7.6e-06
chr1_110966240	0.76	-0.26	-0.27	-0.023	1.2	0.031	0.59	-0.18	-0.2	0.11	-0.15	-0.27	0.37	0.16	0.33	0.21	0.31	0.16	0.53	0.17	0.29	0.18	0.4	0.061	0.052	0.11	0.43	0.91	0.00014	0.85	0.35	0.31	0.52	0.54	0.74	1.1e-05
chr1_111041476	-0.64	0.049	-0.47	-0.095	-0.2	-0.087	-0.22	0.16	-0.25	0.11	-0.095	-0.048	0.26	0.1	0.23	0.14	0.22	0.12	0.4	0.11	0.21	0.12	0.27	0.042	0.018	0.63	0.049	0.49	0.38	0.46	0.61	0.14	0.24	0.36	0.74	0.25
chr1_111041513	0.18	0.043	-0.3	-0.12	-0.17	-0.08	0.17	0.047	-0.029	0.019	0.24	-0.12	0.22	0.11	0.21	0.13	0.17	0.11	0.29	0.096	0.18	0.1	0.24	0.04	0.42	0.69	0.16	0.35	0.33	0.46	0.58	0.63	0.87	0.86	0.32	0.0038
chr1_111041584	0.14	0.2	0.22	-0.097	-0.068	-0.1	0.34	0.14	0.1	0.23	0.1	-0.12	0.31	0.13	0.28	0.18	0.25	0.14	0.42	0.14	0.24	0.15	0.35	0.059	0.67	0.14	0.45	0.6	0.79	0.45	0.46	0.33	0.69	0.12	0.78	0.039
chr1_111041596	-0.49	-0.095	0.45	-0.14	-0.16	0.0021	-0.46	0.16	-0.12	0.059	-0.7	-0.14	0.29	0.13	0.26	0.17	0.24	0.13	0.37	0.13	0.25	0.13	0.31	0.049	0.1	0.47	0.095	0.43	0.52	0.99	0.24	0.23	0.63	0.66	0.034	0.005
chr1_111042929	0.22	-0.15	0.067	-0.13	0.055	-0.16	1	0.058	0.031	0.009	-0.22	0.00022	0.38	0.14	0.28	0.19	0.25	0.14	0.52	0.14	0.26	0.15	0.32	0.057	0.6	0.3	0.82	0.48	0.83	0.27	0.094	0.67	0.91	0.95	0.51	1
chr1_111047216	0.79	-0.054	0.23	-0.18	-0.48	-0.042	2.5	-0.22	0.14	0.072	0.29	-0.034	0.58	0.25	0.47	0.34	0.46	0.28	0.85	0.27	0.46	0.31	0.57	0.09	0.27	0.83	0.67	0.63	0.34	0.89	0.13	0.43	0.79	0.82	0.68	0.71
chr1_111047269	0.63	0.016	0.42	0.28	0.39	-0.17	9.4	0.042	-0.49	0.093	-0.059	-0.12	0.53	0.25	0.5	0.34	0.33	0.2	0.91	0.21	0.37	0.26	0.46	0.088	0.32	0.95	0.46	0.43	0.27	0.43	2.6e-05	0.84	0.23	0.73	0.91	0.16
chr1_111048009	-0.9	0.18	-0.47	0.3	-0.89	-0.19	0.13	0.075	-0.84	0.036	-0.15	-0.13	0.44	0.18	0.43	0.25	0.36	0.2	0.53	0.21	0.37	0.2	0.42	0.085	0.062	0.32	0.32	0.24	0.022	0.37	0.83	0.73	0.036	0.86	0.74	0.13
chr1_111058062	0.46	0.11	-0.58	-0.31	0.31	0.039	0.67	0.037	-0.37	-0.14	0.059	-0.069	0.32	0.16	0.33	0.22	0.3	0.14	0.43	0.15	0.28	0.17	0.35	0.061	0.17	0.48	0.1	0.17	0.33	0.78	0.15	0.8	0.21	0.44	0.87	0.26
chr1_111058084	-0.51	0.22	-0.18	-0.48	-0.13	-0.03	0.5	0.21	-0.93	-0.61	-1.6	-0.086	0.45	0.21	0.39	0.28	0.33	0.19	0.53	0.2	0.33	0.23	0.61	0.082	0.31	0.31	0.67	0.1	0.7	0.88	0.42	0.3	0.0081	0.011	0.035	0.3
chr1_111063057	-2.6	0.21	-1.2	0.42	0.13	-0.067	-15	-0.35	-0.72	0.15	-1.7	-0.18	0.71	0.32	0.56	0.38	0.55	0.3	1	0.33	0.62	0.33	0.66	0.11	0.011	0.53	0.067	0.3	0.84	0.83	NA	0.32	0.36	0.66	0.051	0.094
chr1_111063088	87	-0.35	-0.22	0.43	0.17	-0.17	-3.5	0.16	0.67	0.096	1.7	-0.24	0.98	0.26	0.51	0.35	0.43	0.24	1.7	0.25	0.49	0.29	0.68	0.089	0	0.19	0.71	0.25	0.71	0.5	NA	0.54	0.24	0.75	0.075	0.0085
chr1_111063102	0.76	-0.37	-0.47	0.082	2	-0.053	-16	-0.19	-0.55	0.14	-0.5	-0.16	0.66	0.25	0.56	0.37	0.53	0.27	1	0.31	0.54	0.33	0.66	0.12	0.38	0.15	0.48	0.84	0.0014	0.85	NA	0.55	0.39	0.69	0.57	0.17
chr1_111063109	1.8	0.057	2.3	0.091	-3.9	-0.099	-0.6	1.2	0.73	0.77	-8.9	-0.15	1.1	0.4	0.76	0.54	0.76	0.42	1.7	0.42	0.84	0.44	0.94	0.16	NA	0.9	0.045	0.89	0.00086	0.83	NA	0.012	0.63	0.12	0.00077	0.34
chr1_11106336	0.67	-0.11	-0.21	0.19	0.12	0.34	1	-0.25	-0.74	-0.21	1	0.035	0.65	0.28	0.52	0.35	0.49	0.27	0.86	0.26	0.48	0.26	0.65	0.1	0.43	0.72	0.73	0.61	0.82	0.22	0.53	0.36	0.18	0.43	0.23	0.73
chr1_11106346	-0.97	0.31	-0.37	-0.11	-0.82	-0.0098	-0.88	0.046	-0.49	0.085	-0.22	-0.021	0.44	0.19	0.36	0.24	0.35	0.2	0.57	0.2	0.35	0.2	0.47	0.072	0.045	0.11	0.34	0.67	0.03	0.96	0.2	0.82	0.19	0.68	0.68	0.78
chr1_11106376	-0.71	0.39	0.34	0.096	-0.14	0.47	-0.75	-0.37	-0.91	-0.041	0.84	0.047	0.44	0.2	0.36	0.26	0.36	0.2	0.57	0.2	0.37	0.21	0.46	0.078	0.15	0.054	0.38	0.72	0.73	0.024	0.28	0.073	0.023	0.85	0.099	0.55
chr1_111064947	0.87	-0.14	-0.15	-0.34	-0.26	0.45	0.89	0.19	0.84	0.15	0.3	0.052	0.59	0.27	0.6	0.37	0.59	0.32	0.73	0.24	0.59	0.28	0.61	0.11	0.24	0.63	0.84	0.4	0.73	0.18	0.4	0.46	0.25	0.61	0.69	0.63
chr1_111064953	-0.092	0.023	0.014	-0.34	-0.55	0.19	0.11	0.17	0.57	0.058	0.31	0.05	0.48	0.2	0.48	0.26	0.44	0.19	0.61	0.19	0.41	0.21	0.51	0.084	0.87	0.91	0.98	0.21	0.26	0.34	0.88	0.37	0.21	0.79	0.6	0.55
chr1_111064993	0.18	-0.0089	-2	-0.5	0.35	0.12	1.2	0.24	0.57	0.26	0.44	0.039	0.48	0.18	0.64	0.26	0.38	0.2	0.68	0.19	0.35	0.21	0.5	0.079	0.74	0.96	0.019	0.06	0.39	0.56	0.18	0.21	0.12	0.22	0.44	0.63
chr1_111069658	1.1	-0.0074	0.76	-0.2	0.13	-0.012	-1.1	0.012	0.68	0.072	0.86	-0.17	0.49	0.19	0.48	0.24	0.39	0.19	0.65	0.18	0.37	0.2	0.5	0.077	0.043	0.97	0.16	0.42	0.77	0.95	0.21	0.95	0.084	0.72	0.13	0.024
chr1_111073120	0.15	-0.2	0.13	0.0018	0.11	0.22	-0.6	0.062	-0.2	0.032	-0.16	-0.23	0.3	0.14	0.26	0.18	0.25	0.14	0.4	0.13	0.25	0.14	0.3	0.048	0.64	0.14	0.64	0.99	0.67	0.13	0.17	0.65	0.44	0.82	0.62	1.3e-06
chr1_111073194	27	-0.18	5.7	-0.14	1.2	-0.26	-1	-0.13	-0.57	-0.31	-3.2	-0.21	0.96	0.28	0.86	0.34	0.49	0.28	1.3	0.3	0.58	0.27	0.81	0.12	5.2e-15	0.52	0.00077	0.69	0.031	0.36	NA	0.68	0.42	0.27	0.017	0.079
chr1_111084607	-0.46	-0.11	-0.71	-0.22	-0.12	0.12	-0.83	-0.24	-0.26	0.02	0.0097	8.8e-05	0.44	0.18	0.36	0.23	0.41	0.19	0.53	0.18	0.38	0.19	0.46	0.071	0.34	0.56	0.069	0.35	0.79	0.53	0.19	0.2	0.51	0.92	0.99	1
chr1_111084627	0.47	-0.32	-0.64	-0.22	-0.34	0.15	1.2	-0.19	0.51	-0.15	-0.1	-0.16	0.49	0.19	0.43	0.27	0.41	0.21	0.67	0.19	0.47	0.23	0.48	0.076	0.4	0.1	0.17	0.43	0.45	0.47	0.17	0.33	0.33	0.52	0.85	0.038
chr1_111084641	0.15	-0.11	-0.53	-0.13	0.12	0.15	-0.088	0.068	0.51	0.11	-0.064	-0.11	0.42	0.19	0.36	0.25	0.37	0.2	0.56	0.2	0.38	0.21	0.45	0.07	0.74	0.59	0.17	0.61	0.77	0.46	0.9	0.73	0.22	0.59	0.9	0.13
chr1_111084648	0.51	-0.14	0.89	-0.013	0.11	0.096	0.51	-0.44	1.6	-0.13	-0.64	-0.046	0.55	0.24	0.5	0.32	0.48	0.23	0.72	0.23	0.5	0.26	0.5	0.087	0.44	0.58	0.12	0.97	0.85	0.68	0.62	0.066	0.0053	0.62	0.26	0.6
chr1_111084652	-0.17	0.23	-0.57	0.047	-0.47	0.18	0.81	-0.5	0.84	0.056	-0.91	-0.13	0.55	0.25	0.47	0.31	0.49	0.25	0.7	0.25	0.47	0.23	0.59	0.098	0.79	0.37	0.28	0.88	0.4	0.49	0.42	0.058	0.11	0.81	0.21	0.18
chr1_111084657	0.37	-0.46	0.43	-0.43	0.066	0.44	0.38	-0.18	0.69	0.098	-1	-0.13	0.51	0.2	0.45	0.27	0.4	0.2	0.68	0.21	0.44	0.2	0.52	0.073	0.54	0.027	0.4	0.13	0.88	0.036	0.68	0.39	0.16	0.64	0.094	0.083
chr1_111084685	-0.53	0.3	0.061	-0.16	0.34	0.18	0.89	0.042	-1.2	0.56	-0.09	0.029	0.53	0.23	0.41	0.3	0.42	0.23	0.69	0.22	0.45	0.24	0.48	0.088	0.39	0.21	0.89	0.6	0.46	0.45	0.36	0.85	0.018	0.022	0.87	0.74
chr1_111084695	0.22	0.11	0.079	-0.6	-0.17	0.028	1.4	-0.13	-1.1	-0.074	-0.14	0.05	0.51	0.25	0.45	0.3	0.41	0.22	0.74	0.23	0.41	0.23	0.55	0.084	0.71	0.67	0.87	0.051	0.7	0.9	0.21	0.59	0.014	0.75	0.82	0.56
chr1_111084697	0.81	0.08	-0.33	-0.44	0.27	0.037	1.2	-0.069	-0.38	0.073	0.87	-0.14	0.55	0.27	0.51	0.34	0.45	0.27	0.73	0.25	0.49	0.26	0.59	0.089	0.22	0.78	0.58	0.23	0.59	0.9	0.27	0.79	0.5	0.79	0.24	0.11
chr1_111084701	-0.26	0.46	-0.24	-0.3	0.27	0.089	1.6	0.1	-1.2	0.4	0.00063	0.11	0.49	0.22	0.48	0.28	0.44	0.22	0.73	0.21	0.4	0.25	0.49	0.088	0.65	0.043	0.66	0.3	0.58	0.69	0.14	0.63	0.0072	0.12	1	0.21
chr1_111084774	-0.028	-0.076	-0.36	-0.071	-0.16	-0.15	0.12	0.29	-0.014	0.072	0.21	0.051	0.31	0.13	0.26	0.17	0.23	0.13	0.42	0.13	0.26	0.13	0.31	0.051	0.93	0.56	0.18	0.69	0.51	0.26	0.8	0.03	0.96	0.59	0.51	0.32
chr1_111084874	0.37	0.18	0.09	-0.12	-0.23	0.017	0.43	0.018	0.3	-0.37	0.22	0.017	0.38	0.14	0.3	0.26	0.3	0.18	0.47	0.15	0.33	0.15	0.35	0.064	0.36	0.2	0.77	0.65	0.47	0.92	0.41	0.9	0.4	0.014	0.57	0.79
chr1_111085629	-0.52	0.2	-0.56	0.017	-0.33	-0.13	0.7	0.21	-0.096	-0.09	-0.086	0.14	0.39	0.18	0.37	0.23	0.35	0.21	0.5	0.18	0.33	0.21	0.46	0.073	0.21	0.29	0.17	0.94	0.38	0.55	0.23	0.26	0.78	0.67	0.87	0.053
chr1_111085864	-0.4	-0.034	-0.029	-0.22	-0.52	0.019	0.17	0.069	0.65	-0.045	-0.4	0.3	0.35	0.15	0.34	0.21	0.32	0.15	0.44	0.15	0.32	0.15	0.39	0.058	0.28	0.83	0.94	0.3	0.13	0.9	0.73	0.64	0.058	0.77	0.35	1.9e-07
chr1_111085875	-0.25	-0.072	-0.18	-0.16	-0.12	-0.11	0.47	0.026	-0.13	-0.029	-0.5	0.16	0.26	0.12	0.22	0.16	0.21	0.11	0.31	0.11	0.21	0.12	0.29	0.042	0.35	0.54	0.42	0.3	0.59	0.35	0.14	0.81	0.54	0.8	0.091	7.9e-05
chr1_111085884	-0.5	0.14	-0.29	0.078	0.099	0.088	0.29	0.13	-0.059	-0.08	-0.64	0.24	0.3	0.14	0.28	0.19	0.26	0.14	0.36	0.13	0.24	0.15	0.34	0.049	0.11	0.31	0.32	0.69	0.71	0.54	0.45	0.35	0.81	0.59	0.074	1.3e-06
chr1_111085891	-0.15	0.21	-0.23	-0.061	0.022	0.018	0.45	0.16	0.064	-0.014	-0.44	0.33	0.3	0.15	0.29	0.19	0.28	0.15	0.37	0.14	0.26	0.14	0.36	0.051	0.63	0.16	0.45	0.75	0.94	0.9	0.26	0.24	0.81	0.92	0.26	9.7e-11
chr1_111085909	-0.54	0.094	0.25	0.07	-0.33	0.098	-0.95	-0.011	-0.1	-0.21	-0.069	0.28	0.37	0.16	0.31	0.2	0.31	0.15	0.49	0.16	0.33	0.16	0.37	0.055	0.17	0.55	0.44	0.74	0.32	0.53	0.09	0.94	0.76	0.2	0.86	4.8e-07
chr1_111085916	0.22	0.032	0.04	-0.12	0.32	-0.095	0.055	0.21	0.69	-0.2	-0.04	0.2	0.35	0.16	0.32	0.22	0.28	0.17	0.43	0.16	0.27	0.17	0.38	0.054	0.54	0.84	0.91	0.58	0.29	0.57	0.91	0.19	0.015	0.24	0.92	0.00017
chr1_111085919	-0.21	-0.0014	-0.54	-0.51	0.62	0.081	-0.44	-0.075	-0.32	-0.41	-0.0072	0.28	0.46	0.18	0.42	0.26	0.37	0.21	0.55	0.22	0.34	0.22	0.52	0.074	0.68	0.99	0.24	0.056	0.12	0.7	0.51	0.75	0.37	0.062	0.99	0.00022
chr1_111085927	-0.42	0.094	0.72	-0.2	-0.26	-0.26	-2	-0.066	0.031	-0.084	0.5	0.18	0.54	0.23	0.43	0.3	0.42	0.25	0.7	0.24	0.46	0.23	0.52	0.083	0.52	0.69	0.13	0.53	0.58	0.31	0.042	0.79	0.95	0.72	0.41	0.028
chr1_111085932	-0.91	0.25	0.42	-0.0019	-0.23	-0.14	-0.3	-0.22	0.0077	-0.2	-2.3	0.18	0.5	0.19	0.35	0.26	0.37	0.21	0.57	0.19	0.39	0.22	0.68	0.069	0.11	0.21	0.27	0.99	0.57	0.51	0.67	0.25	0.99	0.37	0.013	0.0088
chr1_111085936	-1.1	-0.13	-0.48	0.031	-0.45	0.11	-0.39	-0.0055	-0.12	0.057	-0.9	0.29	0.42	0.19	0.34	0.28	0.35	0.22	0.51	0.18	0.33	0.2	0.48	0.063	0.02	0.51	0.18	0.92	0.23	0.61	0.51	0.98	0.74	0.78	0.1	5.3e-06
chr1_111085946	-0.79	0.058	0.26	0.073	-0.77	0.046	0.61	-0.038	-0.22	-0.13	-0.72	0.16	0.4	0.18	0.37	0.23	0.36	0.2	0.5	0.17	0.33	0.18	0.48	0.072	0.068	0.75	0.52	0.76	0.046	0.82	0.3	0.83	0.53	0.48	0.19	0.03
chr1_111086036	NA	NA	NA	NA	NA	NA	NA	NA	NA	NA	NA	NA	NA	NA	NA	NA	NA	NA	NA	NA	NA	NA	NA	NA	NA	NA	NA	NA	NA	NA	NA	NA	NA	NA	NA	NA
chr1_111086066	NA	NA	NA	NA	NA	NA	NA	NA	NA	NA	NA	NA	NA	NA	NA	NA	NA	NA	NA	NA	NA	NA	NA	NA	NA	NA	NA	NA	NA	NA	NA	NA	NA	NA	NA	NA
chr1_111086078	-0.25	-0.38	0.12	0.49	-0.2	-0.14	0.68	0.16	0.65	0.21	-2	0.28	0.47	0.23	0.38	0.29	0.38	0.22	0.61	0.24	0.36	0.22	0.57	0.077	0.64	0.11	0.78	0.11	0.63	0.53	0.38	0.51	0.095	0.35	0.004	0.00021
chr1_111086084	0.19	0.33	0.43	-0.42	-0.33	0.051	-0.00014	0.13	0.38	0.14	0.63	0.14	0.56	0.28	0.44	0.38	0.41	0.26	0.73	0.23	0.41	0.24	0.54	0.089	0.77	0.25	0.37	0.3	0.46	0.85	1	0.59	0.4	0.56	0.33	0.12
chr1_111086091	-0.32	0.28	0.2	0.013	0.16	0.26	-0.68	-0.048	0.51	-0.2	-0.56	0.094	0.53	0.23	0.37	0.32	0.34	0.21	0.76	0.21	0.35	0.22	0.51	0.085	0.6	0.23	0.62	0.97	0.65	0.22	0.56	0.82	0.17	0.38	0.35	0.27
chr1_111105235	1.9	-0.041	0.23	-0.56	-0.15	-0.35	-99	-0.3	0.068	0.56	0.65	-0.19	0.87	0.29	0.61	0.34	0.48	0.26	1	0.27	0.47	0.3	0.95	0.1	0.29	0.89	0.76	0.12	0.78	0.2	NA	0.28	0.9	0.071	0.84	0.07
chr1_111105289	4.3	0.16	0.97	0.14	0.77	0.17	-6.8	-0.87	0.73	0.58	0.82	-0.21	0.81	0.33	0.66	0.43	0.63	0.35	1.2	0.33	0.58	0.35	0.79	0.12	0.0017	0.65	0.27	0.77	0.34	0.64	NA	0.013	0.31	0.12	0.52	0.069
chr1_111106318	-0.86	0.16	-0.5	0.026	-0.95	0.092	-0.97	-0.029	0.1	0.26	-0.63	-0.19	0.38	0.19	0.33	0.26	0.31	0.18	0.45	0.19	0.3	0.19	0.41	0.077	0.039	0.43	0.16	0.92	0.0036	0.62	0.058	0.88	0.75	0.18	0.17	0.014
chr1_111116535	-0.38	0.23	0.53	0.17	-0.18	-0.23	-0.36	0.33	-0.4	0.052	0.5	-0.078	0.55	0.19	0.49	0.26	0.46	0.19	0.67	0.19	0.45	0.19	0.49	0.068	0.56	0.23	0.34	0.51	0.74	0.23	0.68	0.082	0.42	0.79	0.37	0.25
chr1_111116559	1.4	0.61	-0.14	-0.64	0.16	-0.29	9	-0.3	3.5	-0.37	-0.018	-0.25	0.84	0.35	0.69	0.45	0.84	0.37	1	0.34	0.8	0.34	0.79	0.13	0.35	0.1	0.88	0.2	0.92	0.47	NA	0.41	0.0087	0.31	0.99	0.065
chr1_111116618	-15	-0.52	10	0.24	-2.1	-0.25	-2.4	0.15	-3.3	-0.045	-75	0.1	1.1	0.33	0.94	0.46	0.95	0.34	1.3	0.31	0.89	0.38	1	0.13	NA	0.14	0.00034	0.64	0.5	0.49	NA	0.65	0.096	0.91	NA	0.45
chr1_111116846	0.96	-0.13	-0.071	0.19	-0.0038	-0.072	6.6	0.052	-0.6	0.01	0.28	-0.32	0.47	0.16	0.31	0.23	0.26	0.16	0.9	0.16	0.28	0.17	0.48	0.061	0.073	0.42	0.83	0.41	0.99	0.65	0.0012	0.74	0.038	0.95	0.61	2e-07
chr1_111129641	-1.6	-0.38	-0.18	0.74	0.66	0.039	-2	-0.074	-0.36	-0.059	-1.2	-0.2	0.52	0.23	0.4	0.3	0.39	0.22	0.75	0.24	0.41	0.26	0.5	0.087	0.0092	0.12	0.68	0.02	0.12	0.86	0.083	0.76	0.42	0.82	0.038	0.024
chr1_111129644	-0.8	-0.26	-0.37	0.39	0.2	0.064	-0.41	-0.014	-0.59	-0.16	-1.1	-0.21	0.42	0.19	0.32	0.24	0.3	0.17	0.58	0.17	0.31	0.19	0.39	0.065	0.08	0.17	0.27	0.11	0.52	0.71	0.56	0.93	0.066	0.4	0.009	0.0011
chr1_111131754	0.5	-0.15	-0.5	-0.028	-0.61	-0.048	-17	-0.15	-0.085	-0.068	-0.76	-0.33	0.64	0.27	0.53	0.32	0.45	0.24	1	0.25	0.48	0.28	0.52	0.083	0.55	0.6	0.43	0.93	0.22	0.85	NA	0.56	0.88	0.81	0.22	9.1e-05
chr1_111131806	1.3	-0.4	-0.32	-0.42	1.3	-0.011	2.2	0.069	0.31	0.24	-0.24	-0.24	0.43	0.19	0.34	0.27	0.33	0.21	0.61	0.19	0.33	0.2	0.41	0.065	0.0073	0.043	0.37	0.13	4e-04	0.96	0.0054	0.71	0.37	0.23	0.6	2e-04
chr1_111131810	0.078	-0.067	0.19	-0.34	1.6	-0.065	-1.2	-0.039	-0.28	-0.095	-0.51	-0.27	0.41	0.2	0.38	0.26	0.39	0.18	0.49	0.19	0.33	0.19	0.4	0.065	0.86	0.74	0.64	0.2	0.00011	0.73	0.039	0.84	0.41	0.62	0.24	4e-05
chr1_111143251	-3	0.4	-2.1	0.22	4.9	0.014	-1.7	0.046	-1.8	0.033	4.3	0.29	1.2	0.5	1.4	0.64	0.95	0.49	1.5	0.52	0.92	0.59	1.1	0.18	NA	0.49	NA	0.8	0.1	0.98	NA	0.94	0.43	0.96	NA	0.11
chr1_111143311	0.35	0.12	-0.34	0.038	0.24	-0.038	-0.15	-0.22	0.11	0.048	0.17	-0.3	0.32	0.13	0.26	0.18	0.26	0.14	0.41	0.13	0.25	0.14	0.33	0.049	0.3	0.37	0.21	0.83	0.36	0.79	0.74	0.094	0.68	0.74	0.64	1.3e-09
chr1_111143371	0.4	0.095	-0.51	0.25	0.27	0.14	1.1	-0.1	0.021	0.4	0.16	-0.16	0.48	0.2	0.4	0.27	0.34	0.19	0.62	0.19	0.37	0.22	0.48	0.068	0.47	0.64	0.23	0.39	0.45	0.46	0.16	0.6	0.96	0.076	0.76	0.019
chr1_111147019	-1.2	-0.39	0.29	0.68	0.61	0.021	-2.2	-0.32	0.23	-0.13	-1.8	-0.35	0.44	0.21	0.44	0.32	0.35	0.22	0.62	0.23	0.39	0.22	0.47	0.085	0.016	0.075	0.55	0.047	0.1	0.93	0.0057	0.18	0.59	0.57	0.00098	5.2e-05
chr1_111147028	-0.65	-0.038	0.37	0.21	0.064	-0.008	-1.5	-0.21	0.54	0.098	-1.2	-0.3	0.41	0.19	0.41	0.26	0.38	0.2	0.52	0.19	0.39	0.2	0.43	0.071	0.15	0.85	0.41	0.44	0.88	0.97	0.012	0.28	0.2	0.63	0.011	2.6e-05
chr1_111147067	-0.14	-0.39	1.2	0.31	0.31	0.16	-1.7	-0.22	0.046	0.012	-0.66	-0.32	0.46	0.2	0.46	0.29	0.35	0.2	0.6	0.21	0.4	0.21	0.46	0.073	0.79	0.059	0.016	0.32	0.42	0.42	0.024	0.29	0.92	0.95	0.19	9.2e-06
chr1_111155290	0.11	-0.21	-0.5	0.055	-0.11	-0.087	-0.67	-0.17	0.29	-0.045	0.79	-0.12	0.43	0.19	0.37	0.29	0.38	0.19	0.5	0.19	0.37	0.2	0.54	0.067	0.82	0.29	0.21	0.85	0.79	0.66	0.24	0.38	0.47	0.83	0.22	0.071
chr1_111155294	0.55	-0.13	0.24	-0.16	-0.47	-0.23	0.042	-0.059	0.35	0.07	-0.2	-0.22	0.49	0.17	0.43	0.24	0.34	0.15	0.58	0.17	0.36	0.18	0.54	0.067	0.33	0.43	0.61	0.52	0.19	0.14	0.95	0.73	0.37	0.71	0.75	0.0014
chr1_111155301	-0.84	-0.053	-0.29	0.3	-0.23	-0.081	-1.2	-0.049	-0.53	0.23	-0.5	-0.12	0.3	0.14	0.31	0.2	0.27	0.14	0.42	0.14	0.29	0.16	0.34	0.051	0.0075	0.71	0.37	0.15	0.4	0.57	0.0075	0.73	0.076	0.16	0.16	0.021
chr1_111155335	0.38	-0.32	-1.1	0.083	0.53	0.0065	1.4	0.037	0.099	-0.046	-0.52	-0.12	0.39	0.18	0.36	0.23	0.37	0.17	0.59	0.16	0.47	0.18	0.39	0.063	0.37	0.078	0.0032	0.72	0.19	0.97	0.057	0.82	0.85	0.8	0.22	0.06
chr1_111155345	-0.075	-0.23	-0.16	0.05	0.069	0.078	0.32	0.067	0.083	0.11	-0.38	-0.15	0.41	0.16	0.33	0.23	0.31	0.16	0.53	0.16	0.31	0.18	0.39	0.059	0.87	0.16	0.64	0.83	0.83	0.64	0.61	0.67	0.8	0.53	0.37	0.012
chr1_111155382	95	-0.28	2.1	0.13	-0.0058	-0.49	-0.74	-0.1	-1	-0.2	0.48	-0.26	0.99	0.28	0.77	0.38	0.51	0.26	1.5	0.26	0.45	0.33	0.69	0.097	0	0.35	0.079	0.76	0.99	0.077	NA	0.71	0.047	0.56	0.62	0.0075
[truncated: 475,312 more rows]
