# Supplementary material for: DNA methylation signatures of early-life adversity are exposure-dependent in wild baboons
Source: Proc Natl Acad Sci U S A. 2024 Mar 5;121(11):e2309469121. doi: 10.1073/pnas.2309469121 (PMC10945818; doi:10.1073/pnas.2309469121)
Supplement: Supplementary file 6 — Dataset S02D (XLSX) [file pnas.2309469121.sd02d.xlsx]

## Sheet: Table_s2d
Predictor	10% FDR	1% FDR
Male rank	3736	674
Female rank	4	0
Habitat quality	19871	1041
Maternal loss (high-quality habitat)	0	0
Maternal loss (low-quality habitat)	4893	178
Drought (high-quality habitat)	1	0
Drought (low-quality habitat)	25355	2342
Group size (high-quality habitat)	0	0
Group size (low-quality habitat)	3124	130
Maternal rank (high-quality habitat)	5	1
Maternal rank (low-quality habitat)	730	26
Close-in-age younger sibling (high-quality habitat)	0	0
Close-in-age younger sibling (low-quality habitat)	619	6
Age	252920	126563
