# Supplementary material for: DNA methylation signatures of early-life adversity are exposure-dependent in wild baboons
Source: Proc Natl Acad Sci U S A. 2024 Mar 5;121(11):e2309469121. doi: 10.1073/pnas.2309469121 (PMC10945818; doi:10.1073/pnas.2309469121)
Supplement: Supplementary file 11 — Dataset S07 (XLSX) [file pnas.2309469121.sd07.xlsx]

## Sheet: table_s7
Hallmark pathway name	Male_rank_es	Male_rank_p	drought_ES	drought_p	habitat_quality_es	habitat_quality_p
HALLMARK_ADIPOGENESIS	-0.3818	<.001	0.2145	0.008	-0.39746	0.357
HALLMARK_ALLOGRAFT_REJECTION	-0.3667	<.001	-0.2188	0.008	-0.37588	0.442
HALLMARK_ANDROGEN_RESPONSE	-0.39024	<.001	0.2358	0.001	-0.43545	0.3
HALLMARK_ANGIOGENESIS	-0.31277	0.943	-0.25539	0.025	-0.24219	0.978
HALLMARK_APICAL_JUNCTION	-0.32285	0.666	0.16715	0.812	-0.30711	0.813
HALLMARK_APICAL_SURFACE	-0.33441	0.489	-0.20182	0.176	-0.3407	0.629
HALLMARK_APOPTOSIS	-0.35653	0.009	0.24862	0	-0.30223	0.841
HALLMARK_BILE_ACID_METABOLISM	-0.3705	0.002	-0.21864	0.029	-0.35645	0.552
HALLMARK_CHOLESTEROL_HOMEOSTASIS	-0.37155	0.004	0.232	0.017	-0.36187	0.531
HALLMARK_COAGULATION	-0.32573	0.728	0.1899	0.268	0.36908	0.468
HALLMARK_COMPLEMENT	-0.36598	<.001	0.19826	0.04	-0.35983	0.525
HALLMARK_DNA_REPAIR	-0.38404	0.002	0.2239	0.068	0.36893	0.51
HALLMARK_E2F_TARGETS	-0.34408	0.191	0.18654	0.594	-0.45654	0.265
HALLMARK_EPITHELIAL_MESENCHYMAL_TRANSITION	-0.31629	0.937	-0.19855	0.01	-0.28636	0.905
HALLMARK_ESTROGEN_RESPONSE_EARLY	-0.33933	0.003	0.1768	0.296	-0.30741	0.805
HALLMARK_ESTROGEN_RESPONSE_LATE	-0.34404	0.005	-0.17334	0.545	-0.34813	0.535
HALLMARK_FATTY_ACID_METABOLISM	-0.37816	<.001	0.20163	0.138	-0.35548	0.574
HALLMARK_G2M_CHECKPOINT	-0.35903	0.001	0.22112	0.007	-0.27663	0.939
HALLMARK_GLYCOLYSIS	-0.32372	0.712	0.18415	0.214	0.28034	0.926
HALLMARK_HEDGEHOG_SIGNALING	-0.33604	0.403	-0.22837	0.01	-0.35288	0.531
HALLMARK_HEME_METABOLISM	-0.37058	<.001	-0.19048	0.143	0.41888	0.347
HALLMARK_HYPOXIA	-0.33785	0.052	0.19464	0.031	0.40195	0.351
HALLMARK_IL2_STAT5_SIGNALING	-0.37381	<.001	-0.19013	0.124	-0.26907	0.958
HALLMARK_IL6_JAK_STAT3_SIGNALING	-0.4101	<.001	-0.23154	0.03	-0.48926	0.227
HALLMARK_INFLAMMATORY_RESPONSE	-0.35896	<.001	-0.18184	0.471	0.30794	0.797
HALLMARK_INTERFERON_ALPHA_RESPONSE	-0.39712	<.001	0.23428	0.066	-0.56178	0.15
HALLMARK_INTERFERON_GAMMA_RESPONSE	-0.3463	0.044	-0.22724	0.003	0.33732	0.629
HALLMARK_KRAS_SIGNALING_DN	-0.30141	1	0.1525	1	-0.28585	0.918
HALLMARK_KRAS_SIGNALING_UP	-0.32466	0.683	-0.18591	0.198	0.37842	0.441
HALLMARK_MITOTIC_SPINDLE	-0.37458	<.001	0.23208	0	0.29859	0.858
HALLMARK_MTORC1_SIGNALING	-0.41557	<.001	-0.19376	0.271	0.40336	0.37
HALLMARK_MYC_TARGETS_V1	-0.36955	0.001	-0.1935	0.403	-0.28898	0.872
HALLMARK_MYC_TARGETS_V2	-0.38883	0.001	0.33778	0	0.36796	0.513
HALLMARK_MYOGENESIS	-0.3191	0.849	-0.16739	0.782	-0.29885	0.817
HALLMARK_NOTCH_SIGNALING	-0.38951	<.001	0.30773	0	-0.62125	0.098
HALLMARK_OXIDATIVE_PHOSPHORYLATION	-0.40051	<.001	0.28305	0	0.53755	0.165
HALLMARK_P53_PATHWAY	-0.35702	<.001	0.2191	0.001	-0.40858	0.315
HALLMARK_PANCREAS_BETA_CELLS	-0.32712	0.752	0.34059	0	0.77759	0.05
HALLMARK_PEROXISOME	-0.36456	0.006	0.18909	0.471	-0.2938	0.829
HALLMARK_PI3K_AKT_MTOR_SIGNALING	-0.38502	<.001	0.20977	0.064	0.40285	0.376
HALLMARK_PROTEIN_SECRETION	-0.36639	0.026	0.28232	0.001	0.347	0.602
HALLMARK_REACTIVE_OXYGEN_SPECIES_PATHWAY	-0.36908	0.008	0.24265	0.004	0.43583	0.297
HALLMARK_SPERMATOGENESIS	-0.34878	0.073	0.17858	0.679	-0.27891	0.91
HALLMARK_TGF_BETA_SIGNALING	-0.38211	<.001	0.27166	0	-0.2938	0.82
HALLMARK_TNFA_SIGNALING_VIA_NFKB	-0.3754	<.001	0.21024	0.017	-0.31091	0.786
HALLMARK_UNFOLDED_PROTEIN_RESPONSE	-0.33612	0.441	0.18151	0.772	-0.34596	0.627
HALLMARK_UV_RESPONSE_DN	-0.3564	<.001	-0.2078	0.002	-0.36654	0.489
HALLMARK_UV_RESPONSE_UP	-0.32179	0.846	0.20669	0.026	0.4132	0.348
HALLMARK_WNT_BETA_CATENIN_SIGNALING	-0.36672	0.002	0.33099	0	0.28918	0.875
HALLMARK_XENOBIOTIC_METABOLISM	-0.35471	0.003	0.17365	0.733	-0.34463	0.606
